# Supplementary material for: Combined transcriptome and metabolome integrated analysis of Acer mandshuricum to reveal candidate genes involved in anthocyanin accumulation
Source: Sci Rep. 2021 Nov 30;11:23148. doi: 10.1038/s41598-021-02607-2 (PMC8633053; doi:10.1038/s41598-021-02607-2)
Supplement: Supplementary file 2 — Supplementary Tables. [file 41598_2021_2607_MOESM2_ESM.zip]

Archive with 13 entries (12 files):
- Table S/
- Table S/Table S1.xlsx
- Table S/Table S10.xlsx
- Table S/Table S11.xlsx
- Table S/Table S12.xlsx
- Table S/Table S2.xlsx
- Table S/Table S3.xlsx
- Table S/Table S4.xlsx
- Table S/Table S5.xlsx
- Table S/Table S6.xlsx
- Table S/Table S7.xlsx
- Table S/Table S8.xlsx
- Table S/Table S9.xlsx
