# Supplementary material for: Combined transcriptome and metabolome integrated analysis of Acer mandshuricum to reveal candidate genes involved in anthocyanin accumulation
Source: Sci Rep. 2021 Nov 30;11:23148. doi: 10.1038/s41598-021-02607-2 (PMC8633053; doi:10.1038/s41598-021-02607-2)
Supplement: Supplementary file 2 — Supplementary Tables. [file 41598_2021_2607_MOESM2_ESM.zip › Table S/Table S1.xlsx]

## Sheet: Sheet1
	Table S1. Contents of metabolites detected among different samples
Class	Index	Compounds	GL1	GL2	GL3	HRL1	HRL2	HRL3	RL1	RL2	RL3
cyanidins	Cya-3,5-O-diglu	Cyanidin 3,5-O-diglucoside	1.71E-01	3.47E-01	3.03E-01	2.37E+00	2.4E+00	2.44E+00	7.1E+00	6.86E+00	6.81E+00
cyanidins	Cya-3-O-(6-O-malonyl)-glu	Cyanidin 3-O-(6-O-malonyl-beta-D-glucoside)	0.0335	0.0464	0.049	6.03E-01	5.14E-01	6.92E-01	1.47E+00	1.47	1.4E+00
cyanidins	Cya-3-O-ara	Cyanidin 3-O-arabinoside	0.00156	0.00218	0.00195	0.0391	5.12E-02	4.32E-02	2.13E-01	2.19E-01	2.07E-01
cyanidins	Cya-3-O-glu	Cyanidin 3-O-glucoside	18.3	2.8E+01	2.7E+01	8.22E+01	8.94E+01	8.74E+01	106	9.98E+01	108
cyanidins	Cya-3-O-rut	Cyanidin 3-O-rutinoside	0	0	0	0.0545	0.0396	0.0499	0.247	4.98E-01	4.55E-01
delphinidins	Del-3-O-glu	Delphinidin 3-O-glucoside	1.18E+01	1.12E+01	1.01E+01	9.15E+00	1.12E+01	7.17E+00	1.5E+01	1.65E+01	1.16E+01
delphinidins	Del-3-O-rut	Delphinidin 3-O-rutinoside	0.295	0.254	0.256	0.233	0.203	0.175	0.185	0.202	0.151
malvidins	Mal-3,5-O-diglu	Malvidin 3,5-diglucoside	0	0	0	0.00164	0.00289	0	0	0	0
malvidins	Mal-3-O-(6-O-malonyl)-glu	Malvidin 3-O-(6-O-malonyl-beta-D-glucoside)	0.0378	0.0248	0.0323	0.0253	0.0224	0.0157	0.014	0.0145	0.0219
malvidins	Mal-3-O-glu	Malvidin 3-O-glucoside	0.0626	0.0558	0.0555	0.0397	0.0421	0.0415	0.0489	0.0589	0.0459
malvidins	Mal-3-O-rut	Malvidin 3-O-rutinoside	0.00344	0.00347	0.00299	0.00229	0.00236	0.00244	0.0045	0.00472	0.00248
pelargonidins	Pel-3,5-O-diglu	Pelargonidin 3,5-O-diglucoside	0	0	0	0.00636	0.00772	0.00731	0.016	0.0141	0.0144
pelargonidins	Pel-3-O-(6-O-malonyl)-glu	Pelargonidin 3-O-(6-O-malonyl-beta-D-glucoside)	0	0	0	0.00735	0.00738	0.00676	0.00846	0.00881	0.0116
pelargonidins	Pel-3-O-gal	Pelargonidin 3-O-galactoside	0.00878	0.00911	0.0116	0.00994	0.0117	0.0115	0.0112	0.0122	0.00982
pelargonidins	Pel-3-O-glu	Pelargonidin 3-O-glucoside	4.9E-02	8.08E-02	8.13E-02	1.26E+00	1.43E+00	1.41	3.75E+00	3.89E+00	3.43E+00
pelargonidins	Pel-3-O-rut	Pelargonidin 3-O-rutinoside	0.00429	0.00442	0.00494	0.0067	0.00715	0.00658	0.00821	0.00988	0.00596
peonidins	Peo-3,5-O-diglu	Peonidin 3,5-O-diglucoside	0.000906	0.00113	0.00137	0.00393	0.00396	0.00444	0.00404	0.0047	0.00461
peonidins	Peo-3-O-gal	Peonidin 3-O-galactoside	0	0	0	0.00407	0.00819	0.00709	0	0	0
peonidins	Peo-3-O-glu	Peonidin 3-O-glucoside	1.97E-02	2.36E-02	2.46E-02	3E-01	3.48E-01	2.83E-01	7.02E-01	7.73E-01	7.66E-01
petunidins	Pet-3-O-glu	Petunidin 3-O-glucoside	0.00898	0.0104	0.00904	0.0122	0.0116	0.0126	0.0175	0.0206	0.0209
Proanthocyanidins	Procyanidin B1	Procyanidin B1	7.64E+01	8.41E+01	7.6E+01	9.78E+01	8.86E+01	9.8E+01	9.31E+01	9.43E+01	99.8
Proanthocyanidins	Procyanidin B2	Procyanidin B2	0.636	1.12	0.939	1.64	9.55E-01	1.15	1.39	1.54	1.61
Proanthocyanidins	Procyanidin B3	Procyanidin B3	4.31E+01	4.64E+01	5.2E+01	7.96E+01	6.97E+01	8.57E+01	7.2E+01	6.76E+01	7.46E+01
Proanthocyanidins	Procyanidin C1	Procyanidin C1	8.9E+00	6.15E+00	7.58E+00	1.74E+01	1.1E+01	1.78E+01	1.68E+01	2.11E+01	2.15E+01
Flavonols	fla_Quercetin-glu	Quercetin 3-O-glucoside	272	292	266	318	317	334	548	589	537
Flavonols	fla_dihydrokaempferol	Aromadendrin (Dihydrokaempferol)	0	0	0	0.0913	0.0667	0.0841	0.107	0.101	0.0687
