# Supplementary material for: Combined transcriptome and metabolome integrated analysis of Acer mandshuricum to reveal candidate genes involved in anthocyanin accumulation
Source: Sci Rep. 2021 Nov 30;11:23148. doi: 10.1038/s41598-021-02607-2 (PMC8633053; doi:10.1038/s41598-021-02607-2)
Supplement: Supplementary file 2 — Supplementary Tables. [file 41598_2021_2607_MOESM2_ESM.zip › Table S/Table S10.xlsx]

## Sheet: Sheet1
Table S10. Statistic of differentially expressed TFs
Comparison group	TF name	Number of DEGs	Up-regulated DEGs	Down-regulated genes
GL vs HRL	C2H2	19	7	12
	NAC	19	14	5
	bHLH	18	5	13
	MYB-related	18	14	4
	C3H	15	2	13
	B3-ARF	12	0	12
	WRKY	12	2	10
	MYB	11	2	9
	RWP-RK	10	4	6
	bZIP	9	2	7
	Others	198	54	144
	Total	341	106	235
HRL vs RL	C2H2	70	7	63
	AP2/ERF-ERF	10	10	0
	bHLH	15	3	12
	bZIP	29	6	23
	C2C2-GATA	16	1	15
	C3H	14	2	12
	HMG	14	1	13
	MYB	8	3	5
	MYB-related	13	5	8
	PHD	11	0	11
	SNF2	15	3	12
	Tify	8	8	0
	TRAF	15	6	9
	Trihelix	7	6	1
	WRKY	8	7	1
	zn-clus	67	5	62
	Others	134	30	104
	Total	454	103	351
GL vs RL	C2H2	83	19	64
	zn-clus	64	7	57
	bZIP	45	16	29
	MYB-related	42	26	16
	NAC	41	32	9
	bHLH	38	13	25
	C3H	36	8	28
	SNF2	33	11	22
	TRAF	27	13	14
	WRKY	26	12	14
	C2C2-GATA	25	6	19
	MYB	24	10	14
	SET	23	8	15
	AP2/ERF-ERF	21	15	6
	B3	21	3	18
	PHD	19	8	11
	FAR1	18	2	16
	GNAT	18	1	17
	AUX/IAA	17	0	17
	HSF	15	2	13
	Others	345	134	211
	Total	981	346	635
