# Supplementary material for: Combined transcriptome and metabolome integrated analysis of Acer mandshuricum to reveal candidate genes involved in anthocyanin accumulation
Source: Sci Rep. 2021 Nov 30;11:23148. doi: 10.1038/s41598-021-02607-2 (PMC8633053; doi:10.1038/s41598-021-02607-2)
Supplement: Supplementary file 2 — Supplementary Tables. [file 41598_2021_2607_MOESM2_ESM.zip › Table S/Table S11.xlsx]

## Sheet: Sheet1
Table S11. Correlation statistics of DEGs and metabolites
Metabolites	class	Number of association genes
Cya-3,5-O-diglu	Cyanidins	6696
Cya-3-O-(6-O-malonyl)-glu	Cyanidins	6807
Cya-3-O-ara	Cyanidins	6884
Cya-3-O-glu	Cyanidins	6568
Cya-3-O-rut	Cyanidins	6872
Del-3-O-glu	Delphinidins	358
Del-3-O-rut	Delphinidins	3789
fla_dihydrokaempferol	Flavonols	6622
fla_Quercetin-glu	Flavonols	6010
Mal-3,5-O-diglu	Malvidins	88
Mal-3-O-(6-O-malonyl)-glu	Malvidins	3199
Mal-3-O-glu	Malvidins	545
Mal-3-O-rut	Malvidins	125
Pel-3,5-O-diglu	Pelargonidins	6899
Pel-3-O-(6-O-malonyl)-glu	Pelargonidins	6769
Pel-3-O-gal	Pelargonidins	28
Pel-3-O-glu	Pelargonidins	6821
Pel-3-O-rut	Pelargonidins	2575
Peo-3,5-O-diglu	Peonidins	6175
Peo-3-O-gal	Peonidins	975
Peo-3-O-glu	Peonidins	6827
Pet-3-O-glu	Petunidins	6536
Procyanidin B1	Proanthocyanidins	5549
Procyanidin B2	Proanthocyanidins	1274
Procyanidin B3	Proanthocyanidins	4245
Procyanidin C1	Proanthocyanidins	4408
