# Supplementary material for: Combined transcriptome and metabolome integrated analysis of Acer mandshuricum to reveal candidate genes involved in anthocyanin accumulation
Source: Sci Rep. 2021 Nov 30;11:23148. doi: 10.1038/s41598-021-02607-2 (PMC8633053; doi:10.1038/s41598-021-02607-2)
Supplement: Supplementary file 2 — Supplementary Tables. [file 41598_2021_2607_MOESM2_ESM.zip › Table S/Table S12.xlsx]

## Sheet: Sheet1
Table S12. List of qRT PCR primer
Gene ID	Primer ID	Forward Primer (5'-3')	Reverse Primer (3'-5')
Cluster-20561.96219	Am1	ATGCTATGCTGGCTTGTAGGTGTA	GGGGTCTGCTTGGAAAACCTTTAC
Cluster-20561.85494	Am2	CTTGCAAGCTTCTTCCTCTCATCG	GTTGAAGGCATTGAACGGAGAGAG
Cluster-20561.85765	Am3	AGCCAACCTTCAACGTCTATGGTA	CCATACCCAACTAAGTCAGGCTCA
Cluster-20561.85766	Am4	CTTCGAAATCAGCCCAGGAACATC	GCTGCTATCATCATTGGTTCCGAC
Cluster-20561.102785	Am5	TGGCAGCTGAAGACAAGTATGAAG	AACCACGTTTGCATTCTCCACTTT
Cluster-20561.65565	Am6	AGGGTTACTCTGGGATCCGATTTG	TTAGGCCCGGTAGCTTTCGAATTA
Cluster-20561.86285	Am7	AGGGTTACTCTGGGATCCGATTTG	TTAGGCCCGGTAGCTTTCGAATTA
Cluster-20561.99238	Am8	GGTTGAACGGTGATCCAAGACTTG	GTCAATTACTACCCGAAATGCCCG
Cluster-20561.66602	Am9	AACACAATACAGAAACGCACCCTG	ACAACTAGCTGAAAAGGCCATTGG
