# Supplementary material for: Combined transcriptome and metabolome integrated analysis of Acer mandshuricum to reveal candidate genes involved in anthocyanin accumulation
Source: Sci Rep. 2021 Nov 30;11:23148. doi: 10.1038/s41598-021-02607-2 (PMC8633053; doi:10.1038/s41598-021-02607-2)
Supplement: Supplementary file 2 — Supplementary Tables. [file 41598_2021_2607_MOESM2_ESM.zip › Table S/Table S2.xlsx]

## Sheet: sigMetabolitesCount
Table S2. the number of differentially accumulated metabolites among different groups
group name	All sig diff	down regulated	up regulated
GL_vs_HRL	8	0	8
GL_vs_HRL_RL	8	0	8
GL_vs_RL	10	0	10
HRL_vs_RL	7	0	7
