# Supplementary material for: Combined transcriptome and metabolome integrated analysis of Acer mandshuricum to reveal candidate genes involved in anthocyanin accumulation
Source: Sci Rep. 2021 Nov 30;11:23148. doi: 10.1038/s41598-021-02607-2 (PMC8633053; doi:10.1038/s41598-021-02607-2)
Supplement: Supplementary file 2 — Supplementary Tables. [file 41598_2021_2607_MOESM2_ESM.zip › Table S/Table S3.xlsx]

## Sheet: GL_vs_HRL-GL_vs_RL_venn_res
Table S3. Venn results of GL vs HRL, GL vs RL
Index	Compounds	Class	GL_vs_HRL	GL_vs_RL	GL1	GL2	GL3	HRL1	HRL2	HRL3	RL1	RL2	RL3	cpd_ID	kegg_map
Cya-3,5-O-diglu	Cyanidin 3,5-O-diglucoside	Cyanidin	TRUE	TRUE	0.171	0.347	0.303	2.37	2.4	2.44	7.1	6.86	6.81	C08639	ko00942
Cya-3-O-(6-O-malonyl)-glu	Cyanidin 3-O-(6-O-malonyl-beta-D-glucoside)	Cyanidin	TRUE	TRUE	0.0335	0.0464	0.049	0.603	0.514	0.692	1.47	1.47	1.4	C12643	ko00942
Cya-3-O-ara	Cyanidin 3-O-arabinoside	Cyanidin	TRUE	TRUE	0.00156	0.00218	0.00195	0.0391	0.0512	0.0432	0.213	0.219	0.207	--	--
Cya-3-O-glu	Cyanidin 3-O-glucoside	Cyanidin	TRUE	TRUE	18.3	28	27	82.2	89.4	87.4	106	99.8	108	C08604	ko00942
Pel-3-O-glu	Pelargonidin 3-O-glucoside	Pelargonidin	TRUE	TRUE	0.049	0.0808	0.0813	1.26	1.43	1.41	3.75	3.89	3.43	C12137	ko00942,ko01100,ko01110
Peo-3,5-O-diglu	Peonidin 3,5-O-diglucoside	Peonidin	TRUE	TRUE	0.000906	0.00113	0.00137	0.00393	0.00396	0.00444	0.00404	0.0047	0.00461	--	--
Peo-3-O-glu	Peonidin 3-O-glucoside	Peonidin	TRUE	TRUE	0.0197	0.0236	0.0246	0.3	0.348	0.283	0.702	0.773	0.766	C12141	ko00942
Pet-3-O-glu	Petunidin 3-O-glucoside	Petunidin	FALSE	TRUE	0.00898	0.0104	0.00904	0.0122	0.0116	0.0126	0.0175	0.0206	0.0209	C12139	ko00942
fla_Quercetin-glu	Quercetin 3-O-glucoside	flavonoid	FALSE	TRUE	272	292	266	318	317	334	548	589	537	--	--

## Sheet: GL_vs_HRL-HRL_vs_RL_venn_re
Table S3. Venn results of GL vs HRL, HRL vs RL
Index	Compounds	Class	GL_vs_HRL	HRL_vs_RL	GL1	GL2	GL3	HRL1	HRL2	HRL3	RL1	RL2	RL3	cpd_ID	kegg_map
Cya-3,5-O-diglu	Cyanidin 3,5-O-diglucoside	Cyanidin	TRUE	TRUE	0.171	0.347	0.303	2.37	2.4	2.44	7.1	6.86	6.81	C08639	ko00942
Cya-3-O-(6-O-malonyl)-glu	Cyanidin 3-O-(6-O-malonyl-beta-D-glucoside)	Cyanidin	TRUE	TRUE	0.0335	0.0464	0.049	0.603	0.514	0.692	1.47	1.47	1.4	C12643	ko00942
Cya-3-O-ara	Cyanidin 3-O-arabinoside	Cyanidin	TRUE	TRUE	0.00156	0.00218	0.00195	0.0391	0.0512	0.0432	0.213	0.219	0.207	--	--
Cya-3-O-glu	Cyanidin 3-O-glucoside	Cyanidin	TRUE	FALSE	18.3	28	27	82.2	89.4	87.4	106	99.8	108	C08604	ko00942
Pel-3-O-glu	Pelargonidin 3-O-glucoside	Pelargonidin	TRUE	TRUE	0.049	0.0808	0.0813	1.26	1.43	1.41	3.75	3.89	3.43	C12137	ko00942,ko01100,ko01110
Peo-3,5-O-diglu	Peonidin 3,5-O-diglucoside	Peonidin	TRUE	FALSE	0.000906	0.00113	0.00137	0.00393	0.00396	0.00444	0.00404	0.0047	0.00461	--	--
Peo-3-O-glu	Peonidin 3-O-glucoside	Peonidin	TRUE	TRUE	0.0197	0.0236	0.0246	0.3	0.348	0.283	0.702	0.773	0.766	C12141	ko00942
Cya-3-O-rut	Cyanidin 3-O-rutinoside	Cyanidin	FALSE	TRUE	--	--	--	0.0545	0.0396	0.0499	0.247	0.498	0.455	C08620	ko00942
Pel-3,5-O-diglu	Pelnidin 3,5-O-diglucoside	Pelargonidin	FALSE	TRUE	--	--	--	0.00636	0.00772	0.00731	0.016	0.0141	0.0144	C08725	ko00942

## Sheet: GL_vs_RL-HRL_vs_RL_venn_res
Table S3. Venn results of GL vs RL, HRL vs RL
Index	Compounds	Class	GL_vs_RL	HRL_vs_RL	GL1	GL2	GL3	HRL1	HRL2	HRL3	RL1	RL2	RL3	cpd_ID	kegg_map
Cya-3,5-O-diglu	Cyanidin 3,5-O-diglucoside	Cyanidin	TRUE	TRUE	0.171	0.347	0.303	2.37	2.4	2.44	7.1	6.86	6.81	C08639	ko00942
Cya-3-O-(6-O-malonyl)-glu	Cyanidin 3-O-(6-O-malonyl-beta-D-glucoside)	Cyanidin	TRUE	TRUE	0.0335	0.0464	0.049	0.603	0.514	0.692	1.47	1.47	1.4	C12643	ko00942
Cya-3-O-ara	Cyanidin 3-O-arabinoside	Cyanidin	TRUE	TRUE	0.00156	0.00218	0.00195	0.0391	0.0512	0.0432	0.213	0.219	0.207	--	--
Cya-3-O-glu	Cyanidin 3-O-glucoside	Cyanidin	TRUE	FALSE	18.3	28	27	82.2	89.4	87.4	106	99.8	108	C08604	ko00942
Cya-3-O-rut	Cyanidin 3-O-rutinoside	Cyanidin	FALSE	TRUE	--	--	--	0.0545	0.0396	0.0499	0.247	0.498	0.455	C08620	ko00942
fla_Quercetin-glu	Quercetin 3-O-glucoside	flavonoid	TRUE	FALSE	272	292	266	318	317	334	548	589	537	--	--
Pel-3,5-O-diglu	Pelnidin 3,5-O-diglucoside	Pelargonidin	FALSE	TRUE	--	--	--	0.00636	0.00772	0.00731	0.016	0.0141	0.0144	C08725	ko00942
Pel-3-O-glu	Pelargonidin 3-O-glucoside	Pelargonidin	TRUE	TRUE	0.049	0.0808	0.0813	1.26	1.43	1.41	3.75	3.89	3.43	C12137	ko00942,ko01100,ko01110
Peo-3,5-O-diglu	Peonidin 3,5-O-diglucoside	Peonidin	TRUE	FALSE	0.000906	0.00113	0.00137	0.00393	0.00396	0.00444	0.00404	0.0047	0.00461	--	--
Peo-3-O-glu	Peonidin 3-O-glucoside	Peonidin	TRUE	TRUE	0.0197	0.0236	0.0246	0.3	0.348	0.283	0.702	0.773	0.766	C12141	ko00942
Pet-3-O-glu	Petunidin 3-O-glucoside	Petunidin	TRUE	FALSE	0.00898	0.0104	0.00904	0.0122	0.0116	0.0126	0.0175	0.0206	0.0209	C12139	ko00942

## Sheet:  GL vs HRL, GL vs HRL-RL, GL vs
Table S3. Venn results of GL vs HRL, GL vs HRL-RL, GL vs RL, HRL vs RL
Index	Compounds	Class	GL_vs_HRL	GL_vs_RL	HRL_vs_RL	GL1	GL2	GL3	HRL1	HRL2	HRL3	RL1	RL2	RL3	cpd_ID	kegg_map
Cya-3,5-O-diglu	Cyanidin 3,5-O-diglucoside	Cyanidin	TRUE	TRUE	TRUE	0.171	0.347	0.303	2.37	2.4	2.44	7.1	6.86	6.81	C08639	ko00942
Cya-3-O-(6-O-malonyl)-glu	Cyanidin 3-O-(6-O-malonyl-beta-D-glucoside)	Cyanidin	TRUE	TRUE	TRUE	0.0335	0.0464	0.049	0.603	0.514	0.692	1.47	1.47	1.4	C12643	ko00942
Cya-3-O-ara	Cyanidin 3-O-arabinoside	Cyanidin	TRUE	TRUE	TRUE	0.00156	0.00218	0.00195	0.0391	0.0512	0.0432	0.213	0.219	0.207	--	--
Cya-3-O-glu	Cyanidin 3-O-glucoside	Cyanidin	TRUE	TRUE	FALSE	18.3	28	27	82.2	89.4	87.4	106	99.8	108	C08604	ko00942
Cya-3-O-rut	Cyanidin 3-O-rutinoside	Cyanidin	FALSE	FALSE	TRUE	--	--	--	0.0545	0.0396	0.0499	0.247	0.498	0.455	C08620	ko00942
fla_Quercetin-glu	Quercetin 3-O-glucoside	flavonoid	FALSE	TRUE	FALSE	272	292	266	318	317	334	548	589	537	--	--
Pel-3,5-O-diglu	Pelnidin 3,5-O-diglucoside	Pelargonidin	FALSE	FALSE	TRUE	--	--	--	0.00636	0.00772	0.00731	0.016	0.0141	0.0144	C08725	ko00942
Pel-3-O-glu	Pelargonidin 3-O-glucoside	Pelargonidin	TRUE	TRUE	TRUE	0.049	0.0808	0.0813	1.26	1.43	1.41	3.75	3.89	3.43	C12137	ko00942,ko01100,ko01110
Peo-3,5-O-diglu	Peonidin 3,5-O-diglucoside	Peonidin	TRUE	TRUE	FALSE	0.000906	0.00113	0.00137	0.00393	0.00396	0.00444	0.00404	0.0047	0.00461	--	--
Peo-3-O-glu	Peonidin 3-O-glucoside	Peonidin	TRUE	TRUE	TRUE	0.0197	0.0236	0.0246	0.3	0.348	0.283	0.702	0.773	0.766	C12141	ko00942
Pet-3-O-glu	Petunidin 3-O-glucoside	Petunidin	FALSE	TRUE	FALSE	0.00898	0.0104	0.00904	0.0122	0.0116	0.0126	0.0175	0.0206	0.0209	C12139	ko00942
