# Supplementary material for: Combined transcriptome and metabolome integrated analysis of Acer mandshuricum to reveal candidate genes involved in anthocyanin accumulation
Source: Sci Rep. 2021 Nov 30;11:23148. doi: 10.1038/s41598-021-02607-2 (PMC8633053; doi:10.1038/s41598-021-02607-2)
Supplement: Supplementary file 2 — Supplementary Tables. [file 41598_2021_2607_MOESM2_ESM.zip › Table S/Table S4.xlsx]

## Sheet: Sheet1
Table S4. statistics of transcriptome data
Sample	Raw Reads	Clean Reads	Clean Base(G)	Error Rate(%)	Q20(%)	Q30(%)	GC Content(%)
GL1	42068208	41006598	6.15	0.03	97.43	92.9	43.98
GL2	42068208	40945198	6.14	0.03	97.54	93.21	43.77
GL3	42068208	41116384	6.17	0.03	97.6	93.31	44.15
HRL1	42068208	40818636	6.12	0.03	97.63	93.4	43.71
HRL2	42068208	40839258	6.13	0.03	97.93	94.25	43.97
HRL3	42068208	40758688	6.11	0.03	97.44	93.02	44.23
RL1	42068208	41324954	6.2	0.03	97.59	93.31	43.83
RL2	42068208	41086936	6.16	0.03	97.89	94.1	43.76
RL3	42068208	40503278	6.08	0.03	97.58	93.26	43.6
Average	42068208	4.09333e+07	6.14	0.03	97.6256	93.4178	43.8889
Total	378613872	368399930
