# Supplementary material for: Combined transcriptome and metabolome integrated analysis of Acer mandshuricum to reveal candidate genes involved in anthocyanin accumulation
Source: Sci Rep. 2021 Nov 30;11:23148. doi: 10.1038/s41598-021-02607-2 (PMC8633053; doi:10.1038/s41598-021-02607-2)
Supplement: Supplementary file 2 — Supplementary Tables. [file 41598_2021_2607_MOESM2_ESM.zip › Table S/Table S5.xlsx]

## Sheet: Sheet1
Table S5. the annotation information of unigenes
Database	Number of Genes	Percentage (%)
KEGG	111301	55.2
NR	148792	73.79
SwissProt	96248	47.73
Trembl	133419	66.17
KOG	96552	47.88
GO	116336	57.69
Pfam	121414	60.21
Annotated in at least one Database	150946	74.86
Total Unigenes	201642	100
