# Supplementary material for: Combined transcriptome and metabolome integrated analysis of Acer mandshuricum to reveal candidate genes involved in anthocyanin accumulation
Source: Sci Rep. 2021 Nov 30;11:23148. doi: 10.1038/s41598-021-02607-2 (PMC8633053; doi:10.1038/s41598-021-02607-2)
Supplement: Supplementary file 2 — Supplementary Tables. [file 41598_2021_2607_MOESM2_ESM.zip › Table S/Table S6.xlsx]

## Sheet: Sheet1
Table S6. Number of differentially expressed genes in A. mandshuricum leaves
Compare Groups	Total	Down-regulated	Up-regulated
GL_vs_HRL	6988	3106	3882
GL_vs_RL	18597	11442	7155
HRL_vs_RL	11474	9433	2041
