# Supplementary material for: Combined transcriptome and metabolome integrated analysis of Acer mandshuricum to reveal candidate genes involved in anthocyanin accumulation
Source: Sci Rep. 2021 Nov 30;11:23148. doi: 10.1038/s41598-021-02607-2 (PMC8633053; doi:10.1038/s41598-021-02607-2)
Supplement: Supplementary file 2 — Supplementary Tables. [file 41598_2021_2607_MOESM2_ESM.zip › Table S/Table S7.xlsx]

## Sheet: GL_vs_HRL 
KEGG enrichment of GL vs HRL
#Kegg_pathway	ko_id	Cluter_frequency	Genome_frequency	P-value	Corrected_P-value	GeneID	KEGG Orthology	hyperlink
Circadian rhythm - plant	ko04712	32 out of 2739 1.16830960204454%	402 out of 62305 0.645213064762058%	0.00100754	0.136018	Cluster-20561.139874;Cluster-20561.77580;Cluster-20561.85765;Cluster-20561.85766;Cluster-20561.85769;Cluster-20561.39449;Cluster-20561.30495;Cluster-20561.34241;Cluster-20561.49312;Cluster-20561.114971;Cluster-20561.30513;Cluster-20561.93905;Cluster-20561.93906;Cluster-20561.51235;Cluster-20561.55686;Cluster-20561.62766;Cluster-20561.89712;Cluster-20561.93133;Cluster-20561.93135;Cluster-20561.956…	K00660+K00660+K00660+K00660+K00660+K03097+K10143+K12115+K12119+K12121+K12121+K12125+K12125+K12126+K12126+K12126+K12126+K12126+K12126+K12129+K12133+K12133+K12133+K12135+K12135+K12135+K12135+K12135+K12135+K12135+K16221+K16241	https:\\www.genome.jp\dbget-bin\www_bget?map04712
Plant-pathogen interaction	ko04626	189 out of 2739 6.90032858707557%	3339 out of 62305 5.35912045582216%	0.000239066	0.0322739	Cluster-20561.9987;Cluster-20561.90636;Cluster-20561.95164;Cluster-20561.96328;Cluster-20561.100604;Cluster-20561.146190;Cluster-20561.59364;Cluster-20561.98447;Cluster-20561.105699;Cluster-20561.107855;Cluster-20561.108442;Cluster-20561.114895;Cluster-20561.126313;Cluster-20561.44340;Cluster-20561.78641;Cluster-20561.91045;Cluster-20561.98690;Cluster-20561.107477;Cluster-20561.113679;Cluster-205…	K00864+K02183+K02183+K02358+K04079+K04079+K04079+K04079+K05391+K05391+K05391+K05391+K05391+K05391+K05391+K05391+K05391+K09487+K09487+K12795+K12795+K13412+K13412+K13412+K13412+K13412+K13412+K13412+K13412+K13412+K13412+K13412+K13412+K13412+K13412+K13412+K13412+K13412+K13413+K13413+K13413+K13413+K13416+K13416+K13416+K13416+K13416+K13416+K13416+K13416+K13416+K13416+K13416+K13416+K13416+K13416+K13417+…	https:\\www.genome.jp\dbget-bin\www_bget?map04626
Peroxisome	ko04146	49 out of 2739 1.7889740781307%	1881 out of 62305 3.01901934034187%	0.999986	1	Cluster-20561.101226;Cluster-20561.56536;Cluster-20561.61047;Cluster-20561.99538;Cluster-20561.99539;Cluster-20561.107498;Cluster-20561.45191;Cluster-20561.59185;Cluster-20561.88134;Cluster-36690.1;Cluster-20561.69630;Cluster-20561.76161;Cluster-12842.0;Cluster-20561.111113;Cluster-20561.114563;Cluster-20561.124706;Cluster-20561.128249;Cluster-20561.131071;Cluster-20561.134318;Cluster-20561.13432…	K00031+K00031+K00031+K00031+K00031+K00830+K00869+K01578+K01897+K01897+K03426+K03426+K03781+K03781+K03781+K03781+K03781+K03781+K03781+K03781+K03781+K03781+K03781+K03781+K03781+K03781+K03781+K03781+K03781+K03781+K03781+K04564+K04564+K04565+K08726+K08726+K08726+K11147+K11517+K13336+K13338+K13343+K13343+K13343+K13346+K13346+K13347+K13347+K17879	https:\\www.genome.jp\dbget-bin\www_bget?map04146
Phagosome	ko04145	22 out of 2739 0.803212851405622%	1301 out of 62305 2.08811491854586%	1	1	Cluster-20561.92621;Cluster-20561.54237;Cluster-13310.2;Cluster-20561.76411;Cluster-20561.81957;Cluster-20561.81960;Cluster-20561.81961;Cluster-20561.98352;Cluster-20561.148530;Cluster-20561.29512;Cluster-20561.68336;Cluster-20561.126643;Cluster-20561.75534;Cluster-20561.120875;Cluster-20561.132591;Cluster-20561.66229;Cluster-20561.129747;Cluster-20561.77473;Cluster-20561.94067;Cluster-20561.9966…	K00921+K02144+K02147+K02147+K02152+K02152+K02152+K02153+K02155+K04392+K04392+K05692+K07342+K07375+K07375+K07375+K07889+K07889+K07889+K07889+K07897+K08057	https:\\www.genome.jp\dbget-bin\www_bget?map04145
Endocytosis	ko04144	80 out of 2739 2.92077400511135%	2461 out of 62305 3.94992376213787%	0.998629	1	Cluster-20561.108199;Cluster-20561.67111;Cluster-20561.80778;Cluster-20561.96531;Cluster-20561.96532;Cluster-20561.101712;Cluster-20561.122644;Cluster-20561.80185;Cluster-20561.80187;Cluster-20561.80188;Cluster-20561.85804;Cluster-20561.95642;Cluster-20561.97598;Cluster-20561.99430;Cluster-20561.99478;Cluster-20561.99537;Cluster-20561.99597;Cluster-20561.99598;Cluster-20561.99642;Cluster-20561.99…	K00889+K00889+K00889+K00889+K00889+K01115+K01115+K01115+K01115+K01115+K01115+K01115+K01115+K01115+K01115+K01115+K01115+K01115+K01115+K01115+K01528+K01528+K01528+K03283+K03283+K03283+K03283+K03283+K03283+K03283+K03283+K03283+K03283+K03283+K03283+K03283+K03283+K03283+K03283+K03283+K03283+K03283+K03283+K03283+K05754+K05757+K07889+K07889+K07889+K07889+K07897+K07901+K07904+K07904+K07937+K07937+K10396+…	https:\\www.genome.jp\dbget-bin\www_bget?map04144
Protein processing in endoplasmic reticulum	ko04141	107 out of 2739 3.90653523183644%	3077 out of 62305 4.93860845839018%	0.996246	1	Cluster-20561.43971;Cluster-20561.109616;Cluster-20561.112780;Cluster-20561.25215;Cluster-20561.40576;Cluster-20561.50363;Cluster-26956.0;Cluster-35233.0;Cluster-20561.101629;Cluster-20561.121723;Cluster-20561.109224;Cluster-20561.120118;Cluster-20561.127461;Cluster-20561.138310;Cluster-20561.139093;Cluster-20561.139096;Cluster-20561.139098;Cluster-20561.13957;Cluster-20561.53039;Cluster-20561.54…	K01228+K01456+K01456+K01456+K01456+K01456+K01456+K01456+K03094+K03237+K03283+K03283+K03283+K03283+K03283+K03283+K03283+K03283+K03283+K03283+K03283+K03283+K03283+K03283+K03283+K03283+K03283+K03283+K03283+K03283+K03283+K04079+K04079+K04079+K04079+K04523+K04523+K04523+K04523+K05546+K05546+K05546+K06689+K06689+K06689+K07151+K07151+K07342+K07953+K07953+K07953+K07953+K07953+K07953+K08057+K08288+K08852+…	https:\\www.genome.jp\dbget-bin\www_bget?map04141
Autophagy - other	ko04136	28 out of 2739 1.02227090178897%	538 out of 62305 0.863494101596983%	0.204915	1	Cluster-20561.32429;Cluster-20561.80526;Cluster-20561.53179;Cluster-20561.76150;Cluster-20561.55545;Cluster-20561.80609;Cluster-20561.80610;Cluster-20561.86878;Cluster-20561.86879;Cluster-20561.86881;Cluster-20561.86882;Cluster-20561.89355;Cluster-20561.89358;Cluster-20561.89359;Cluster-20561.96482;Cluster-20561.96484;Cluster-20561.96487;Cluster-20561.96488;Cluster-20561.76082;Cluster-20561.80471…	K04382+K08269+K08331+K08333+K08334+K08341+K08341+K08341+K08341+K08341+K08341+K08341+K08341+K08341+K08341+K08341+K08341+K08341+K17890+K17907+K17907+K17907+K17907+K17907+K17908+K17908+K17908+K17908	https:\\www.genome.jp\dbget-bin\www_bget?map04136
SNARE interactions in vesicular transport	ko04130	3 out of 2739 0.109529025191676%	338 out of 62305 0.54249257683974%	0.999967	1	Cluster-20561.62342;Cluster-20561.96101;Cluster-20561.52348	K08486+K08493+K08507	https:\\www.genome.jp\dbget-bin\www_bget?map04130
Sulfur relay system	ko04122	1 out of 2739 0.0365096750638919%	135 out of 62305 0.216676029211139%	0.997702	1	Cluster-20561.34244	K11996	https:\\www.genome.jp\dbget-bin\www_bget?map04122
Ubiquitin mediated proteolysis	ko04120	83 out of 2739 3.03030303030303%	1921 out of 62305 3.08321964529331%	0.581192	1	Cluster-20561.30440;Cluster-20561.77497;Cluster-20561.96050;Cluster-20561.56643;Cluster-20561.77304;Cluster-20561.87422;Cluster-20561.94797;Cluster-20561.96739;Cluster-20561.101629;Cluster-20561.93226;Cluster-20561.93227;Cluster-20561.93228;Cluster-20561.93229;Cluster-20561.93230;Cluster-20561.93232;Cluster-20561.93238;Cluster-20561.93239;Cluster-20561.93240;Cluster-20561.110747;Cluster-20561.200…	K02927+K02927+K02927+K02977+K02977+K02977+K02977+K02977+K03094+K03178+K03178+K03178+K03178+K03178+K03178+K03178+K03178+K03178+K03354+K03361+K03364+K04506+K04506+K04506+K04506+K04506+K04506+K04506+K06689+K06689+K06689+K08770+K08770+K08770+K08770+K08770+K08770+K08770+K10143+K10260+K10260+K10260+K10260+K10260+K10260+K10573+K10575+K10576+K10576+K10576+K10576+K10576+K10581+K10581+K10581+K10581+K10581+…	https:\\www.genome.jp\dbget-bin\www_bget?map04120
Plant hormone signal transduction	ko04075	139 out of 2739 5.07484483388098%	1441 out of 62305 2.31281598587593%	0	0	Cluster-20561.51235;Cluster-20561.55686;Cluster-20561.62766;Cluster-20561.89712;Cluster-20561.93133;Cluster-20561.93135;Cluster-20561.106032;Cluster-20561.142114;Cluster-20561.93152;Cluster-20561.93466;Cluster-20561.111636;Cluster-20561.112815;Cluster-20561.11723;Cluster-20561.136791;Cluster-20561.79802;Cluster-20561.84424;Cluster-20561.91697;Cluster-20561.92061;Cluster-20561.107069;Cluster-20561…	K12126+K12126+K12126+K12126+K12126+K12126+K13413+K13413+K13413+K13413+K13415+K13415+K13415+K13415+K13415+K13415+K13415+K13415+K13416+K13416+K13416+K13416+K13416+K13416+K13416+K13416+K13416+K13416+K13416+K13416+K13416+K13416+K13422+K13422+K13422+K13449+K13449+K13463+K13946+K13946+K14431+K14431+K14431+K14431+K14432+K14432+K14432+K14432+K14484+K14484+K14484+K14484+K14485+K14485+K14486+K14486+K14486+…	https:\\www.genome.jp\dbget-bin\www_bget?map04075
Phosphatidylinositol signaling system	ko04070	46 out of 2739 1.67944505293903%	763 out of 62305 1.22462081694888%	0.0203972	1	Cluster-20561.108199;Cluster-20561.67111;Cluster-20561.80778;Cluster-20561.96531;Cluster-20561.96532;Cluster-20561.102838;Cluster-20561.104752;Cluster-20561.108110;Cluster-20561.72865;Cluster-20561.81522;Cluster-20561.92452;Cluster-20561.92918;Cluster-20561.92921;Cluster-20561.92924;Cluster-20561.92925;Cluster-20561.105330;Cluster-20561.139448;Cluster-20561.71629;Cluster-20561.92621;Cluster-20561…	K00889+K00889+K00889+K00889+K00889+K00901+K00901+K00901+K00901+K00901+K00901+K00901+K00901+K00901+K00901+K00913+K00913+K00915+K00921+K01092+K01092+K01099+K02183+K02183+K05857+K05857+K05857+K05857+K05857+K10047+K10047+K10047+K10047+K13711+K18081+K18081+K18081+K18081+K18081+K18081+K20279+K20279+K21797+K21797+K21797+K21798	https:\\www.genome.jp\dbget-bin\www_bget?map04070
MAPK signaling pathway - plant	ko04016	134 out of 2739 4.89229645856152%	2278 out of 62305 3.65620736698499%	0.000432307	0.0583615	Cluster-20561.114133;Cluster-20561.88301;Cluster-20561.90636;Cluster-20561.95164;Cluster-12842.0;Cluster-20561.111113;Cluster-20561.114563;Cluster-20561.124706;Cluster-20561.128249;Cluster-20561.131071;Cluster-20561.134318;Cluster-20561.134320;Cluster-20561.144821;Cluster-20561.36199;Cluster-20561.50754;Cluster-20561.51864;Cluster-20561.58238;Cluster-20561.65213;Cluster-20561.73179;Cluster-20561.…	K00940+K00940+K02183+K02183+K03781+K03781+K03781+K03781+K03781+K03781+K03781+K03781+K03781+K03781+K03781+K03781+K03781+K03781+K03781+K03781+K03781+K03781+K03781+K13413+K13413+K13413+K13413+K13416+K13416+K13416+K13416+K13416+K13416+K13416+K13416+K13416+K13416+K13416+K13416+K13416+K13416+K13420+K13420+K13420+K13420+K13420+K13420+K13420+K13420+K13420+K13420+K13420+K13420+K13420+K13420+K13420+K13420+…	https:\\www.genome.jp\dbget-bin\www_bget?map04016
Non-homologous end-joining	ko03450	1 out of 2739 0.0365096750638919%	62 out of 62305 0.0995104726747452%	0.9385	1	Cluster-20561.50425	K10885	https:\\www.genome.jp\dbget-bin\www_bget?map03450
Homologous recombination	ko03440	18 out of 2739 0.657174151150055%	427 out of 62305 0.685338255356713%	0.605746	1	Cluster-20561.17419;Cluster-20561.74079;Cluster-20561.83911;Cluster-20561.86596;Cluster-20561.103100;Cluster-20561.128907;Cluster-20561.145180;Cluster-20561.69078;Cluster-20561.99814;Cluster-20561.99875;Cluster-20561.124592;Cluster-20561.61301;Cluster-20561.101435;Cluster-20561.102262;Cluster-20561.88210;Cluster-20561.96999;Cluster-20561.97000;Cluster-20561.101800	K02327+K04728+K04728+K04728+K07466+K07466+K10728+K10739+K10875+K10875+K10901+K11864+K12173+K12173+K12173+K12173+K12173+K15362	https:\\www.genome.jp\dbget-bin\www_bget?map03440
Mismatch repair	ko03430	10 out of 2739 0.365096750638919%	367 out of 62305 0.58903779792954%	0.96301	1	Cluster-20561.17419;Cluster-20561.81699;Cluster-20561.103100;Cluster-20561.128907;Cluster-20561.84943;Cluster-20561.69078;Cluster-20561.83673;Cluster-20561.83674;Cluster-20561.132330;Cluster-20561.62525	K02327+K07456+K07466+K07466+K08736+K10739+K10754+K10754+K10756+K10756	https:\\www.genome.jp\dbget-bin\www_bget?map03430
Nucleotide excision repair	ko03420	23 out of 2739 0.839722526469514%	607 out of 62305 0.974239627638231%	0.794977	1	Cluster-20561.48006;Cluster-20561.68785;Cluster-20561.17419;Cluster-20561.142335;Cluster-20561.105084;Cluster-20561.75887;Cluster-20561.88280;Cluster-20561.93403;Cluster-20561.93407;Cluster-20561.103100;Cluster-20561.128907;Cluster-20561.96611;Cluster-20561.69078;Cluster-20561.83673;Cluster-20561.83674;Cluster-20561.132330;Cluster-20561.62525;Cluster-20561.105159;Cluster-20561.69576;Cluster-20561…	K02202+K02202+K02327+K03142+K03143+K03143+K03143+K03143+K03143+K07466+K07466+K10610+K10739+K10754+K10754+K10756+K10756+K10839+K10839+K10839+K10845+K10846+K10848	https:\\www.genome.jp\dbget-bin\www_bget?map03420
Base excision repair	ko03410	9 out of 2739 0.328587075575027%	285 out of 62305 0.457427172779071%	0.882722	1	Cluster-20561.17419;Cluster-20561.62978;Cluster-20561.49303;Cluster-20561.66983;Cluster-20561.59851;Cluster-20561.78067;Cluster-20561.64926;Cluster-20561.37293;Cluster-20561.97995	K02327+K03660+K10771+K10771+K10772+K10773+K10801+K10802+K10802	https:\\www.genome.jp\dbget-bin\www_bget?map03410
Protein export	ko03060	9 out of 2739 0.328587075575027%	452 out of 62305 0.725463445951368%	0.998141	1	Cluster-20561.28740;Cluster-20561.53178;Cluster-20561.36425;Cluster-20561.136335;Cluster-20561.39700;Cluster-20561.75534;Cluster-20561.69837;Cluster-20561.79514;Cluster-20561.80903	K03070+K03070+K03100+K03116+K03116+K07342+K09490+K09490+K09490	https:\\www.genome.jp\dbget-bin\www_bget?map03060
Proteasome	ko03050	16 out of 2739 0.584154801022271%	963 out of 62305 1.54562234170612%	0.999999	1	Cluster-20561.50519;Cluster-20561.51933;Cluster-20561.124937;Cluster-20561.41458;Cluster-20561.122468;Cluster-20561.88267;Cluster-20561.42131;Cluster-20561.108858;Cluster-20561.110928;Cluster-20561.38407;Cluster-20561.67610;Cluster-20561.72549;Cluster-20561.89415;Cluster-20561.66640;Cluster-20561.101671;Cluster-20561.96171	K02732+K03029+K03033+K03033+K03036+K03037+K03038+K03063+K03063+K03063+K03063+K03063+K03063+K03064+K06700+K06700	https:\\www.genome.jp\dbget-bin\www_bget?map03050
Spliceosome	ko03040	116 out of 2739 4.23512230741146%	2663 out of 62305 4.27413530214269%	0.555026	1	Cluster-20561.109224;Cluster-20561.120118;Cluster-20561.127461;Cluster-20561.138310;Cluster-20561.139093;Cluster-20561.139096;Cluster-20561.139098;Cluster-20561.13957;Cluster-20561.53039;Cluster-20561.54462;Cluster-20561.63053;Cluster-20561.68326;Cluster-20561.70115;Cluster-20561.70339;Cluster-20561.77049;Cluster-20561.81919;Cluster-20561.84489;Cluster-20561.86206;Cluster-20561.86243;Cluster-2056…	K03283+K03283+K03283+K03283+K03283+K03283+K03283+K03283+K03283+K03283+K03283+K03283+K03283+K03283+K03283+K03283+K03283+K03283+K03283+K03283+K03283+K06063+K09564+K10599+K11086+K11088+K11095+K12627+K12741+K12741+K12741+K12741+K12741+K12741+K12811+K12812+K12815+K12815+K12815+K12818+K12818+K12818+K12818+K12818+K12818+K12818+K12818+K12818+K12818+K12821+K12823+K12823+K12823+K12823+K12823+K12824+K12825+…	https:\\www.genome.jp\dbget-bin\www_bget?map03040
DNA replication	ko03030	10 out of 2739 0.365096750638919%	443 out of 62305 0.711018377337292%	0.994228	1	Cluster-20561.98990;Cluster-20561.89990;Cluster-20561.17419;Cluster-20561.103100;Cluster-20561.128907;Cluster-20561.69078;Cluster-20561.83673;Cluster-20561.83674;Cluster-20561.132330;Cluster-20561.62525	K02212+K02321+K02327+K07466+K07466+K10739+K10754+K10754+K10756+K10756	https:\\www.genome.jp\dbget-bin\www_bget?map03030
Basal transcription factors	ko03022	28 out of 2739 1.02227090178897%	545 out of 62305 0.874729154963486%	0.22437	1	Cluster-20561.48006;Cluster-20561.68785;Cluster-20561.113654;Cluster-20561.65909;Cluster-20561.106371;Cluster-20561.107504;Cluster-20561.67625;Cluster-20561.73643;Cluster-20561.87062;Cluster-20561.87063;Cluster-20561.87064;Cluster-20561.50371;Cluster-20561.101865;Cluster-20561.111066;Cluster-20561.113346;Cluster-20561.118944;Cluster-20561.60010;Cluster-20561.46634;Cluster-20561.108601;Cluster-205…	K02202+K02202+K03120+K03120+K03122+K03122+K03122+K03122+K03122+K03122+K03122+K03124+K03125+K03127+K03129+K03129+K03129+K03130+K03131+K03131+K03142+K03143+K03143+K03143+K03143+K03143+K10845+K14649	https:\\www.genome.jp\dbget-bin\www_bget?map03022
RNA polymerase	ko03020	13 out of 2739 0.474625775830595%	449 out of 62305 0.72064842308001%	0.95997	1	Cluster-20561.103401;Cluster-20561.104916;Cluster-20561.109096;Cluster-20561.129854;Cluster-20561.90069;Cluster-20561.882;Cluster-20561.101359;Cluster-20561.32016;Cluster-20561.120262;Cluster-20561.23284;Cluster-20561.125420;Cluster-20561.101393;Cluster-20561.73203	K03006+K03006+K03006+K03006+K03012+K03013+K03021+K03021+K03023+K03023+K03025+K03046+K03046	https:\\www.genome.jp\dbget-bin\www_bget?map03020
RNA degradation	ko03018	66 out of 2739 2.40963855421687%	1235 out of 62305 1.98218441537597%	0.0612294	1	Cluster-20561.79840;Cluster-20561.94255;Cluster-20561.94256;Cluster-20561.96582;Cluster-20561.96585;Cluster-20561.118464;Cluster-20561.40119;Cluster-20561.61158;Cluster-20561.152270;Cluster-20561.25105;Cluster-32835.1;Cluster-20561.61487;Cluster-20561.3797;Cluster-20561.146468;Cluster-20561.37086;Cluster-20561.67540;Cluster-20561.70527;Cluster-20561.85146;Cluster-20561.56867;Cluster-20561.61179;C…	K00850+K00850+K00850+K00850+K00850+K01148+K01148+K01148+K01689+K01689+K01689+K03678+K04043+K04077+K04077+K04077+K04077+K04077+K07573+K10643+K12571+K12589+K12589+K12598+K12598+K12598+K12599+K12599+K12599+K12600+K12602+K12603+K12603+K12603+K12604+K12611+K12611+K12611+K12611+K12611+K12611+K12611+K12611+K12611+K12611+K12616+K12619+K12619+K12619+K12619+K12619+K12619+K12619+K12619+K12619+K12619+K12620+…	https:\\www.genome.jp\dbget-bin\www_bget?map03018
mRNA surveillance pathway	ko03015	36 out of 2739 1.31434830230011%	1169 out of 62305 1.87625391220608%	0.991666	1	Cluster-20561.22116;Cluster-20561.86448;Cluster-20561.52540;Cluster-20561.85247;Cluster-20561.88293;Cluster-20561.32429;Cluster-20561.103725;Cluster-20561.95377;Cluster-20561.96605;Cluster-20561.104213;Cluster-20561.139993;Cluster-20561.55185;Cluster-20561.69642;Cluster-20561.92324;Cluster-20561.1963;Cluster-20561.97608;Cluster-20561.111419;Cluster-20561.120358;Cluster-20561.116550;Cluster-20561.…	K00565+K00565+K03265+K03265+K03265+K04382+K06965+K06965+K06965+K08873+K11584+K11584+K11584+K11584+K12812+K12875+K13126+K13126+K13171+K14294+K14326+K14326+K14376+K14376+K14376+K14397+K14399+K14400+K14403+K14405+K14409+K14409+K14411+K14411+K14411+K15544	https:\\www.genome.jp\dbget-bin\www_bget?map03015
RNA transport	ko03013	80 out of 2739 2.92077400511135%	2404 out of 62305 3.85843832758206%	0.997059	1	Cluster-20561.82708;Cluster-20561.88081;Cluster-20561.101772;Cluster-20561.103683;Cluster-20561.107376;Cluster-20561.111824;Cluster-20561.112745;Cluster-20561.113262;Cluster-20561.114059;Cluster-20561.120831;Cluster-20561.154880;Cluster-20561.33097;Cluster-20561.44823;Cluster-20561.63156;Cluster-20561.63162;Cluster-20561.63164;Cluster-20561.63708;Cluster-20561.64356;Cluster-20561.64654;Cluster-20…	K00784+K03113+K03231+K03231+K03231+K03231+K03231+K03231+K03231+K03231+K03231+K03231+K03231+K03231+K03231+K03231+K03231+K03231+K03231+K03231+K03231+K03231+K03231+K03231+K03231+K03231+K03231+K03231+K03231+K03231+K03237+K03241+K03242+K03243+K03245+K03247+K03249+K03250+K03251+K03252+K03253+K03253+K03254+K03257+K03257+K03257+K03257+K03260+K03539+K03680+K03754+K03754+K07562+K12812+K12875+K12878+K12880+…	https:\\www.genome.jp\dbget-bin\www_bget?map03013
Ribosome	ko03010	279 out of 2739 10.1861993428258%	6152 out of 62305 9.87400690153278%	0.296965	1	Cluster-20561.74683;Cluster-20561.144892;Cluster-20561.146722;Cluster-20561.18411;Cluster-20561.64973;Cluster-20561.91644;Cluster-20561.151792;Cluster-20561.16208;Cluster-20561.99208;Cluster-20561.99585;Cluster-20561.99873;Cluster-20561.71137;Cluster-20561.100334;Cluster-20561.13291;Cluster-20561.144372;Cluster-20561.50463;Cluster-20561.69184;Cluster-20561.100939;Cluster-20561.106436;Cluster-2056…	K02863+K02865+K02865+K02865+K02865+K02865+K02866+K02866+K02866+K02866+K02866+K02867+K02868+K02868+K02868+K02868+K02868+K02870+K02870+K02870+K02870+K02872+K02872+K02872+K02872+K02873+K02873+K02874+K02875+K02876+K02876+K02877+K02877+K02877+K02877+K02879+K02880+K02880+K02880+K02880+K02882+K02882+K02882+K02882+K02883+K02883+K02883+K02884+K02885+K02885+K02885+K02885+K02885+K02885+K02886+K02888+K02889+…	https:\\www.genome.jp\dbget-bin\www_bget?map03010
Ribosome biogenesis in eukaryotes	ko03008	31 out of 2739 1.13179992698065%	1036 out of 62305 1.66278789824252%	0.992111	1	Cluster-20561.39449;Cluster-20561.101318;Cluster-20561.108776;Cluster-20561.67264;Cluster-20561.90704;Cluster-20561.66072;Cluster-20561.102620;Cluster-20561.119213;Cluster-20561.74141;Cluster-20561.93335;Cluster-20561.93341;Cluster-20561.93342;Cluster-20561.93346;Cluster-20561.93347;Cluster-20561.93349;Cluster-20561.93350;Cluster-20561.93351;Cluster-20561.93352;Cluster-20561.93354;Cluster-20561.1…	K03097+K03539+K06943+K06943+K06943+K07179+K07562+K11883+K11883+K12619+K12619+K12619+K12619+K12619+K12619+K12619+K12619+K12619+K12619+K14521+K14537+K14545+K14546+K14546+K14555+K14564+K14567+K14572+K14572+K14573+K14574	https:\\www.genome.jp\dbget-bin\www_bget?map03008
ABC transporters	ko02010	33 out of 2739 1.20481927710843%	887 out of 62305 1.42364176229837%	0.859041	1	Cluster-20561.105792;Cluster-20561.97695;Cluster-20561.61587;Cluster-20561.92269;Cluster-20561.87581;Cluster-20561.87583;Cluster-20561.87584;Cluster-20561.101561;Cluster-20561.98060;Cluster-20561.98680;Cluster-20561.99521;Cluster-20561.99522;Cluster-20561.99523;Cluster-20561.53575;Cluster-20561.120187;Cluster-20561.123267;Cluster-20561.97833;Cluster-20561.111803;Cluster-20561.103620;Cluster-20561…	K02195+K05643+K05656+K05656+K05657+K05657+K05657+K05658+K05658+K05658+K05658+K05658+K05658+K05663+K05666+K05666+K05666+K05674+K05681+K05681+K05681+K05681+K05681+K05681+K08711+K08712+K08712+K08712+K08712+K08712+K08712+K08712+K08712	https:\\www.genome.jp\dbget-bin\www_bget?map02010
Biosynthesis of amino acids	ko01230	104 out of 2739 3.79700620664476%	3410 out of 62305 5.47307599711099%	0.999986	1	Cluster-20561.24060;Cluster-20561.36460;Cluster-20561.101226;Cluster-20561.56536;Cluster-20561.61047;Cluster-20561.99538;Cluster-20561.99539;Cluster-20561.110862;Cluster-20561.8373;Cluster-20561.97388;Cluster-20561.108150;Cluster-20561.133680;Cluster-20561.116699;Cluster-20561.37676;Cluster-20561.153392;Cluster-20561.9560;Cluster-20561.8925;Cluster-20561.100814;Cluster-20561.62001;Cluster-20561.6…	K00013+K00013+K00031+K00031+K00031+K00031+K00031+K00053+K00053+K00053+K00058+K00133+K00134+K00134+K00264+K00264+K00549+K00600+K00600+K00600+K00600+K00615+K00615+K00615+K00615+K00616+K00616+K00616+K00640+K00640+K00641+K00765+K00789+K00789+K00811+K00826+K00826+K00850+K00850+K00850+K00850+K00850+K00873+K00927+K00927+K00930+K00948+K01476+K01609+K01623+K01624+K01626+K01626+K01647+K01647+K01649+K01652+…	https:\\www.genome.jp\dbget-bin\www_bget?map01230
Fatty acid metabolism	ko01212	43 out of 2739 1.56991602774735%	1370 out of 62305 2.19886044458711%	0.993165	1	Cluster-20561.33521;Cluster-20561.4864;Cluster-20561.6227;Cluster-20561.88260;Cluster-8013.0;Cluster-20561.19261;Cluster-20561.61555;Cluster-20561.106486;Cluster-20561.113016;Cluster-20561.116663;Cluster-20561.148779;Cluster-20561.155364;Cluster-20561.33308;Cluster-20561.42524;Cluster-20561.100251;Cluster-20561.129116;Cluster-20561.146640;Cluster-20561.88134;Cluster-36690.1;Cluster-20561.111830;C…	K00059+K00059+K00059+K00059+K00059+K00249+K00249+K00507+K00507+K00507+K00507+K00507+K00507+K00507+K00626+K00648+K00665+K01897+K01897+K01961+K01962+K02160+K02160+K02372+K03921+K03921+K03921+K09478+K10251+K10256+K10256+K10256+K10256+K10256+K10256+K10256+K10256+K10256+K10258+K11262+K11262+K11262+K18660	https:\\www.genome.jp\dbget-bin\www_bget?map01212
2-Oxocarboxylic acid metabolism	ko01210	30 out of 2739 1.09529025191676%	977 out of 62305 1.56809244843913%	0.986487	1	Cluster-20561.101226;Cluster-20561.56536;Cluster-20561.61047;Cluster-20561.99538;Cluster-20561.99539;Cluster-20561.110862;Cluster-20561.8373;Cluster-20561.97388;Cluster-20561.133680;Cluster-20561.66840;Cluster-20561.107954;Cluster-20561.76955;Cluster-20561.99085;Cluster-20561.38875;Cluster-20561.4362;Cluster-20561.60158;Cluster-20561.47792;Cluster-20561.139695;Cluster-20561.31035;Cluster-20561.52…	K00031+K00031+K00031+K00031+K00031+K00053+K00053+K00053+K00133+K00811+K00826+K00826+K00930+K01647+K01647+K01649+K01652+K01681+K01681+K01681+K01681+K05824+K11820+K11820+K14454+K14455+K14677+K14677+K14677+K14682	https:\\www.genome.jp\dbget-bin\www_bget?map01210
Carbon metabolism	ko01200	156 out of 2739 5.69550930996714%	5113 out of 62305 8.20640398041891%	1	1	Cluster-19934.0;Cluster-20561.20252;Cluster-20561.39599;Cluster-20561.39600;Cluster-33642.0;Cluster-737.0;Cluster-20561.86786;Cluster-20561.101226;Cluster-20561.56536;Cluster-20561.61047;Cluster-20561.99538;Cluster-20561.99539;Cluster-20561.113121;Cluster-20561.79991;Cluster-20561.86618;Cluster-20561.86619;Cluster-20561.51885;Cluster-20561.83168;Cluster-20561.108150;Cluster-20561.124894;Cluster-2…	K00026+K00026+K00026+K00026+K00026+K00026+K00029+K00031+K00031+K00031+K00031+K00031+K00033+K00033+K00033+K00033+K00036+K00051+K00058+K00121+K00122+K00122+K00122+K00122+K00122+K00122+K00131+K00134+K00134+K00140+K00162+K00162+K00234+K00234+K00234+K00235+K00236+K00261+K00261+K00297+K00297+K00382+K00382+K00600+K00600+K00600+K00600+K00615+K00615+K00615+K00615+K00616+K00616+K00616+K00626+K00627+K00640+…	https:\\www.genome.jp\dbget-bin\www_bget?map01200
Biosynthesis of secondary metabolites	ko01110	697 out of 2739 25.4472435195327%	15006 out of 62305 24.0847444025359%	0.0468396	1	Cluster-20561.113140;Cluster-20561.11582;Cluster-20561.11791;Cluster-20561.119312;Cluster-20561.1347;Cluster-20561.1348;Cluster-20561.138076;Cluster-20561.14152;Cluster-20561.145005;Cluster-20561.151603;Cluster-20561.27665;Cluster-20561.4634;Cluster-20561.49426;Cluster-20561.50005;Cluster-20561.50006;Cluster-20561.58081;Cluster-20561.63601;Cluster-20561.66825;Cluster-20561.74221;Cluster-20561.899…	K00002+K00002+K00002+K00002+K00002+K00002+K00002+K00002+K00002+K00002+K00002+K00002+K00002+K00002+K00002+K00002+K00002+K00002+K00002+K00002+K00002+K00013+K00013+K00015+K00021+K00026+K00026+K00026+K00026+K00026+K00026+K00031+K00031+K00031+K00031+K00031+K00033+K00033+K00033+K00033+K00036+K00053+K00053+K00053+K00058+K00059+K00059+K00059+K00059+K00059+K00077+K00083+K00088+K00099+K00121+K00128+K00128+…	https:\\www.genome.jp\dbget-bin\www_bget?map01110
Metabolic pathways	ko01100	1267 out of 2739 46.2577583059511%	29431 out of 62305 47.236979375652%	0.857575	1	Cluster-20561.113140;Cluster-20561.11582;Cluster-20561.11791;Cluster-20561.119312;Cluster-20561.1347;Cluster-20561.1348;Cluster-20561.138076;Cluster-20561.14152;Cluster-20561.145005;Cluster-20561.151603;Cluster-20561.27665;Cluster-20561.4634;Cluster-20561.49426;Cluster-20561.50005;Cluster-20561.50006;Cluster-20561.58081;Cluster-20561.63601;Cluster-20561.66825;Cluster-20561.74221;Cluster-20561.899…	K00002+K00002+K00002+K00002+K00002+K00002+K00002+K00002+K00002+K00002+K00002+K00002+K00002+K00002+K00002+K00002+K00002+K00002+K00002+K00002+K00002+K00008+K00008+K00009+K00013+K00013+K00015+K00020+K00021+K00026+K00026+K00026+K00026+K00026+K00026+K00029+K00031+K00031+K00031+K00031+K00031+K00033+K00033+K00033+K00033+K00036+K00051+K00053+K00053+K00053+K00058+K00059+K00059+K00059+K00059+K00059+K00077+…	https:\\www.genome.jp\dbget-bin\www_bget?map01100
Biosynthesis of unsaturated fatty acids	ko01040	21 out of 2739 0.766703176341731%	658 out of 62305 1.05609501645133%	0.952062	1	Cluster-20561.106486;Cluster-20561.113016;Cluster-20561.116663;Cluster-20561.148779;Cluster-20561.155364;Cluster-20561.33308;Cluster-20561.42524;Cluster-20561.28088;Cluster-20561.81055;Cluster-20561.81056;Cluster-20561.113794;Cluster-20561.135228;Cluster-20561.146242;Cluster-20561.27094;Cluster-20561.33491;Cluster-20561.37879;Cluster-20561.7851;Cluster-20561.89910;Cluster-20561.89911;Cluster-2056…	K00507+K00507+K00507+K00507+K00507+K00507+K00507+K03921+K03921+K03921+K10251+K10256+K10256+K10256+K10256+K10256+K10256+K10256+K10256+K10256+K10258	https:\\www.genome.jp\dbget-bin\www_bget?map01040
Aminoacyl-tRNA biosynthesis	ko00970	20 out of 2739 0.730193501277839%	708 out of 62305 1.13634539764064%	0.988227	1	Cluster-20561.72303;Cluster-20561.121805;Cluster-20561.101646;Cluster-20561.115816;Cluster-20561.99294;Cluster-20561.22764;Cluster-20561.140480;Cluster-20561.52170;Cluster-20561.61327;Cluster-20561.74020;Cluster-20561.93438;Cluster-20561.117188;Cluster-20561.59047;Cluster-20561.102737;Cluster-20561.117504;Cluster-20561.45421;Cluster-20561.72531;Cluster-20561.94741;Cluster-20561.95785;Cluster-2056…	K01866+K01868+K01870+K01870+K01870+K01872+K01875+K01875+K01880+K01881+K01886+K01887+K01892+K02433+K02433+K02433+K02433+K02433+K02433+K02435	https:\\www.genome.jp\dbget-bin\www_bget?map00970
Glucosinolate biosynthesis	ko00966	4 out of 2739 0.146038700255568%	50 out of 62305 0.0802503811893106%	0.176578	1	Cluster-20561.107954;Cluster-20561.76955;Cluster-20561.114891;Cluster-20561.67051	K00826+K00826+K11820+K11820	https:\\www.genome.jp\dbget-bin\www_bget?map00966
Betalain biosynthesis	ko00965	4 out of 2739 0.146038700255568%	131 out of 62305 0.210255998715994%	0.832424	1	Cluster-20561.54299;Cluster-20561.128154;Cluster-20561.146221;Cluster-20561.73057	K00505+K01593+K15777+K15777	https:\\www.genome.jp\dbget-bin\www_bget?map00965
Tropane, piperidine and pyridine alkaloid biosynthesis	ko00960	12 out of 2739 0.438116100766703%	367 out of 62305 0.58903779792954%	0.885647	1	Cluster-20561.66840;Cluster-20561.111362;Cluster-20561.121601;Cluster-20561.35043;Cluster-20561.55112;Cluster-20561.57468;Cluster-20561.67980;Cluster-20561.70417;Cluster-20561.79733;Cluster-20561.9632;Cluster-20561.78102;Cluster-20561.53617	K00811+K08081+K08081+K08081+K08081+K08081+K08081+K08081+K08081+K08081+K14454+K14455	https:\\www.genome.jp\dbget-bin\www_bget?map00960
Isoquinoline alkaloid biosynthesis	ko00950	8 out of 2739 0.292077400511135%	291 out of 62305 0.467057218521788%	0.944201	1	Cluster-20561.54299;Cluster-20561.66840;Cluster-20561.128154;Cluster-20561.78102;Cluster-20561.53617;Cluster-20561.113328;Cluster-20561.101724;Cluster-20561.95915	K00505+K00811+K01593+K14454+K14455+K14975+K21692+K22097	https:\\www.genome.jp\dbget-bin\www_bget?map00950
Stilbenoid, diarylheptanoid and gingerol biosynthesis	ko00945	11 out of 2739 0.401606425702811%	96 out of 62305 0.154080731883476%	0.003309	0.446715	Cluster-20561.26608;Cluster-20561.81769;Cluster-20561.81773;Cluster-20561.81774;Cluster-20561.93882;Cluster-20561.119099;Cluster-20561.142201;Cluster-20561.49108;Cluster-20561.92572;Cluster-20561.97984;Cluster-20561.123424	K00487+K00487+K00487+K00487+K00588+K13065+K13065+K13065+K13065+K13065+K16040	https:\\www.genome.jp\dbget-bin\www_bget?map00945
Flavone and flavonol biosynthesis	ko00944	6 out of 2739 0.219058050383352%	32 out of 62305 0.0513602439611588%	0.00242808	0.327791	Cluster-20561.80913;Cluster-20561.80916;Cluster-20561.40384;Cluster-20561.111504;Cluster-20561.87463;Cluster-20561.87464	K05280+K05280+K13264+K22794+K22794+K22794	https:\\www.genome.jp\dbget-bin\www_bget?map00944
Isoflavonoid biosynthesis	ko00943	25 out of 2739 0.912741876597298%	134 out of 62305 0.215071021587353%	9.13632e-10	1.2334e-07	Cluster-20561.107178;Cluster-20561.117107;Cluster-20561.49210;Cluster-20561.50940;Cluster-20561.53585;Cluster-20561.88404;Cluster-20561.106312;Cluster-20561.82537;Cluster-20561.85245;Cluster-20561.85246;Cluster-20561.91056;Cluster-20561.91058;Cluster-20561.91059;Cluster-20561.91060;Cluster-20561.91061;Cluster-20561.96044;Cluster-20561.97256;Cluster-20561.97258;Cluster-20561.97260;Cluster-20561.97…	K13258+K13258+K13258+K13258+K13258+K13258+K13260+K13260+K13260+K13260+K13260+K13260+K13260+K13260+K13260+K13260+K13260+K13260+K13260+K13260+K13260+K13264+K13266+K13266+K13267	https:\\www.genome.jp\dbget-bin\www_bget?map00943
Anthocyanin biosynthesis	ko00942	9 out of 2739 0.328587075575027%	39 out of 62305 0.0625952973276623%	3.86672e-05	0.00522008	Cluster-20561.143657;Cluster-20561.99235;Cluster-20561.99238;Cluster-20561.99239;Cluster-20561.103466;Cluster-20561.108080;Cluster-20561.131729;Cluster-20561.76513;Cluster-20561.95054	K12930+K12930+K12930+K12930+K12938+K12938+K12938+K12938+K17193	https:\\www.genome.jp\dbget-bin\www_bget?map00942
Flavonoid biosynthesis	ko00941	33 out of 2739 1.20481927710843%	230 out of 62305 0.369151753470829%	2.60703e-09	3.51949e-07	Cluster-20561.26608;Cluster-20561.81769;Cluster-20561.81773;Cluster-20561.81774;Cluster-20561.93882;Cluster-20561.139874;Cluster-20561.77580;Cluster-20561.85765;Cluster-20561.85766;Cluster-20561.85769;Cluster-20561.110302;Cluster-20561.82717;Cluster-20561.88596;Cluster-20561.88597;Cluster-20561.88604;Cluster-20561.88605;Cluster-20561.93913;Cluster-20561.86283;Cluster-20561.86285;Cluster-20561.105…	K00487+K00487+K00487+K00487+K00588+K00660+K00660+K00660+K00660+K00660+K01859+K01859+K01859+K01859+K01859+K01859+K01859+K05277+K05277+K05278+K05278+K05278+K05280+K05280+K08695+K08695+K13065+K13065+K13065+K13065+K13065+K13082+K13082	https:\\www.genome.jp\dbget-bin\www_bget?map00941
Phenylpropanoid biosynthesis	ko00940	66 out of 2739 2.40963855421687%	1180 out of 62305 1.89390899606773%	0.0286324	1	Cluster-20561.72674;Cluster-20561.56141;Cluster-20561.74507;Cluster-20561.90107;Cluster-20561.91506;Cluster-20561.98898;Cluster-20561.98998;Cluster-27483.0;Cluster-20561.26608;Cluster-20561.81769;Cluster-20561.81773;Cluster-20561.81774;Cluster-20561.93882;Cluster-20561.111592;Cluster-20561.79686;Cluster-20561.79688;Cluster-20561.36167;Cluster-20561.85488;Cluster-20561.85490;Cluster-20561.85491;Cl…	K00083+K00430+K00430+K00430+K00430+K00430+K00430+K00430+K00487+K00487+K00487+K00487+K00588+K01188+K01188+K01188+K01904+K01904+K01904+K01904+K01904+K01904+K01904+K05349+K05349+K05349+K05349+K05349+K06892+K09753+K09753+K09753+K09753+K09753+K09753+K09753+K09753+K09753+K10775+K10775+K10775+K10775+K11188+K12356+K12356+K13065+K13065+K13065+K13065+K13065+K13066+K13066+K13066+K22395+K22395+K22395+K22395+…	https:\\www.genome.jp\dbget-bin\www_bget?map00940
Sulfur metabolism	ko00920	15 out of 2739 0.547645125958379%	374 out of 62305 0.600272851296044%	0.677824	1	Cluster-20561.28135;Cluster-20561.23569;Cluster-20561.99154;Cluster-20561.99156;Cluster-20561.70708;Cluster-20561.40457;Cluster-20561.70265;Cluster-20561.90088;Cluster-20561.96910;Cluster-20561.99910;Cluster-20561.89802;Cluster-20561.89803;Cluster-20561.89804;Cluster-20561.41768;Cluster-20561.92315	K00381+K00390+K00640+K00640+K00641+K00860+K00860+K01082+K01082+K01738+K05907+K05907+K05907+K13034+K17285	https:\\www.genome.jp\dbget-bin\www_bget?map00920
Nitrogen metabolism	ko00910	14 out of 2739 0.511135450894487%	545 out of 62305 0.874729154963486%	0.990572	1	Cluster-20561.77081;Cluster-20561.77084;Cluster-20561.153392;Cluster-20561.9560;Cluster-20561.95051;Cluster-20561.130603;Cluster-20561.84632;Cluster-20561.85301;Cluster-20561.111768;Cluster-20561.118880;Cluster-20561.153658;Cluster-20561.88542;Cluster-20561.102205;Cluster-20561.98694	K00261+K00261+K00264+K00264+K00284+K00366+K00366+K01455+K01673+K01915+K01915+K02575+K10534+K10534	https:\\www.genome.jp\dbget-bin\www_bget?map00910
Sesquiterpenoid and triterpenoid biosynthesis	ko00909	1 out of 2739 0.0365096750638919%	112 out of 62305 0.179760853864056%	0.993525	1	Cluster-20561.98670	K15813	https:\\www.genome.jp\dbget-bin\www_bget?map00909
Zeatin biosynthesis	ko00908	8 out of 2739 0.292077400511135%	124 out of 62305 0.19902094534949%	0.180037	1	Cluster-20561.59758;Cluster-20561.109208;Cluster-20561.112422;Cluster-20561.117247;Cluster-20561.47519;Cluster-20561.74445;Cluster-20561.83241;Cluster-20561.122105	K00791+K13493+K13493+K13493+K13493+K13495+K13496+K23452	https:\\www.genome.jp\dbget-bin\www_bget?map00908
Carotenoid biosynthesis	ko00906	17 out of 2739 0.620664476086163%	319 out of 62305 0.511997431987802%	0.241764	1	Cluster-20561.69301;Cluster-20561.128794;Cluster-20561.102892;Cluster-20561.50989;Cluster-20561.39824;Cluster-20561.105539;Cluster-20561.88086;Cluster-20561.110899;Cluster-20561.113756;Cluster-20561.136509;Cluster-20561.62424;Cluster-20561.74829;Cluster-20561.102756;Cluster-20561.115245;Cluster-20561.74918;Cluster-35048.0;Cluster-20561.78172	K06443+K09835+K09838+K09838+K09839+K09840+K09840+K09841+K09841+K09841+K09841+K09841+K09842+K09842+K15744+K15745+K15746	https:\\www.genome.jp\dbget-bin\www_bget?map00906
Brassinosteroid biosynthesis	ko00905	5 out of 2739 0.18254837531946%	54 out of 62305 0.0866704116844555%	0.0879933	1	Cluster-20561.76685;Cluster-20561.81748;Cluster-20561.81749;Cluster-20561.135087;Cluster-20561.56127	K09588+K12638+K12638+K15639+K15639	https:\\www.genome.jp\dbget-bin\www_bget?map00905
Diterpenoid biosynthesis	ko00904	11 out of 2739 0.401606425702811%	110 out of 62305 0.176550838616483%	0.00919337	1	Cluster-20561.94238;Cluster-20561.86776;Cluster-20561.31628;Cluster-20561.100958;Cluster-20561.75339;Cluster-20561.98218;Cluster-20561.98360;Cluster-20561.98361;Cluster-20561.98362;Cluster-20561.98363;Cluster-20561.98364	K04122+K04124+K05282+K17961+K17961+K17961+K17961+K17961+K17961+K17961+K17961	https:\\www.genome.jp\dbget-bin\www_bget?map00904
Limonene and pinene degradation	ko00903	14 out of 2739 0.511135450894487%	449 out of 62305 0.72064842308001%	0.931573	1	Cluster-20561.114229;Cluster-20561.114410;Cluster-20561.115099;Cluster-20561.121316;Cluster-20561.121540;Cluster-20561.121998;Cluster-20561.124391;Cluster-20561.132557;Cluster-20561.16121;Cluster-20561.33073;Cluster-20561.39716;Cluster-20561.57527;Cluster-20561.79588;Cluster-20561.88756	K00128+K00128+K00128+K00128+K00128+K00128+K00128+K00128+K00128+K00128+K00128+K00128+K00128+K00128	https:\\www.genome.jp\dbget-bin\www_bget?map00903
Monoterpenoid biosynthesis	ko00902	9 out of 2739 0.328587075575027%	98 out of 62305 0.157290747131049%	0.0286852	1	Cluster-20561.129840;Cluster-20561.49475;Cluster-20561.82904;Cluster-20561.53337;Cluster-20561.53339;Cluster-20561.55175;Cluster-20561.55176;Cluster-20561.55177;Cluster-20561.89059	K15095+K15095+K21374+K23810+K23810+K23810+K23810+K23810+K23810	https:\\www.genome.jp\dbget-bin\www_bget?map00902
Indole alkaloid biosynthesis	ko00901	4 out of 2739 0.146038700255568%	32 out of 62305 0.0513602439611588%	0.0503551	1	Cluster-20561.128154;Cluster-20561.126234;Cluster-20561.83942;Cluster-20561.93136	K01593+K01757+K01757+K01757	https:\\www.genome.jp\dbget-bin\www_bget?map00901
Terpenoid backbone biosynthesis	ko00900	20 out of 2739 0.730193501277839%	377 out of 62305 0.605087874167402%	0.225063	1	Cluster-20561.131420;Cluster-20561.75967;Cluster-20561.100251;Cluster-20561.45191;Cluster-20561.70979;Cluster-20561.72011;Cluster-20561.123632;Cluster-20561.47941;Cluster-20561.55688;Cluster-20561.83798;Cluster-20561.83800;Cluster-20561.61827;Cluster-20561.64402;Cluster-20561.115959;Cluster-20561.67633;Cluster-20561.83769;Cluster-20561.55245;Cluster-20561.125946;Cluster-20561.104385;Cluster-20561…	K00021+K00099+K00626+K00869+K00938+K00991+K01597+K01597+K01597+K03527+K03527+K05356+K05906+K05955+K08658+K11778+K13789+K14066+K15889+K15889	https:\\www.genome.jp\dbget-bin\www_bget?map00900
Porphyrin and chlorophyll metabolism	ko00860	22 out of 2739 0.803212851405622%	396 out of 62305 0.63558301901934%	0.15681	1	Cluster-20561.52134;Cluster-20561.79582;Cluster-20561.133924;Cluster-14191.1;Cluster-20561.110718;Cluster-20561.76838;Cluster-20561.82055;Cluster-20561.62124;Cluster-20561.67879;Cluster-20561.43097;Cluster-20561.53704;Cluster-20561.94535;Cluster-20561.106138;Cluster-20561.106189;Cluster-20561.132203;Cluster-20561.92011;Cluster-20561.92015;Cluster-20561.124503;Cluster-20561.18998;Cluster-20561.988…	K00228+K01719+K01764+K01772+K01772+K01845+K01845+K03794+K03794+K04035+K08099+K08101+K13071+K13071+K13071+K13071+K13071+K13544+K13544+K13544+K22013+K22013	https:\\www.genome.jp\dbget-bin\www_bget?map00860
Folate biosynthesis	ko00790	9 out of 2739 0.328587075575027%	313 out of 62305 0.502367386245085%	0.935005	1	Cluster-20561.28970;Cluster-20561.68944;Cluster-20561.114608;Cluster-20561.48817;Cluster-20561.71363;Cluster-20561.86274;Cluster-20561.86275;Cluster-20561.109254;Cluster-20561.109402	K00079+K01307+K01930+K13998+K13998+K14652+K14652+K15631+K15631	https:\\www.genome.jp\dbget-bin\www_bget?map00790
Biotin metabolism	ko00780	7 out of 2739 0.255567725447244%	235 out of 62305 0.37717679158976%	0.895118	1	Cluster-20561.33521;Cluster-20561.4864;Cluster-20561.6227;Cluster-20561.88260;Cluster-8013.0;Cluster-20561.55231;Cluster-19993.0	K00059+K00059+K00059+K00059+K00059+K01012+K02372	https:\\www.genome.jp\dbget-bin\www_bget?map00780
Pantothenate and CoA biosynthesis	ko00770	30 out of 2739 1.09529025191676%	775 out of 62305 1.24388090843431%	0.78722	1	Cluster-20561.110862;Cluster-20561.8373;Cluster-20561.97388;Cluster-20561.147406;Cluster-20561.114229;Cluster-20561.114410;Cluster-20561.115099;Cluster-20561.121316;Cluster-20561.121540;Cluster-20561.121998;Cluster-20561.124391;Cluster-20561.132557;Cluster-20561.16121;Cluster-20561.33073;Cluster-20561.39716;Cluster-20561.57527;Cluster-20561.79588;Cluster-20561.88756;Cluster-20561.107954;Cluster-2…	K00053+K00053+K00053+K00077+K00128+K00128+K00128+K00128+K00128+K00128+K00128+K00128+K00128+K00128+K00128+K00128+K00128+K00128+K00826+K00826+K01464+K01513+K01513+K01598+K01652+K01922+K17839+K17839+K17839+K17839	https:\\www.genome.jp\dbget-bin\www_bget?map00770
Nicotinate and nicotinamide metabolism	ko00760	13 out of 2739 0.474625775830595%	385 out of 62305 0.617927935157692%	0.867592	1	Cluster-20561.152396;Cluster-20561.81231;Cluster-20561.108377;Cluster-20561.75895;Cluster-20561.48667;Cluster-20561.72683;Cluster-20561.69630;Cluster-20561.76161;Cluster-20561.89773;Cluster-20561.89775;Cluster-20561.97391;Cluster-20561.97394;Cluster-20561.97395	K00135+K01081+K01240+K01240+K01513+K01513+K03426+K03426+K03517+K03517+K03517+K03517+K03517	https:\\www.genome.jp\dbget-bin\www_bget?map00760
Vitamin B6 metabolism	ko00750	10 out of 2739 0.365096750638919%	194 out of 62305 0.311371479014525%	0.349202	1	Cluster-20561.112191;Cluster-20561.41001;Cluster-20561.135962;Cluster-7999.0;Cluster-20561.64605;Cluster-20561.80266;Cluster-20561.80267;Cluster-20561.80269;Cluster-20561.80270;Cluster-20561.80271	K01733+K05275+K06215+K06215+K13248+K13248+K13248+K13248+K13248+K13248	https:\\www.genome.jp\dbget-bin\www_bget?map00750
Riboflavin metabolism	ko00740	33 out of 2739 1.20481927710843%	293 out of 62305 0.47026723376936%	8.93179e-07	0.000120579	Cluster-20561.102178;Cluster-20561.106204;Cluster-20561.109691;Cluster-20561.70054;Cluster-20561.97522;Cluster-20561.97523;Cluster-20561.97524;Cluster-20561.97525;Cluster-20561.97528;Cluster-20561.97530;Cluster-20561.10227;Cluster-20561.48667;Cluster-20561.72683;Cluster-20561.73828;Cluster-20561.107289;Cluster-20561.76966;Cluster-20561.76967;Cluster-20561.76968;Cluster-20561.95301;Cluster-20561.9…	K00861+K00953+K00953+K00953+K00953+K00953+K00953+K00953+K00953+K00953+K01078+K01513+K01513+K11752+K14379+K14379+K14379+K14379+K14379+K14379+K14379+K14379+K14652+K14652+K20884+K20884+K20884+K20884+K20884+K20884+K20884+K20884+K20884	https:\\www.genome.jp\dbget-bin\www_bget?map00740
Thiamine metabolism	ko00730	14 out of 2739 0.511135450894487%	249 out of 62305 0.399646898322767%	0.209092	1	Cluster-20561.107426;Cluster-20561.114381;Cluster-20561.114960;Cluster-20561.10227;Cluster-20561.101212;Cluster-20561.83179;Cluster-20561.59949;Cluster-20561.61442;Cluster-20561.68269;Cluster-20561.75299;Cluster-20561.75300;Cluster-20561.75302;Cluster-20561.75304;Cluster-20561.75305	K00939+K00939+K00939+K01078+K03146+K06949+K14153+K14153+K14153+K20896+K20896+K20896+K20896+K20896	https:\\www.genome.jp\dbget-bin\www_bget?map00730
Carbon fixation in photosynthetic organisms	ko00710	38 out of 2739 1.38736765242789%	1211 out of 62305 1.9436642324051%	0.989926	1	Cluster-19934.0;Cluster-20561.20252;Cluster-20561.39599;Cluster-20561.39600;Cluster-33642.0;Cluster-737.0;Cluster-20561.86786;Cluster-20561.83168;Cluster-20561.116699;Cluster-20561.37676;Cluster-14687.1;Cluster-20561.146526;Cluster-20561.62388;Cluster-20561.92283;Cluster-20561.102000;Cluster-20561.99531;Cluster-20561.134725;Cluster-20561.55946;Cluster-20561.101069;Cluster-20561.40917;Cluster-2056…	K00026+K00026+K00026+K00026+K00026+K00026+K00029+K00051+K00134+K00134+K00615+K00615+K00615+K00615+K00855+K00855+K00927+K00927+K01100+K01595+K01595+K01595+K01595+K01595+K01595+K01595+K01601+K01602+K01621+K01621+K01623+K01624+K01807+K03841+K05298+K05298+K14454+K14455	https:\\www.genome.jp\dbget-bin\www_bget?map00710
One carbon pool by folate	ko00670	13 out of 2739 0.474625775830595%	246 out of 62305 0.394831875451408%	0.288002	1	Cluster-20561.115164;Cluster-20561.45438;Cluster-20561.97730;Cluster-20561.97740;Cluster-20561.100814;Cluster-20561.62001;Cluster-20561.67467;Cluster-20561.98997;Cluster-19317.0;Cluster-20561.97885;Cluster-20561.40980;Cluster-20561.48817;Cluster-20561.71363	K00288+K00288+K00297+K00297+K00600+K00600+K00600+K00600+K00601+K00602+K01934+K13998+K13998	https:\\www.genome.jp\dbget-bin\www_bget?map00670
C5-Branched dibasic acid metabolism	ko00660	1 out of 2739 0.0365096750638919%	61 out of 62305 0.097905465050959%	0.935669	1	Cluster-20561.47792	K01652	https:\\www.genome.jp\dbget-bin\www_bget?map00660
Butanoate metabolism	ko00650	13 out of 2739 0.474625775830595%	404 out of 62305 0.64842308000963%	0.904977	1	Cluster-20561.152396;Cluster-20561.100251;Cluster-14491.1;Cluster-20561.103652;Cluster-20561.53925;Cluster-20561.63008;Cluster-20561.72197;Cluster-20561.92893;Cluster-20561.47792;Cluster-20561.93720;Cluster-20561.93721;Cluster-20561.93724;Cluster-20561.93727	K00135+K00626+K01580+K01580+K01580+K01580+K01580+K01580+K01652+K18121+K18121+K18121+K18121	https:\\www.genome.jp\dbget-bin\www_bget?map00650
Propanoate metabolism	ko00640	21 out of 2739 0.766703176341731%	783 out of 62305 1.2567209694246%	0.995383	1	Cluster-20561.80906;Cluster-20561.136144;Cluster-20561.52554;Cluster-20561.100251;Cluster-20561.59185;Cluster-20561.62106;Cluster-20561.28434;Cluster-20561.43029;Cluster-20561.62905;Cluster-20561.9958;Cluster-20561.111830;Cluster-20561.44908;Cluster-20561.125095;Cluster-20561.72360;Cluster-20561.74567;Cluster-20561.84090;Cluster-20561.109974;Cluster-20561.100032;Cluster-20561.100490;Cluster-20561…	K00140+K00382+K00382+K00626+K01578+K01720+K01895+K01895+K01895+K01899+K01961+K01962+K02160+K02160+K05605+K05605+K09699+K11262+K11262+K11262+K18369	https:\\www.genome.jp\dbget-bin\www_bget?map00640
Glyoxylate and dicarboxylate metabolism	ko00630	72 out of 2739 2.62869660460022%	2118 out of 62305 3.3994061471792%	0.991951	1	Cluster-20561.93475;Cluster-19934.0;Cluster-20561.20252;Cluster-20561.39599;Cluster-20561.39600;Cluster-33642.0;Cluster-737.0;Cluster-20561.145796;Cluster-20561.14759;Cluster-20561.20084;Cluster-20561.53261;Cluster-20561.64514;Cluster-20561.96012;Cluster-20561.95051;Cluster-20561.136144;Cluster-20561.52554;Cluster-20561.100814;Cluster-20561.62001;Cluster-20561.67467;Cluster-20561.98997;Cluster-20…	K00015+K00026+K00026+K00026+K00026+K00026+K00026+K00122+K00122+K00122+K00122+K00122+K00122+K00284+K00382+K00382+K00600+K00600+K00600+K00600+K00626+K00830+K01455+K01601+K01602+K01637+K01637+K01637+K01637+K01638+K01647+K01647+K01681+K01681+K01681+K01681+K01895+K01895+K01895+K01915+K01915+K03781+K03781+K03781+K03781+K03781+K03781+K03781+K03781+K03781+K03781+K03781+K03781+K03781+K03781+K03781+K03781+…	https:\\www.genome.jp\dbget-bin\www_bget?map00630
Pyruvate metabolism	ko00620	61 out of 2739 2.22709017889741%	1895 out of 62305 3.04148944707487%	0.996559	1	Cluster-19934.0;Cluster-20561.20252;Cluster-20561.39599;Cluster-20561.39600;Cluster-33642.0;Cluster-737.0;Cluster-20561.86786;Cluster-20561.83168;Cluster-20561.151334;Cluster-20561.24312;Cluster-20561.114229;Cluster-20561.114410;Cluster-20561.115099;Cluster-20561.121316;Cluster-20561.121540;Cluster-20561.121998;Cluster-20561.124391;Cluster-20561.132557;Cluster-20561.16121;Cluster-20561.33073;Clus…	K00026+K00026+K00026+K00026+K00026+K00026+K00029+K00051+K00101+K00101+K00128+K00128+K00128+K00128+K00128+K00128+K00128+K00128+K00128+K00128+K00128+K00128+K00128+K00128+K00162+K00162+K00382+K00382+K00626+K00627+K00873+K01069+K01069+K01069+K01069+K01595+K01595+K01595+K01595+K01595+K01595+K01595+K01638+K01649+K01679+K01759+K01759+K01895+K01895+K01895+K01961+K01962+K02160+K02160+K11262+K11262+K11262+…	https:\\www.genome.jp\dbget-bin\www_bget?map00620
Glycosphingolipid biosynthesis - ganglio series	ko00604	20 out of 2739 0.730193501277839%	122 out of 62305 0.195810930101918%	3.8576e-07	5.20776e-05	Cluster-20561.108829;Cluster-20561.112581;Cluster-20561.123255;Cluster-20561.123273;Cluster-20561.129126;Cluster-20561.132442;Cluster-20561.55191;Cluster-20561.70461;Cluster-20561.75314;Cluster-20561.86360;Cluster-20561.86361;Cluster-20561.89876;Cluster-20561.90472;Cluster-20561.94050;Cluster-20561.95544;Cluster-20561.95546;Cluster-20561.95855;Cluster-20561.88807;Cluster-20561.90059;Cluster-20561…	K12309+K12309+K12309+K12309+K12309+K12309+K12309+K12309+K12309+K12309+K12309+K12309+K12309+K12309+K12309+K12309+K12309+K12373+K12373+K12373	https:\\www.genome.jp\dbget-bin\www_bget?map00604
Glycosphingolipid biosynthesis - globo and isoglobo series	ko00603	3 out of 2739 0.109529025191676%	71 out of 62305 0.113955541288821%	0.608973	1	Cluster-20561.88807;Cluster-20561.90059;Cluster-20561.90063	K12373+K12373+K12373	https:\\www.genome.jp\dbget-bin\www_bget?map00603
Sphingolipid metabolism	ko00600	22 out of 2739 0.803212851405622%	467 out of 62305 0.749538560308161%	0.400512	1	Cluster-20561.74064;Cluster-20561.125882;Cluster-20561.127302;Cluster-13309.0;Cluster-20561.108829;Cluster-20561.112581;Cluster-20561.123255;Cluster-20561.123273;Cluster-20561.129126;Cluster-20561.132442;Cluster-20561.55191;Cluster-20561.70461;Cluster-20561.75314;Cluster-20561.86360;Cluster-20561.86361;Cluster-20561.89876;Cluster-20561.90472;Cluster-20561.94050;Cluster-20561.95544;Cluster-20561.9…	K01190+K04710+K04710+K04713+K12309+K12309+K12309+K12309+K12309+K12309+K12309+K12309+K12309+K12309+K12309+K12309+K12309+K12309+K12309+K12309+K12309+K12349	https:\\www.genome.jp\dbget-bin\www_bget?map00600
alpha-Linolenic acid metabolism	ko00592	29 out of 2739 1.05878057685287%	530 out of 62305 0.850654040606693%	0.135303	1	Cluster-20561.56502;Cluster-20561.96936;Cluster-20561.96937;Cluster-20561.96938;Cluster-20561.96940;Cluster-20561.96942;Cluster-20561.96947;Cluster-20561.12958;Cluster-20561.27735;Cluster-20561.53478;Cluster-20561.70193;Cluster-20561.110855;Cluster-20561.81025;Cluster-20561.81027;Cluster-20561.81030;Cluster-20561.81034;Cluster-20561.11717;Cluster-20561.74080;Cluster-20561.74311;Cluster-20561.7431…	K01723+K01723+K01723+K01723+K01723+K01723+K01723+K05894+K05894+K05894+K05894+K10526+K14674+K14674+K14674+K14674+K16818+K16818+K16818+K16818+K16818+K16818+K18857+K18857+K18857+K18857+K18857+K22389+K22389	https:\\www.genome.jp\dbget-bin\www_bget?map00592
Linoleic acid metabolism	ko00591	5 out of 2739 0.18254837531946%	123 out of 62305 0.197415937725704%	0.633127	1	Cluster-20561.81025;Cluster-20561.81027;Cluster-20561.81030;Cluster-20561.81034;Cluster-20561.39604	K14674+K14674+K14674+K14674+K15718	https:\\www.genome.jp\dbget-bin\www_bget?map00591
Arachidonic acid metabolism	ko00590	16 out of 2739 0.584154801022271%	285 out of 62305 0.457427172779071%	0.191277	1	Cluster-20561.28970;Cluster-20561.107190;Cluster-20561.74836;Cluster-20561.74837;Cluster-20561.98956;Cluster-20561.61991;Cluster-20561.104465;Cluster-20561.117072;Cluster-20561.84644;Cluster-20561.81025;Cluster-20561.81027;Cluster-20561.81030;Cluster-20561.81034;Cluster-20561.124874;Cluster-20561.42427;Cluster-20561.118618	K00079+K00432+K00432+K00432+K00432+K01832+K08726+K08726+K08726+K14674+K14674+K14674+K14674+K15730+K15730+K18592	https:\\www.genome.jp\dbget-bin\www_bget?map00590
Ether lipid metabolism	ko00565	24 out of 2739 0.876232201533406%	297 out of 62305 0.476687264264505%	0.00331258	0.447198	Cluster-20561.124141;Cluster-20561.124142;Cluster-20561.91376;Cluster-20561.91377;Cluster-20561.69326;Cluster-20561.101712;Cluster-20561.122644;Cluster-20561.80185;Cluster-20561.80187;Cluster-20561.80188;Cluster-20561.85804;Cluster-20561.95642;Cluster-20561.97598;Cluster-20561.99430;Cluster-20561.99478;Cluster-20561.99537;Cluster-20561.99597;Cluster-20561.99598;Cluster-20561.99642;Cluster-20561.9…	K00993+K00993+K00993+K00993+K01114+K01115+K01115+K01115+K01115+K01115+K01115+K01115+K01115+K01115+K01115+K01115+K01115+K01115+K01115+K01115+K14674+K14674+K14674+K14674	https:\\www.genome.jp\dbget-bin\www_bget?map00565
Glycerophospholipid metabolism	ko00564	85 out of 2739 3.10332238043081%	1193 out of 62305 1.91477409517695%	1.12145e-05	0.00151396	Cluster-20561.46094;Cluster-20561.102838;Cluster-20561.104752;Cluster-20561.108110;Cluster-20561.72865;Cluster-20561.81522;Cluster-20561.92452;Cluster-20561.92918;Cluster-20561.92921;Cluster-20561.92924;Cluster-20561.92925;Cluster-20561.85327;Cluster-20561.124141;Cluster-20561.124142;Cluster-20561.91376;Cluster-20561.91377;Cluster-20561.44978;Cluster-20561.69326;Cluster-20561.101712;Cluster-20561…	K00551+K00901+K00901+K00901+K00901+K00901+K00901+K00901+K00901+K00901+K00901+K00967+K00993+K00993+K00993+K00993+K01049+K01114+K01115+K01115+K01115+K01115+K01115+K01115+K01115+K01115+K01115+K01115+K01115+K01115+K01115+K01115+K01115+K01126+K01126+K01126+K01126+K01126+K01126+K01126+K13511+K13513+K13513+K13523+K14674+K14674+K14674+K14674+K15728+K15728+K15728+K15728+K15728+K15728+K15728+K15728+K15728+…	https:\\www.genome.jp\dbget-bin\www_bget?map00564
Glycosylphosphatidylinositol (GPI)-anchor biosynthesis	ko00563	7 out of 2739 0.255567725447244%	222 out of 62305 0.356311692480539%	0.86021	1	Cluster-20561.108616;Cluster-20561.92650;Cluster-20561.110406;Cluster-20561.110324;Cluster-20561.117467;Cluster-20561.136388;Cluster-20561.93057	K05283+K05283+K05284+K05290+K05292+K07541+K07542	https:\\www.genome.jp\dbget-bin\www_bget?map00563
Inositol phosphate metabolism	ko00562	39 out of 2739 1.42387732749179%	785 out of 62305 1.25993098467218%	0.238061	1	Cluster-20561.80906;Cluster-20561.101265;Cluster-20561.102241;Cluster-20561.98107;Cluster-20561.108199;Cluster-20561.67111;Cluster-20561.80778;Cluster-20561.96531;Cluster-20561.96532;Cluster-20561.105330;Cluster-20561.139448;Cluster-20561.71629;Cluster-20561.92621;Cluster-20561.61352;Cluster-20561.77135;Cluster-20561.59829;Cluster-20561.69326;Cluster-20561.102989;Cluster-20561.130816;Cluster-2056…	K00140+K00469+K00469+K00469+K00889+K00889+K00889+K00889+K00889+K00913+K00913+K00915+K00921+K01092+K01092+K01099+K01114+K05857+K05857+K05857+K05857+K05857+K10047+K10047+K10047+K10047+K13711+K18081+K18081+K18081+K18081+K18081+K18081+K20279+K20279+K21797+K21797+K21797+K21798	https:\\www.genome.jp\dbget-bin\www_bget?map00562
Glycerolipid metabolism	ko00561	98 out of 2739 3.57794815626141%	1574 out of 62305 2.5262819998395%	0.000403911	0.054528	Cluster-20561.113140;Cluster-20561.11582;Cluster-20561.11791;Cluster-20561.119312;Cluster-20561.1347;Cluster-20561.1348;Cluster-20561.138076;Cluster-20561.14152;Cluster-20561.145005;Cluster-20561.151603;Cluster-20561.27665;Cluster-20561.4634;Cluster-20561.49426;Cluster-20561.50005;Cluster-20561.50006;Cluster-20561.58081;Cluster-20561.63601;Cluster-20561.66825;Cluster-20561.74221;Cluster-20561.899…	K00002+K00002+K00002+K00002+K00002+K00002+K00002+K00002+K00002+K00002+K00002+K00002+K00002+K00002+K00002+K00002+K00002+K00002+K00002+K00002+K00002+K00128+K00128+K00128+K00128+K00128+K00128+K00128+K00128+K00128+K00128+K00128+K00128+K00128+K00128+K00679+K00679+K00864+K00901+K00901+K00901+K00901+K00901+K00901+K00901+K00901+K00901+K00901+K01046+K01054+K01054+K01054+K01054+K01054+K01054+K01054+K03715+…	https:\\www.genome.jp\dbget-bin\www_bget?map00561
Glycosaminoglycan degradation	ko00531	23 out of 2739 0.839722526469514%	220 out of 62305 0.353101677232967%	0.000118919	0.0160541	Cluster-20561.88656;Cluster-20561.23778;Cluster-20561.40453;Cluster-20561.108829;Cluster-20561.112581;Cluster-20561.123255;Cluster-20561.123273;Cluster-20561.129126;Cluster-20561.132442;Cluster-20561.55191;Cluster-20561.70461;Cluster-20561.75314;Cluster-20561.86360;Cluster-20561.86361;Cluster-20561.89876;Cluster-20561.90472;Cluster-20561.94050;Cluster-20561.95544;Cluster-20561.95546;Cluster-20561…	K01205+K10532+K10532+K12309+K12309+K12309+K12309+K12309+K12309+K12309+K12309+K12309+K12309+K12309+K12309+K12309+K12309+K12309+K12309+K12309+K12373+K12373+K12373	https:\\www.genome.jp\dbget-bin\www_bget?map00531
Amino sugar and nucleotide sugar metabolism	ko00520	75 out of 2739 2.73822562979189%	1605 out of 62305 2.57603723617687%	0.308598	1	Cluster-32843.0;Cluster-20561.61114;Cluster-20561.59777;Cluster-20561.78825;Cluster-20561.78449;Cluster-20561.116201;Cluster-20561.47964;Cluster-20561.79434;Cluster-20561.87237;Cluster-20561.113336;Cluster-20561.154421;Cluster-20561.68303;Cluster-20561.95665;Cluster-20561.95668;Cluster-20561.94955;Cluster-20561.94961;Cluster-20561.99143;Cluster-20561.58906;Cluster-20561.100031;Cluster-20561.10208…	K00326+K00770+K00820+K00820+K00844+K00847+K00847+K00847+K00847+K00963+K00963+K00963+K00966+K00966+K00975+K00975+K00975+K01097+K01183+K01183+K01183+K01183+K01183+K01183+K01183+K01183+K01183+K01183+K01183+K01183+K01183+K01183+K01183+K01209+K01784+K01810+K01810+K01835+K01835+K01835+K01835+K01835+K01835+K01835+K01835+K01835+K01835+K01835+K01835+K01835+K01835+K06118+K06118+K08678+K08678+K08678+K08679+…	https:\\www.genome.jp\dbget-bin\www_bget?map00520
Mannose type O-glycan biosynthesis	ko00515	2 out of 2739 0.0730193501277839%	59 out of 62305 0.0946954498033866%	0.738459	1	Cluster-20561.133474;Cluster-20561.133475	K18207+K18207	https:\\www.genome.jp\dbget-bin\www_bget?map00515
Other types of O-glycan biosynthesis	ko00514	6 out of 2739 0.219058050383352%	157 out of 62305 0.251986196934435%	0.692521	1	Cluster-20561.90995;Cluster-20561.115232;Cluster-20561.115293;Cluster-20561.92911;Cluster-20561.111442;Cluster-20561.67904	K03691+K09667+K09667+K09667+K13667+K20784	https:\\www.genome.jp\dbget-bin\www_bget?map00514
Various types of N-glycan biosynthesis	ko00513	13 out of 2739 0.474625775830595%	377 out of 62305 0.605087874167402%	0.848712	1	Cluster-20561.100479;Cluster-20561.110171;Cluster-20561.49276;Cluster-20561.88807;Cluster-20561.90059;Cluster-20561.90063;Cluster-20561.75658;Cluster-20561.74654;Cluster-20561.43572;Cluster-20561.77276;Cluster-20561.74159;Cluster-20561.87954;Cluster-20561.74379	K00736+K07151+K07151+K12373+K12373+K12373+K12666+K12667+K12669+K12669+K12670+K12670+K14412	https:\\www.genome.jp\dbget-bin\www_bget?map00513
Other glycan degradation	ko00511	34 out of 2739 1.24132895217233%	286 out of 62305 0.459032180402857%	1.72692e-07	2.33134e-05	Cluster-20561.74064;Cluster-20561.102540;Cluster-20561.109555;Cluster-20561.119417;Cluster-20561.36585;Cluster-20561.86098;Cluster-20561.86101;Cluster-20561.86102;Cluster-20561.86103;Cluster-20561.121409;Cluster-20561.18455;Cluster-20561.52373;Cluster-20561.91455;Cluster-20561.91462;Cluster-20561.108829;Cluster-20561.112581;Cluster-20561.123255;Cluster-20561.123273;Cluster-20561.129126;Cluster-20…	K01190+K01191+K01191+K01191+K01191+K01191+K01191+K01191+K01191+K01206+K01206+K01206+K01206+K01206+K12309+K12309+K12309+K12309+K12309+K12309+K12309+K12309+K12309+K12309+K12309+K12309+K12309+K12309+K12309+K12309+K12309+K12373+K12373+K12373	https:\\www.genome.jp\dbget-bin\www_bget?map00511
N-Glycan biosynthesis	ko00510	22 out of 2739 0.803212851405622%	431 out of 62305 0.691758285851858%	0.266166	1	Cluster-20561.54793;Cluster-20561.100479;Cluster-20561.127411;Cluster-20561.84209;Cluster-20561.84211;Cluster-20561.85210;Cluster-20561.43971;Cluster-20561.43716;Cluster-20561.129452;Cluster-20561.31593;Cluster-20561.75553;Cluster-20561.76586;Cluster-20561.110171;Cluster-20561.49276;Cluster-20561.75554;Cluster-20561.116045;Cluster-20561.75658;Cluster-20561.74654;Cluster-20561.43572;Cluster-20561.…	K00729+K00736+K00737+K00737+K00737+K00737+K01228+K03849+K03850+K05546+K05546+K05546+K07151+K07151+K07252+K12345+K12666+K12667+K12669+K12669+K12670+K12670	https:\\www.genome.jp\dbget-bin\www_bget?map00510
Starch and sucrose metabolism	ko00500	94 out of 2739 3.43190945600584%	2332 out of 62305 3.74287777866945%	0.822933	1	Cluster-20561.89344;Cluster-20561.20772;Cluster-20561.104773;Cluster-20561.76158;Cluster-20561.97265;Cluster-20561.97966;Cluster-20561.75245;Cluster-20561.90030;Cluster-20561.90031;Cluster-20561.90033;Cluster-20561.90034;Cluster-20561.103275;Cluster-20561.139226;Cluster-20561.20382;Cluster-20561.72235;Cluster-20561.79465;Cluster-20561.95917;Cluster-20561.90978;Cluster-20561.65894;Cluster-20561.78…	K00688+K00693+K00695+K00695+K00695+K00695+K00696+K00696+K00696+K00696+K00696+K00700+K00700+K00700+K00700+K00700+K00700+K00703+K00706+K00844+K00847+K00847+K00847+K00847+K00963+K00963+K00963+K00975+K00975+K00975+K01087+K01176+K01176+K01176+K01176+K01176+K01176+K01177+K01177+K01177+K01177+K01177+K01179+K01179+K01179+K01188+K01188+K01188+K01193+K01193+K01210+K01214+K01214+K01513+K01513+K01810+K01810+…	https:\\www.genome.jp\dbget-bin\www_bget?map00500
Glutathione metabolism	ko00480	48 out of 2739 1.75246440306681%	1158 out of 62305 1.85859882834443%	0.683233	1	Cluster-20561.101226;Cluster-20561.56536;Cluster-20561.61047;Cluster-20561.99538;Cluster-20561.99539;Cluster-20561.113121;Cluster-20561.79991;Cluster-20561.86618;Cluster-20561.86619;Cluster-20561.51885;Cluster-20561.146559;Cluster-20561.46587;Cluster-20561.107190;Cluster-20561.74836;Cluster-20561.74837;Cluster-20561.98956;Cluster-20561.104908;Cluster-20561.10740;Cluster-20561.108069;Cluster-20561…	K00031+K00031+K00031+K00031+K00031+K00033+K00033+K00033+K00033+K00036+K00383+K00383+K00432+K00432+K00432+K00432+K00797+K00799+K00799+K00799+K00799+K00799+K00799+K00799+K00799+K00799+K00799+K00799+K00799+K00799+K00799+K00799+K00799+K00799+K00799+K00799+K00799+K00799+K00799+K00799+K01255+K01256+K01256+K01581+K10808+K11188+K15428+K18592	https:\\www.genome.jp\dbget-bin\www_bget?map00480
Cyanoamino acid metabolism	ko00460	19 out of 2739 0.693683826213947%	463 out of 62305 0.743118529813017%	0.652938	1	Cluster-20561.100814;Cluster-20561.62001;Cluster-20561.67467;Cluster-20561.98997;Cluster-20561.111592;Cluster-20561.79686;Cluster-20561.79688;Cluster-20561.85301;Cluster-20561.111275;Cluster-20561.148493;Cluster-20561.24102;Cluster-20561.62885;Cluster-20561.72242;Cluster-20561.41768;Cluster-20561.102760;Cluster-20561.93000;Cluster-20561.118618;Cluster-20561.98834;Cluster-20561.98835	K00600+K00600+K00600+K00600+K01188+K01188+K01188+K01455+K05349+K05349+K05349+K05349+K05349+K13034+K16266+K16266+K18592+K20802+K20802	https:\\www.genome.jp\dbget-bin\www_bget?map00460
Selenocompound metabolism	ko00450	5 out of 2739 0.18254837531946%	264 out of 62305 0.42372201267956%	0.991233	1	Cluster-20561.62029;Cluster-20561.78198;Cluster-20561.8925;Cluster-20561.134084;Cluster-20561.139425	K00384+K00384+K00549+K01760+K01760	https:\\www.genome.jp\dbget-bin\www_bget?map00450
Phosphonate and phosphinate metabolism	ko00440	5 out of 2739 0.18254837531946%	115 out of 62305 0.184575876735415%	0.573488	1	Cluster-20561.85327;Cluster-20561.124141;Cluster-20561.124142;Cluster-20561.91376;Cluster-20561.91377	K00967+K00993+K00993+K00993+K00993	https:\\www.genome.jp\dbget-bin\www_bget?map00440
Taurine and hypotaurine metabolism	ko00430	9 out of 2739 0.328587075575027%	160 out of 62305 0.256801219805794%	0.272251	1	Cluster-14491.1;Cluster-20561.103652;Cluster-20561.53925;Cluster-20561.63008;Cluster-20561.72197;Cluster-20561.92893;Cluster-20561.63273;Cluster-20561.77517;Cluster-20561.118618	K01580+K01580+K01580+K01580+K01580+K01580+K10712+K10712+K18592	https:\\www.genome.jp\dbget-bin\www_bget?map00430
beta-Alanine metabolism	ko00410	30 out of 2739 1.09529025191676%	902 out of 62305 1.44771687665516%	0.956419	1	Cluster-20561.114229;Cluster-20561.114410;Cluster-20561.115099;Cluster-20561.121316;Cluster-20561.121540;Cluster-20561.121998;Cluster-20561.124391;Cluster-20561.132557;Cluster-20561.16121;Cluster-20561.33073;Cluster-20561.39716;Cluster-20561.57527;Cluster-20561.79588;Cluster-20561.88756;Cluster-20561.80906;Cluster-20561.105557;Cluster-20561.59185;Cluster-14491.1;Cluster-20561.103652;Cluster-20561…	K00128+K00128+K00128+K00128+K00128+K00128+K00128+K00128+K00128+K00128+K00128+K00128+K00128+K00128+K00140+K01464+K01578+K01580+K01580+K01580+K01580+K01580+K01580+K05605+K05605+K14085+K17839+K17839+K17839+K17839	https:\\www.genome.jp\dbget-bin\www_bget?map00410
Benzoxazinoid biosynthesis	ko00402	2 out of 2739 0.0730193501277839%	30 out of 62305 0.0481502287135864%	0.382366	1	Cluster-20561.113592;Cluster-20561.137666	K13229+K13229	https:\\www.genome.jp\dbget-bin\www_bget?map00402
Phenylalanine, tyrosine and tryptophan biosynthesis	ko00400	26 out of 2739 0.94925155166119%	609 out of 62305 0.977449642885804%	0.588872	1	Cluster-20561.66840;Cluster-20561.74238;Cluster-20561.79226;Cluster-20561.79227;Cluster-20561.120539;Cluster-20561.132586;Cluster-20561.143753;Cluster-20561.149069;Cluster-20561.152248;Cluster-20561.36158;Cluster-20561.41266;Cluster-20561.56162;Cluster-20561.56163;Cluster-20561.63479;Cluster-20561.69716;Cluster-20561.78860;Cluster-20561.84987;Cluster-20561.102509;Cluster-20561.103553;Cluster-2056…	K00811+K01609+K01626+K01626+K01735+K01735+K01735+K01735+K01735+K01735+K01735+K01735+K01735+K01735+K01735+K01735+K01850+K13832+K13832+K13832+K13832+K13832+K13832+K14454+K14455+K15227	https:\\www.genome.jp\dbget-bin\www_bget?map00400
Tryptophan metabolism	ko00380	50 out of 2739 1.8254837531946%	1465 out of 62305 2.3513361688468%	0.9761	1	Cluster-20561.114229;Cluster-20561.114410;Cluster-20561.115099;Cluster-20561.121316;Cluster-20561.121540;Cluster-20561.121998;Cluster-20561.124391;Cluster-20561.132557;Cluster-20561.16121;Cluster-20561.33073;Cluster-20561.39716;Cluster-20561.57527;Cluster-20561.79588;Cluster-20561.88756;Cluster-20561.136144;Cluster-20561.52554;Cluster-20561.100251;Cluster-20561.83047;Cluster-20561.64885;Cluster-2…	K00128+K00128+K00128+K00128+K00128+K00128+K00128+K00128+K00128+K00128+K00128+K00128+K00128+K00128+K00382+K00382+K00626+K00837+K01426+K01426+K01593+K03781+K03781+K03781+K03781+K03781+K03781+K03781+K03781+K03781+K03781+K03781+K03781+K03781+K03781+K03781+K03781+K03781+K03781+K03781+K11816+K11816+K11816+K11816+K11817+K11820+K11820+K14085+K22450+K23947	https:\\www.genome.jp\dbget-bin\www_bget?map00380
Phenylalanine metabolism	ko00360	10 out of 2739 0.365096750638919%	484 out of 62305 0.776823689912527%	0.998083	1	Cluster-20561.66840;Cluster-20561.64885;Cluster-20561.75607;Cluster-20561.128154;Cluster-20561.96219;Cluster-20561.96220;Cluster-20561.96221;Cluster-20561.96223;Cluster-20561.78102;Cluster-20561.53617	K00811+K01426+K01426+K01593+K10775+K10775+K10775+K10775+K14454+K14455	https:\\www.genome.jp\dbget-bin\www_bget?map00360
Tyrosine metabolism	ko00350	26 out of 2739 0.94925155166119%	923 out of 62305 1.48142203675467%	0.995102	1	Cluster-20561.124894;Cluster-20561.152396;Cluster-20561.69439;Cluster-20561.54299;Cluster-20561.66840;Cluster-20561.128154;Cluster-20561.126096;Cluster-20561.131096;Cluster-20561.33699;Cluster-20561.42938;Cluster-20561.62234;Cluster-20561.62675;Cluster-20561.63871;Cluster-20561.68304;Cluster-20561.68373;Cluster-20561.68876;Cluster-20561.75767;Cluster-20561.88829;Cluster-20561.89370;Cluster-20561.…	K00121+K00135+K00451+K00505+K00811+K01593+K13953+K13953+K13953+K13953+K13953+K13953+K13953+K13953+K13953+K13953+K13953+K13953+K13953+K14454+K14455+K18857+K18857+K18857+K18857+K18857	https:\\www.genome.jp\dbget-bin\www_bget?map00350
Histidine metabolism	ko00340	23 out of 2739 0.839722526469514%	571 out of 62305 0.916459353181928%	0.695425	1	Cluster-20561.24060;Cluster-20561.36460;Cluster-20561.114229;Cluster-20561.114410;Cluster-20561.115099;Cluster-20561.121316;Cluster-20561.121540;Cluster-20561.121998;Cluster-20561.124391;Cluster-20561.132557;Cluster-20561.16121;Cluster-20561.33073;Cluster-20561.39716;Cluster-20561.57527;Cluster-20561.79588;Cluster-20561.88756;Cluster-20561.34880;Cluster-20561.81563;Cluster-20561.81564;Cluster-205…	K00013+K00013+K00128+K00128+K00128+K00128+K00128+K00128+K00128+K00128+K00128+K00128+K00128+K00128+K00128+K00128+K00765+K01590+K01590+K01590+K11755+K14085+K20246	https:\\www.genome.jp\dbget-bin\www_bget?map00340
Arginine and proline metabolism	ko00330	36 out of 2739 1.31434830230011%	983 out of 62305 1.57772249418185%	0.889202	1	Cluster-20561.114229;Cluster-20561.114410;Cluster-20561.115099;Cluster-20561.121316;Cluster-20561.121540;Cluster-20561.121998;Cluster-20561.124391;Cluster-20561.132557;Cluster-20561.16121;Cluster-20561.33073;Cluster-20561.39716;Cluster-20561.57527;Cluster-20561.79588;Cluster-20561.88756;Cluster-20561.104710;Cluster-20561.63803;Cluster-20561.7106;Cluster-20561.74936;Cluster-20561.99612;Cluster-205…	K00128+K00128+K00128+K00128+K00128+K00128+K00128+K00128+K00128+K00128+K00128+K00128+K00128+K00128+K00294+K00294+K00294+K00472+K00472+K00797+K00811+K01426+K01426+K01476+K01581+K01583+K01611+K12251+K13427+K14085+K14454+K14455+K17839+K17839+K17839+K17839	https:\\www.genome.jp\dbget-bin\www_bget?map00330
Lysine degradation	ko00310	23 out of 2739 0.839722526469514%	873 out of 62305 1.40117165556536%	0.997624	1	Cluster-20561.114229;Cluster-20561.114410;Cluster-20561.115099;Cluster-20561.121316;Cluster-20561.121540;Cluster-20561.121998;Cluster-20561.124391;Cluster-20561.132557;Cluster-20561.16121;Cluster-20561.33073;Cluster-20561.39716;Cluster-20561.57527;Cluster-20561.79588;Cluster-20561.88756;Cluster-20561.152396;Cluster-20561.136144;Cluster-20561.52554;Cluster-20561.100251;Cluster-20561.82301;Cluster-…	K00128+K00128+K00128+K00128+K00128+K00128+K00128+K00128+K00128+K00128+K00128+K00128+K00128+K00128+K00135+K00382+K00382+K00626+K09188+K11420+K11420+K11430+K14085	https:\\www.genome.jp\dbget-bin\www_bget?map00310
Lysine biosynthesis	ko00300	2 out of 2739 0.0730193501277839%	171 out of 62305 0.274456303667442%	0.99597	1	Cluster-20561.133680;Cluster-20561.35312	K00133+K05824	https:\\www.genome.jp\dbget-bin\www_bget?map00300
Valine, leucine and isoleucine biosynthesis	ko00290	7 out of 2739 0.255567725447244%	234 out of 62305 0.375571783965974%	0.892722	1	Cluster-20561.110862;Cluster-20561.8373;Cluster-20561.97388;Cluster-20561.107954;Cluster-20561.76955;Cluster-20561.60158;Cluster-20561.47792	K00053+K00053+K00053+K00826+K00826+K01649+K01652	https:\\www.genome.jp\dbget-bin\www_bget?map00290
Valine, leucine and isoleucine degradation	ko00280	33 out of 2739 1.20481927710843%	1106 out of 62305 1.77513843190755%	0.993917	1	Cluster-20561.115977;Cluster-20561.114229;Cluster-20561.114410;Cluster-20561.115099;Cluster-20561.121316;Cluster-20561.121540;Cluster-20561.121998;Cluster-20561.124391;Cluster-20561.132557;Cluster-20561.16121;Cluster-20561.33073;Cluster-20561.39716;Cluster-20561.57527;Cluster-20561.79588;Cluster-20561.88756;Cluster-20561.80906;Cluster-20561.19261;Cluster-20561.61555;Cluster-20561.78976;Cluster-20…	K00020+K00128+K00128+K00128+K00128+K00128+K00128+K00128+K00128+K00128+K00128+K00128+K00128+K00128+K00128+K00140+K00249+K00249+K00253+K00382+K00382+K00626+K00826+K00826+K01968+K01968+K05605+K05605+K05607+K09478+K09699+K14085+K18660	https:\\www.genome.jp\dbget-bin\www_bget?map00280
Cysteine and methionine metabolism	ko00270	37 out of 2739 1.350857977364%	1198 out of 62305 1.92279913329588%	0.991926	1	Cluster-19934.0;Cluster-20561.20252;Cluster-20561.39599;Cluster-20561.39600;Cluster-33642.0;Cluster-737.0;Cluster-20561.108150;Cluster-20561.133680;Cluster-20561.143718;Cluster-20561.8925;Cluster-20561.135035;Cluster-20561.99154;Cluster-20561.99156;Cluster-20561.70708;Cluster-20561.95047;Cluster-20561.95236;Cluster-20561.104908;Cluster-20561.66840;Cluster-20561.107954;Cluster-20561.76955;Cluster-…	K00026+K00026+K00026+K00026+K00026+K00026+K00058+K00133+K00547+K00549+K00558+K00640+K00640+K00641+K00789+K00789+K00797+K00811+K00826+K00826+K00837+K01251+K01611+K01738+K01760+K01760+K01762+K05933+K13034+K14454+K14455+K17398+K17398+K20772+K20772+K20772+K22207	https:\\www.genome.jp\dbget-bin\www_bget?map00270
Monobactam biosynthesis	ko00261	1 out of 2739 0.0365096750638919%	65 out of 62305 0.104325495546104%	0.946267	1	Cluster-20561.133680	K00133	https:\\www.genome.jp\dbget-bin\www_bget?map00261
Glycine, serine and threonine metabolism	ko00260	26 out of 2739 0.94925155166119%	776 out of 62305 1.2454859160581%	0.940363	1	Cluster-20561.108150;Cluster-20561.114548;Cluster-20561.114550;Cluster-20561.114557;Cluster-20561.119435;Cluster-20561.127975;Cluster-20561.63091;Cluster-20561.63476;Cluster-20561.6699;Cluster-20561.83154;Cluster-35267.0;Cluster-20561.36960;Cluster-20561.133680;Cluster-20561.136144;Cluster-20561.52554;Cluster-20561.100814;Cluster-20561.62001;Cluster-20561.67467;Cluster-20561.98997;Cluster-20561.1…	K00058+K00108+K00108+K00108+K00108+K00108+K00108+K00108+K00108+K00108+K00108+K00130+K00133+K00382+K00382+K00600+K00600+K00600+K00600+K00830+K01733+K14085+K15634+K15918+K15919+K15919	https:\\www.genome.jp\dbget-bin\www_bget?map00260
Aflatoxin biosynthesis	ko00254	3 out of 2739 0.109529025191676%	52 out of 62305 0.0834603964368831%	0.401954	1	Cluster-20561.100032;Cluster-20561.100490;Cluster-20561.99384	K11262+K11262+K11262	https:\\www.genome.jp\dbget-bin\www_bget?map00254
Alanine, aspartate and glutamate metabolism	ko00250	27 out of 2739 0.985761226725082%	974 out of 62305 1.56327742556777%	0.996836	1	Cluster-20561.152396;Cluster-20561.77081;Cluster-20561.77084;Cluster-20561.153392;Cluster-20561.9560;Cluster-20561.104710;Cluster-20561.63803;Cluster-20561.7106;Cluster-20561.66840;Cluster-20561.59777;Cluster-20561.78825;Cluster-20561.107498;Cluster-14491.1;Cluster-20561.103652;Cluster-20561.53925;Cluster-20561.63008;Cluster-20561.72197;Cluster-20561.92893;Cluster-20561.118880;Cluster-20561.15365…	K00135+K00261+K00261+K00264+K00264+K00294+K00294+K00294+K00811+K00820+K00820+K00830+K01580+K01580+K01580+K01580+K01580+K01580+K01915+K01915+K01953+K01953+K01953+K01956+K01956+K14454+K14455	https:\\www.genome.jp\dbget-bin\www_bget?map00250
Pyrimidine metabolism	ko00240	24 out of 2739 0.876232201533406%	634 out of 62305 1.01757483348046%	0.800567	1	Cluster-20561.35270;Cluster-20561.114133;Cluster-20561.88301;Cluster-20561.81231;Cluster-20561.108377;Cluster-20561.75895;Cluster-20561.105557;Cluster-20561.104898;Cluster-20561.94635;Cluster-20561.48667;Cluster-20561.72683;Cluster-20561.114797;Cluster-20561.122552;Cluster-20561.117749;Cluster-20561.48479;Cluster-20561.79989;Cluster-20561.98609;Cluster-20561.8493;Cluster-20561.112685;Cluster-2056…	K00876+K00940+K00940+K01081+K01240+K01240+K01464+K01510+K01510+K01513+K01513+K01956+K01956+K06966+K06966+K06966+K06966+K10808+K13421+K13800+K13800+K13998+K13998+K16329	https:\\www.genome.jp\dbget-bin\www_bget?map00240
Purine metabolism	ko00230	56 out of 2739 2.04454180357795%	1039 out of 62305 1.66760292111388%	0.070161	1	Cluster-20561.81459;Cluster-19317.0;Cluster-20561.97885;Cluster-20561.55969;Cluster-20561.68068;Cluster-20561.40457;Cluster-20561.70265;Cluster-20561.70299;Cluster-20561.107426;Cluster-20561.114381;Cluster-20561.114960;Cluster-20561.114133;Cluster-20561.88301;Cluster-20561.61161;Cluster-20561.66591;Cluster-20561.80620;Cluster-20561.101929;Cluster-20561.99618;Cluster-20561.99627;Cluster-20561.9962…	K00088+K00601+K00602+K00759+K00759+K00860+K00860+K00873+K00939+K00939+K00939+K00940+K00940+K00942+K00942+K00942+K00948+K00951+K00951+K00951+K00951+K01081+K01466+K01488+K01510+K01510+K01513+K01513+K01522+K01768+K01835+K01835+K01835+K01835+K01835+K01835+K01835+K01835+K01835+K01835+K01835+K01835+K01835+K01835+K01923+K01945+K01952+K06966+K06966+K06966+K06966+K10808+K11808+K13484+K13484+K18151	https:\\www.genome.jp\dbget-bin\www_bget?map00230
Arginine biosynthesis	ko00220	14 out of 2739 0.511135450894487%	522 out of 62305 0.837813979616403%	0.984288	1	Cluster-20561.77081;Cluster-20561.77084;Cluster-20561.66840;Cluster-20561.99085;Cluster-20561.42318;Cluster-20561.118880;Cluster-20561.153658;Cluster-20561.42817;Cluster-20561.78102;Cluster-20561.53617;Cluster-20561.54765;Cluster-20561.91668;Cluster-20561.91674;Cluster-20561.84180	K00261+K00261+K00811+K00930+K01476+K01915+K01915+K13427+K14454+K14455+K14677+K14677+K14677+K14682	https:\\www.genome.jp\dbget-bin\www_bget?map00220
Photosynthesis - antenna proteins	ko00196	1 out of 2739 0.0365096750638919%	28 out of 62305 0.044940213466014%	0.716081	1	Cluster-20561.83057	K08912	https:\\www.genome.jp\dbget-bin\www_bget?map00196
Photosynthesis	ko00195	23 out of 2739 0.839722526469514%	170 out of 62305 0.272851296043656%	1.79023e-06	0.000241682	Cluster-20561.87872;Cluster-20561.110323;Cluster-20561.48964;Cluster-20561.91450;Cluster-20561.58280;Cluster-20561.71457;Cluster-20561.140465;Cluster-20561.74875;Cluster-20561.82500;Cluster-20561.116979;Cluster-20561.73811;Cluster-20561.68404;Cluster-20561.68405;Cluster-20561.103985;Cluster-20561.98868;Cluster-20561.106542;Cluster-20561.54144;Cluster-20561.63145;Cluster-20561.89480;Cluster-20215.…	K02108+K02113+K02113+K02115+K02639+K02639+K02689+K02692+K02693+K02694+K02699+K02701+K02701+K02703+K02703+K02717+K02717+K02717+K03542+K08901+K08901+K08903+K08905	https:\\www.genome.jp\dbget-bin\www_bget?map00195
Oxidative phosphorylation	ko00190	98 out of 2739 3.57794815626141%	3100 out of 62305 4.97552363373726%	0.999865	1	Cluster-20561.133634;Cluster-20561.72436;Cluster-20561.72437;Cluster-20561.65827;Cluster-20561.104300;Cluster-6025.2;Cluster-20561.88234;Cluster-20561.98422;Cluster-20561.99684;Cluster-20561.3257;Cluster-20561.60459;Cluster-20561.20867;Cluster-20561.67363;Cluster-20561.85012;Cluster-20561.85014;Cluster-20561.91958;Cluster-20561.97447;Cluster-20561.97448;Cluster-20561.97449;Cluster-20561.97451;Clu…	K00234+K00234+K00234+K00235+K00236+K00411+K00412+K00412+K00412+K00413+K00413+K01507+K01507+K01507+K01507+K01507+K01507+K01507+K01507+K01507+K01507+K01507+K01507+K01535+K01535+K01535+K01535+K01535+K01535+K01535+K01535+K02108+K02113+K02113+K02115+K02126+K02132+K02132+K02132+K02132+K02132+K02132+K02132+K02132+K02133+K02133+K02133+K02133+K02133+K02133+K02136+K02136+K02144+K02147+K02147+K02152+K02152+…	https:\\www.genome.jp\dbget-bin\www_bget?map00190
Ubiquinone and other terpenoid-quinone biosynthesis	ko00130	16 out of 2739 0.584154801022271%	380 out of 62305 0.609902897038761%	0.605479	1	Cluster-20561.26608;Cluster-20561.81769;Cluster-20561.81773;Cluster-20561.81774;Cluster-20561.36167;Cluster-20561.85488;Cluster-20561.85490;Cluster-20561.85491;Cluster-20561.85493;Cluster-20561.85494;Cluster-20561.89667;Cluster-20561.67228;Cluster-20561.90101;Cluster-23827.1;Cluster-20561.33118;Cluster-20561.43827	K00487+K00487+K00487+K00487+K01904+K01904+K01904+K01904+K01904+K01904+K01904+K03809+K03809+K03809+K06125+K12502	https:\\www.genome.jp\dbget-bin\www_bget?map00130
Steroid biosynthesis	ko00100	12 out of 2739 0.438116100766703%	364 out of 62305 0.584222775058182%	0.879339	1	Cluster-20561.59027;Cluster-20561.25984;Cluster-20561.12696;Cluster-20561.62781;Cluster-20561.111550;Cluster-20561.88548;Cluster-20561.32432;Cluster-20561.23229;Cluster-20561.81025;Cluster-20561.81027;Cluster-20561.81030;Cluster-20561.81034	K00213+K00222+K00227+K00227+K05917+K08242+K08246+K09831+K14674+K14674+K14674+K14674	https:\\www.genome.jp\dbget-bin\www_bget?map00100
Cutin, suberine and wax biosynthesis	ko00073	27 out of 2739 0.985761226725082%	172 out of 62305 0.276061311291229%	1.01062e-08	1.36434e-06	Cluster-20561.68149;Cluster-20561.61788;Cluster-20561.123724;Cluster-20561.72620;Cluster-20561.98823;Cluster-20561.98909;Cluster-20561.98911;Cluster-20561.98913;Cluster-20561.106778;Cluster-20561.107544;Cluster-20561.51591;Cluster-20561.52962;Cluster-20561.61268;Cluster-20561.67119;Cluster-20561.67646;Cluster-20561.91443;Cluster-20561.91446;Cluster-20561.95403;Cluster-20561.95407;Cluster-20561.95…	K13407+K15400+K15405+K15405+K17991+K17991+K17991+K17991+K20495+K20495+K20495+K20495+K20495+K20495+K20495+K20495+K20495+K20495+K20495+K20495+K20495+K20495+K20769+K20769+K20769+K21995+K21995	https:\\www.genome.jp\dbget-bin\www_bget?map00073
Synthesis and degradation of ketone bodies	ko00072	1 out of 2739 0.0365096750638919%	75 out of 62305 0.120375571783966%	0.965741	1	Cluster-20561.100251	K00626	https:\\www.genome.jp\dbget-bin\www_bget?map00072
Fatty acid degradation	ko00071	54 out of 2739 1.97152245345016%	1450 out of 62305 2.32726105449001%	0.910507	1	Cluster-20561.124894;Cluster-20561.114229;Cluster-20561.114410;Cluster-20561.115099;Cluster-20561.121316;Cluster-20561.121540;Cluster-20561.121998;Cluster-20561.124391;Cluster-20561.132557;Cluster-20561.16121;Cluster-20561.33073;Cluster-20561.39716;Cluster-20561.57527;Cluster-20561.79588;Cluster-20561.88756;Cluster-20561.19261;Cluster-20561.61555;Cluster-20561.100251;Cluster-20561.88134;Cluster-3…	K00121+K00128+K00128+K00128+K00128+K00128+K00128+K00128+K00128+K00128+K00128+K00128+K00128+K00128+K00128+K00249+K00249+K00626+K01897+K01897+K09478+K13953+K13953+K13953+K13953+K13953+K13953+K13953+K13953+K13953+K13953+K13953+K13953+K13953+K14085+K18857+K18857+K18857+K18857+K18857+K20495+K20495+K20495+K20495+K20495+K20495+K20495+K20495+K20495+K20495+K20495+K20495+K20495+K20495	https:\\www.genome.jp\dbget-bin\www_bget?map00071
Fatty acid elongation	ko00062	3 out of 2739 0.109529025191676%	163 out of 62305 0.261616242677153%	0.976207	1	Cluster-20561.113794;Cluster-20561.71370;Cluster-20561.74045	K10251+K10258+K15397	https:\\www.genome.jp\dbget-bin\www_bget?map00062
Fatty acid biosynthesis	ko00061	21 out of 2739 0.766703176341731%	551 out of 62305 0.884359200706203%	0.777818	1	Cluster-20561.33521;Cluster-20561.4864;Cluster-20561.6227;Cluster-20561.88260;Cluster-8013.0;Cluster-20561.129116;Cluster-20561.146640;Cluster-20561.88134;Cluster-36690.1;Cluster-20561.111830;Cluster-20561.44908;Cluster-20561.125095;Cluster-20561.72360;Cluster-19993.0;Cluster-20561.28088;Cluster-20561.81055;Cluster-20561.81056;Cluster-20561.100032;Cluster-20561.100490;Cluster-20561.99384;Cluster-…	K00059+K00059+K00059+K00059+K00059+K00648+K00665+K01897+K01897+K01961+K01962+K02160+K02160+K02372+K03921+K03921+K03921+K11262+K11262+K11262+K18660	https:\\www.genome.jp\dbget-bin\www_bget?map00061
Ascorbate and aldarate metabolism	ko00053	36 out of 2739 1.31434830230011%	820 out of 62305 1.31610625150469%	0.527377	1	Cluster-20561.114229;Cluster-20561.114410;Cluster-20561.115099;Cluster-20561.121316;Cluster-20561.121540;Cluster-20561.121998;Cluster-20561.124391;Cluster-20561.132557;Cluster-20561.16121;Cluster-20561.33073;Cluster-20561.39716;Cluster-20561.57527;Cluster-20561.79588;Cluster-20561.88756;Cluster-20561.30781;Cluster-20561.45932;Cluster-20561.92131;Cluster-20561.101265;Cluster-20561.102241;Cluster-2…	K00128+K00128+K00128+K00128+K00128+K00128+K00128+K00128+K00128+K00128+K00128+K00128+K00128+K00128+K00423+K00423+K00423+K00469+K00469+K00469+K08232+K08232+K08232+K08232+K08232+K08232+K10046+K10047+K10047+K10047+K10047+K12447+K14085+K14190+K16190+K17744	https:\\www.genome.jp\dbget-bin\www_bget?map00053
Galactose metabolism	ko00052	55 out of 2739 2.00803212851406%	870 out of 62305 1.39635663269401%	0.00499811	0.674745	Cluster-20561.78449;Cluster-20561.79840;Cluster-20561.94255;Cluster-20561.94256;Cluster-20561.96582;Cluster-20561.96585;Cluster-20561.113336;Cluster-20561.154421;Cluster-20561.68303;Cluster-20561.74064;Cluster-20561.47298;Cluster-20561.50100;Cluster-20561.95072;Cluster-20561.100026;Cluster-20561.100115;Cluster-20561.100317;Cluster-20561.100373;Cluster-20561.100603;Cluster-20561.100741;Cluster-205…	K00844+K00850+K00850+K00850+K00850+K00850+K00963+K00963+K00963+K01190+K01193+K01193+K01784+K01835+K01835+K01835+K01835+K01835+K01835+K01835+K01835+K01835+K01835+K01835+K01835+K01835+K01835+K06617+K06617+K06617+K06617+K06617+K06617+K06617+K06617+K06617+K12309+K12309+K12309+K12309+K12309+K12309+K12309+K12309+K12309+K12309+K12309+K12309+K12309+K12309+K12309+K12309+K12309+K12447+K18819	https:\\www.genome.jp\dbget-bin\www_bget?map00052
Fructose and mannose metabolism	ko00051	31 out of 2739 1.13179992698065%	1041 out of 62305 1.67081293636145%	0.992766	1	Cluster-20561.154258;Cluster-20561.90020;Cluster-20561.102640;Cluster-20561.78449;Cluster-20561.116201;Cluster-20561.47964;Cluster-20561.79434;Cluster-20561.87237;Cluster-20561.79840;Cluster-20561.94255;Cluster-20561.94256;Cluster-20561.96582;Cluster-20561.96585;Cluster-20561.103743;Cluster-20561.75050;Cluster-20561.80980;Cluster-20561.81188;Cluster-20561.95665;Cluster-20561.95668;Cluster-20561.9…	K00008+K00008+K00009+K00844+K00847+K00847+K00847+K00847+K00850+K00850+K00850+K00850+K00850+K00895+K00895+K00895+K00895+K00966+K00966+K01623+K01624+K01805+K01805+K01805+K03841+K17497+K17742+K17742+K17742+K17742+K17742	https:\\www.genome.jp\dbget-bin\www_bget?map00051
Pentose and glucuronate interconversions	ko00040	52 out of 2739 1.89850310332238%	1115 out of 62305 1.78958350052163%	0.350241	1	Cluster-20561.113140;Cluster-20561.11582;Cluster-20561.11791;Cluster-20561.119312;Cluster-20561.1347;Cluster-20561.1348;Cluster-20561.138076;Cluster-20561.14152;Cluster-20561.145005;Cluster-20561.151603;Cluster-20561.27665;Cluster-20561.4634;Cluster-20561.49426;Cluster-20561.50005;Cluster-20561.50006;Cluster-20561.58081;Cluster-20561.63601;Cluster-20561.66825;Cluster-20561.74221;Cluster-20561.899…	K00002+K00002+K00002+K00002+K00002+K00002+K00002+K00002+K00002+K00002+K00002+K00002+K00002+K00002+K00002+K00002+K00002+K00002+K00002+K00002+K00002+K00008+K00008+K00963+K00963+K00963+K01051+K01051+K01051+K01051+K01051+K01051+K01051+K01051+K01051+K01051+K01184+K01184+K01184+K01184+K01184+K01184+K01184+K01184+K01213+K01728+K01728+K01805+K01805+K01805+K12447+K16190	https:\\www.genome.jp\dbget-bin\www_bget?map00040
Pentose phosphate pathway	ko00030	55 out of 2739 2.00803212851406%	1120 out of 62305 1.79760853864056%	0.216819	1	Cluster-20561.113121;Cluster-20561.79991;Cluster-20561.86618;Cluster-20561.86619;Cluster-20561.51885;Cluster-20561.107110;Cluster-14687.1;Cluster-20561.146526;Cluster-20561.62388;Cluster-20561.92283;Cluster-20561.133684;Cluster-20561.15816;Cluster-20561.55893;Cluster-20561.79840;Cluster-20561.94255;Cluster-20561.94256;Cluster-20561.96582;Cluster-20561.96585;Cluster-20561.103854;Cluster-20561.1037…	K00033+K00033+K00033+K00033+K00036+K00131+K00615+K00615+K00615+K00615+K00616+K00616+K00616+K00850+K00850+K00850+K00850+K00850+K00852+K00895+K00895+K00895+K00895+K00948+K01057+K01057+K01057+K01057+K01057+K01057+K01057+K01057+K01057+K01621+K01621+K01623+K01624+K01807+K01810+K01810+K01835+K01835+K01835+K01835+K01835+K01835+K01835+K01835+K01835+K01835+K01835+K01835+K01835+K01835+K03841	https:\\www.genome.jp\dbget-bin\www_bget?map00030
Citrate cycle (TCA cycle)	ko00020	37 out of 2739 1.350857977364%	1491 out of 62305 2.39306636706524%	0.99997	1	Cluster-19934.0;Cluster-20561.20252;Cluster-20561.39599;Cluster-20561.39600;Cluster-33642.0;Cluster-737.0;Cluster-20561.101226;Cluster-20561.56536;Cluster-20561.61047;Cluster-20561.99538;Cluster-20561.99539;Cluster-20561.104483;Cluster-20561.73965;Cluster-20561.133634;Cluster-20561.72436;Cluster-20561.72437;Cluster-20561.65827;Cluster-20561.104300;Cluster-20561.136144;Cluster-20561.52554;Cluster-…	K00026+K00026+K00026+K00026+K00026+K00026+K00031+K00031+K00031+K00031+K00031+K00162+K00162+K00234+K00234+K00234+K00235+K00236+K00382+K00382+K00627+K01647+K01647+K01648+K01648+K01648+K01648+K01648+K01648+K01648+K01648+K01679+K01681+K01681+K01681+K01681+K01899	https:\\www.genome.jp\dbget-bin\www_bget?map00020
Glycolysis / Gluconeogenesis	ko00010	105 out of 2739 3.83351588170865%	2946 out of 62305 4.72835245967418%	0.990933	1	Cluster-20561.113140;Cluster-20561.11582;Cluster-20561.11791;Cluster-20561.119312;Cluster-20561.1347;Cluster-20561.1348;Cluster-20561.138076;Cluster-20561.14152;Cluster-20561.145005;Cluster-20561.151603;Cluster-20561.27665;Cluster-20561.4634;Cluster-20561.49426;Cluster-20561.50005;Cluster-20561.50006;Cluster-20561.58081;Cluster-20561.63601;Cluster-20561.66825;Cluster-20561.74221;Cluster-20561.899…	K00002+K00002+K00002+K00002+K00002+K00002+K00002+K00002+K00002+K00002+K00002+K00002+K00002+K00002+K00002+K00002+K00002+K00002+K00002+K00002+K00002+K00121+K00128+K00128+K00128+K00128+K00128+K00128+K00128+K00128+K00128+K00128+K00128+K00128+K00128+K00128+K00131+K00134+K00134+K00162+K00162+K00382+K00382+K00627+K00844+K00850+K00850+K00850+K00850+K00850+K00873+K00895+K00895+K00895+K00895+K00927+K00927+…	https:\\www.genome.jp\dbget-bin\www_bget?map00010

## Sheet: GL_vs_RL
KEGG enrichment of GL vs RL
#Kegg_pathway	ko_id	Cluter_frequency	Genome_frequency	P-value	Corrected_P-value	GeneID	KEGG Orthology	hyperlink
Plant hormone signal transduction	ko04075	249 out of 6769 3.67853449549416%	1441 out of 62305 2.31281598587593%	0	0	Cluster-20561.50902;Cluster-20561.51235;Cluster-20561.55686;Cluster-20561.62766;Cluster-20561.64523;Cluster-20561.68011;Cluster-20561.70230;Cluster-20561.89712;Cluster-20561.93133;Cluster-20561.93135;Cluster-20561.106032;Cluster-20561.66289;Cluster-20561.93152;Cluster-20561.93466;Cluster-20561.111636;Cluster-20561.112815;Cluster-20561.113928;Cluster-20561.11723;Cluster-20561.125363;Cluster-20561.…	K12126+K12126+K12126+K12126+K12126+K12126+K12126+K12126+K12126+K12126+K13413+K13413+K13413+K13413+K13415+K13415+K13415+K13415+K13415+K13415+K13415+K13415+K13415+K13415+K13415+K13415+K13415+K13415+K13415+K13415+K13415+K13415+K13416+K13416+K13416+K13416+K13416+K13416+K13416+K13416+K13416+K13416+K13416+K13416+K13416+K13416+K13416+K13416+K13416+K13416+K13422+K13422+K13422+K13422+K13422+K13449+K13449+…	https:\\www.genome.jp\dbget-bin\www_bget?map04075
Flavonoid biosynthesis	ko00941	63 out of 6769 0.93071354705274%	230 out of 62305 0.369151753470829%	2.54141e-12	3.58339e-10	Cluster-20561.98637;Cluster-20561.98639;Cluster-20561.98643;Cluster-20561.70763;Cluster-20561.81769;Cluster-20561.81773;Cluster-20561.81774;Cluster-20561.113780;Cluster-20561.75934;Cluster-20561.75936;Cluster-20561.93882;Cluster-20561.93883;Cluster-20561.93884;Cluster-20561.93885;Cluster-20561.70179;Cluster-20561.77580;Cluster-20561.85765;Cluster-20561.85766;Cluster-20561.85768;Cluster-20561.1103…	K00475+K00475+K00475+K00487+K00487+K00487+K00487+K00588+K00588+K00588+K00588+K00588+K00588+K00588+K00660+K00660+K00660+K00660+K00660+K01859+K01859+K01859+K01859+K01859+K01859+K01859+K01859+K01859+K01859+K05277+K05277+K05278+K05278+K05278+K05278+K05278+K05280+K05280+K05280+K05280+K08695+K08695+K08695+K08695+K08695+K08695+K09754+K09754+K13065+K13065+K13065+K13065+K13065+K13065+K13065+K13081+K13081+…	https:\\www.genome.jp\dbget-bin\www_bget?map00941
Photosynthesis	ko00195	48 out of 6769 0.709115083468755%	170 out of 62305 0.272851296043656%	3.39158e-10	4.78213e-08	Cluster-20561.65411;Cluster-20561.87872;Cluster-20561.58930;Cluster-20561.92058;Cluster-20561.54610;Cluster-20561.104079;Cluster-20561.116261;Cluster-20561.110323;Cluster-20561.48964;Cluster-20561.81148;Cluster-20561.91450;Cluster-20561.43961;Cluster-20561.73725;Cluster-20561.72270;Cluster-20561.85546;Cluster-20561.69467;Cluster-20561.119992;Cluster-20561.58280;Cluster-20561.71457;Cluster-20561.7…	K02108+K02108+K02109+K02109+K02111+K02112+K02112+K02113+K02113+K02113+K02115+K02634+K02634+K02636+K02636+K02638+K02639+K02639+K02639+K02641+K02692+K02693+K02693+K02694+K02695+K02697+K02699+K02701+K02701+K02703+K02704+K02705+K02707+K02712+K02716+K02717+K02717+K02717+K02717+K02717+K02717+K02721+K03541+K03542+K03542+K08901+K08903+K08905	https:\\www.genome.jp\dbget-bin\www_bget?map00195
Cutin, suberine and wax biosynthesis	ko00073	41 out of 6769 0.605702467129561%	172 out of 62305 0.276061311291229%	9.88887e-07	0.000139433	Cluster-20561.43897;Cluster-20561.66298;Cluster-20561.68149;Cluster-20561.19956;Cluster-20561.43920;Cluster-20561.36536;Cluster-20561.123724;Cluster-20561.50015;Cluster-20561.84363;Cluster-20561.83677;Cluster-20561.97156;Cluster-20561.98823;Cluster-20561.98909;Cluster-20561.98911;Cluster-20561.98913;Cluster-20561.48687;Cluster-20561.51591;Cluster-20561.51593;Cluster-20561.52962;Cluster-20561.5328…	K13356+K13356+K13407+K15398+K15401+K15404+K15405+K15405+K15406+K17991+K17991+K17991+K17991+K17991+K17991+K20495+K20495+K20495+K20495+K20495+K20495+K20495+K20495+K20495+K20495+K20495+K20495+K20495+K20495+K20495+K20495+K20495+K20769+K20769+K20769+K20769+K20769+K21995+K21995+K21995+K21995	https:\\www.genome.jp\dbget-bin\www_bget?map00073
Isoflavonoid biosynthesis	ko00943	34 out of 6769 0.502289850790368%	134 out of 62305 0.215071021587353%	1.8065e-06	0.000254716	Cluster-20561.108319;Cluster-20561.117107;Cluster-20561.38736;Cluster-20561.49210;Cluster-20561.50940;Cluster-20561.53585;Cluster-20561.88404;Cluster-20561.103849;Cluster-20561.106312;Cluster-20561.113168;Cluster-20561.118659;Cluster-20561.146811;Cluster-20561.41433;Cluster-20561.57410;Cluster-20561.85245;Cluster-20561.85246;Cluster-20561.91056;Cluster-20561.91058;Cluster-20561.91059;Cluster-2056…	K13258+K13258+K13258+K13258+K13258+K13258+K13258+K13260+K13260+K13260+K13260+K13260+K13260+K13260+K13260+K13260+K13260+K13260+K13260+K13260+K13260+K13260+K13260+K13260+K13260+K13260+K13260+K13260+K13260+K13264+K13264+K13266+K13266+K13267	https:\\www.genome.jp\dbget-bin\www_bget?map00943
Glycosphingolipid biosynthesis - ganglio series	ko00604	31 out of 6769 0.457970158073571%	122 out of 62305 0.195810930101918%	4.8804e-06	0.000688136	Cluster-20561.37423;Cluster-20561.37424;Cluster-20561.106115;Cluster-20561.108829;Cluster-20561.109850;Cluster-20561.112156;Cluster-20561.112581;Cluster-20561.116213;Cluster-20561.123255;Cluster-20561.129126;Cluster-20561.132442;Cluster-20561.137391;Cluster-20561.55191;Cluster-20561.70461;Cluster-20561.72545;Cluster-20561.75314;Cluster-20561.76124;Cluster-20561.86361;Cluster-20561.86745;Cluster-2…	K03372+K03372+K12309+K12309+K12309+K12309+K12309+K12309+K12309+K12309+K12309+K12309+K12309+K12309+K12309+K12309+K12309+K12309+K12309+K12309+K12309+K12309+K12309+K12309+K12309+K12309+K12373+K12373+K12373+K12373+K12373	https:\\www.genome.jp\dbget-bin\www_bget?map00604
Glycerophospholipid metabolism	ko00564	179 out of 6769 2.64440833210223%	1193 out of 62305 1.91477409517695%	5.69262e-06	0.00080266	Cluster-20561.108824;Cluster-20561.110860;Cluster-20561.58349;Cluster-11816.0;Cluster-20561.66530;Cluster-20561.56185;Cluster-20561.56885;Cluster-20561.84915;Cluster-20561.50994;Cluster-20561.74383;Cluster-20561.75468;Cluster-20561.28223;Cluster-20561.50612;Cluster-20561.55939;Cluster-20561.102838;Cluster-20561.104752;Cluster-20561.108110;Cluster-20561.110477;Cluster-20561.72865;Cluster-20561.815…	K00006+K00006+K00006+K00111+K00111+K00630+K00630+K00630+K00655+K00655+K00655+K00866+K00894+K00894+K00901+K00901+K00901+K00901+K00901+K00901+K00901+K00901+K00901+K00901+K00901+K00901+K00901+K00901+K00901+K00901+K00967+K00967+K00967+K00968+K00968+K00981+K00981+K00993+K00993+K00993+K00993+K00993+K00993+K00993+K00993+K00993+K00993+K00993+K00995+K00999+K00999+K01049+K01049+K01049+K01049+K01049+K01049+…	https:\\www.genome.jp\dbget-bin\www_bget?map00564
Galactose metabolism	ko00052	137 out of 6769 2.02393263406707%	870 out of 62305 1.39635663269401%	6.21984e-06	0.000876997	Cluster-20561.102432;Cluster-20561.114245;Cluster-20561.124815;Cluster-20561.146645;Cluster-20561.36265;Cluster-20561.45358;Cluster-20561.70746;Cluster-20561.72585;Cluster-20561.78449;Cluster-20561.96501;Cluster-20561.96502;Cluster-20561.96503;Cluster-20561.96504;Cluster-20561.96505;Cluster-20561.131220;Cluster-20561.43576;Cluster-20561.66883;Cluster-20561.67615;Cluster-20561.68847;Cluster-20561.…	K00844+K00844+K00844+K00844+K00844+K00844+K00844+K00844+K00844+K00844+K00844+K00844+K00844+K00844+K00849+K00850+K00850+K00850+K00850+K00850+K00850+K00850+K00850+K00963+K00963+K00963+K00963+K01187+K01187+K01187+K01187+K01187+K01187+K01187+K01190+K01193+K01193+K01193+K01193+K01193+K01193+K01193+K01193+K01193+K01193+K01784+K01784+K01784+K01784+K01784+K01784+K01784+K01784+K01784+K01785+K01785+K01785+…	https:\\www.genome.jp\dbget-bin\www_bget?map00052
Other glycan degradation	ko00511	56 out of 6769 0.827300930713547%	286 out of 62305 0.459032180402857%	9.76895e-06	0.00137742	Cluster-20561.74064;Cluster-20561.102540;Cluster-20561.103502;Cluster-20561.119417;Cluster-20561.121883;Cluster-20561.131522;Cluster-20561.140330;Cluster-20561.145476;Cluster-20561.45033;Cluster-20561.60254;Cluster-20561.86098;Cluster-20561.86101;Cluster-20561.86102;Cluster-20561.86103;Cluster-20561.90877;Cluster-20561.90878;Cluster-20561.95322;Cluster-20561.95323;Cluster-20561.121409;Cluster-205…	K01190+K01191+K01191+K01191+K01191+K01191+K01191+K01191+K01191+K01191+K01191+K01191+K01191+K01191+K01191+K01191+K01191+K01191+K01206+K01206+K01206+K01206+K01206+K01206+K12309+K12309+K12309+K12309+K12309+K12309+K12309+K12309+K12309+K12309+K12309+K12309+K12309+K12309+K12309+K12309+K12309+K12309+K12309+K12309+K12309+K12309+K12309+K12309+K12373+K12373+K12373+K12373+K12373+K15923+K15923+K15923	https:\\www.genome.jp\dbget-bin\www_bget?map00511
Phosphatidylinositol signaling system	ko04070	118 out of 6769 1.74324124686069%	763 out of 62305 1.22462081694888%	5.75368e-05	0.00811269	Cluster-20561.137741;Cluster-20561.68007;Cluster-20561.108199;Cluster-20561.131593;Cluster-20561.56105;Cluster-20561.67111;Cluster-20561.80778;Cluster-20561.102838;Cluster-20561.104752;Cluster-20561.108110;Cluster-20561.110477;Cluster-20561.72865;Cluster-20561.81522;Cluster-20561.87545;Cluster-20561.92452;Cluster-20561.92918;Cluster-20561.92920;Cluster-20561.92921;Cluster-20561.92923;Cluster-2056…	K00888+K00888+K00889+K00889+K00889+K00889+K00889+K00901+K00901+K00901+K00901+K00901+K00901+K00901+K00901+K00901+K00901+K00901+K00901+K00901+K00901+K00901+K00901+K00913+K00913+K00913+K00913+K00914+K00915+K00915+K00915+K00921+K00921+K00921+K00921+K00921+K00921+K00921+K00921+K00921+K00921+K00921+K00921+K00921+K00921+K00921+K00921+K00921+K00921+K00981+K00981+K00999+K00999+K01092+K01092+K01092+K01099+…	https:\\www.genome.jp\dbget-bin\www_bget?map04070
Ether lipid metabolism	ko00565	55 out of 6769 0.812527699807948%	297 out of 62305 0.476687264264505%	5.86681e-05	0.0082722	Cluster-20561.124141;Cluster-20561.124144;Cluster-20561.2693;Cluster-20561.44147;Cluster-20561.48915;Cluster-20561.58255;Cluster-20561.65229;Cluster-20561.91373;Cluster-20561.91376;Cluster-20561.91377;Cluster-20561.91378;Cluster-20561.26710;Cluster-20561.78222;Cluster-20561.93197;Cluster-20561.69326;Cluster-20561.100719;Cluster-20561.101023;Cluster-20561.101712;Cluster-20561.103184;Cluster-20561.…	K00993+K00993+K00993+K00993+K00993+K00993+K00993+K00993+K00993+K00993+K00993+K01062+K01062+K01062+K01114+K01115+K01115+K01115+K01115+K01115+K01115+K01115+K01115+K01115+K01115+K01115+K01115+K01115+K01115+K01115+K01115+K01115+K01115+K01115+K01115+K01115+K01115+K01115+K01115+K01115+K01115+K01115+K01115+K01115+K01115+K06123+K14674+K14674+K14674+K14674+K14674+K14674+K16342+K16342+K16794	https:\\www.genome.jp\dbget-bin\www_bget?map00565
Zeatin biosynthesis	ko00908	28 out of 6769 0.413650465356774%	124 out of 62305 0.19902094534949%	0.000131733	0.0185743	Cluster-20561.107001;Cluster-20561.18037;Cluster-20561.84712;Cluster-20561.89198;Cluster-20561.59758;Cluster-20561.64764;Cluster-20561.51886;Cluster-20561.62198;Cluster-20561.62199;Cluster-20561.86397;Cluster-20561.109208;Cluster-20561.112422;Cluster-20561.117247;Cluster-20561.118383;Cluster-20561.121380;Cluster-20561.121383;Cluster-20561.127352;Cluster-20561.47519;Cluster-20561.94651;Cluster-205…	K00279+K00279+K00279+K00279+K00791+K00791+K10760+K10760+K10760+K10760+K13493+K13493+K13493+K13493+K13493+K13493+K13493+K13493+K13493+K13495+K13495+K13496+K13496+K13496+K13496+K23452+K23452+K23452	https:\\www.genome.jp\dbget-bin\www_bget?map00908
Stilbenoid, diarylheptanoid and gingerol biosynthesis	ko00945	23 out of 6769 0.339784310828778%	96 out of 62305 0.154080731883476%	0.000201358	0.0283915	Cluster-20561.70763;Cluster-20561.81769;Cluster-20561.81773;Cluster-20561.81774;Cluster-20561.113780;Cluster-20561.75934;Cluster-20561.75936;Cluster-20561.93882;Cluster-20561.93883;Cluster-20561.93884;Cluster-20561.93885;Cluster-20561.65850;Cluster-20561.94662;Cluster-20561.103244;Cluster-20561.142201;Cluster-20561.21911;Cluster-20561.43430;Cluster-20561.49108;Cluster-20561.69314;Cluster-20561.94…	K00487+K00487+K00487+K00487+K00588+K00588+K00588+K00588+K00588+K00588+K00588+K09754+K09754+K13065+K13065+K13065+K13065+K13065+K13065+K13065+K16040+K16040+K16040	https:\\www.genome.jp\dbget-bin\www_bget?map00945
Phenylpropanoid biosynthesis	ko00940	167 out of 6769 2.46712956123504%	1180 out of 62305 1.89390899606773%	0.000240714	0.0339406	Cluster-20561.104912;Cluster-20561.112761;Cluster-20561.116910;Cluster-20561.131280;Cluster-20561.131281;Cluster-20561.132881;Cluster-20561.138173;Cluster-20561.39654;Cluster-20561.72674;Cluster-20561.103186;Cluster-20561.115839;Cluster-20561.30145;Cluster-20561.43109;Cluster-20561.56141;Cluster-20561.65968;Cluster-20561.74507;Cluster-20561.80280;Cluster-20561.81247;Cluster-20561.81249;Cluster-20…	K00083+K00083+K00083+K00083+K00083+K00083+K00083+K00083+K00083+K00430+K00430+K00430+K00430+K00430+K00430+K00430+K00430+K00430+K00430+K00430+K00430+K00430+K00430+K00430+K00430+K00430+K00430+K00430+K00487+K00487+K00487+K00487+K00588+K00588+K00588+K00588+K00588+K00588+K00588+K01188+K01188+K01188+K01188+K01188+K01188+K01188+K01188+K01188+K01188+K01188+K01188+K01188+K01188+K01188+K01904+K01904+K01904+…	https:\\www.genome.jp\dbget-bin\www_bget?map00940
Purine metabolism	ko00230	149 out of 6769 2.20121140493426%	1039 out of 62305 1.66760292111388%	0.000280797	0.0395924	Cluster-20561.47753;Cluster-20561.81459;Cluster-20561.35867;Cluster-19317.0;Cluster-20561.64915;Cluster-20561.115730;Cluster-20561.97885;Cluster-20561.45245;Cluster-20561.47694;Cluster-20561.68068;Cluster-20561.82176;Cluster-20561.93512;Cluster-20561.66303;Cluster-20561.21376;Cluster-20561.25019;Cluster-20561.76199;Cluster-20561.149449;Cluster-20561.40457;Cluster-20561.62244;Cluster-20561.70265;C…	K00088+K00088+K00106+K00601+K00601+K00602+K00602+K00759+K00759+K00759+K00759+K00760+K00764+K00856+K00856+K00856+K00860+K00860+K00860+K00860+K00873+K00873+K00873+K00873+K00873+K00873+K00873+K00873+K00939+K00939+K00939+K00939+K00939+K00939+K00939+K00939+K00940+K00940+K00940+K00940+K00942+K00942+K00942+K00942+K00942+K00942+K00942+K00948+K00948+K00948+K00948+K00951+K00951+K00951+K00951+K00951+K00958+…	https:\\www.genome.jp\dbget-bin\www_bget?map00230
Autophagy - other	ko04136	85 out of 6769 1.25572462697592%	538 out of 62305 0.863494101596983%	0.000287127	0.0404849	Cluster-20561.67743;Cluster-20561.135857;Cluster-20561.32429;Cluster-20561.62270;Cluster-20561.51253;Cluster-20561.83723;Cluster-20561.19217;Cluster-20561.76902;Cluster-20561.80526;Cluster-20561.80529;Cluster-20561.80532;Cluster-20561.80533;Cluster-20561.38603;Cluster-20561.7437;Cluster-20561.78374;Cluster-20561.78375;Cluster-20561.123142;Cluster-20561.39109;Cluster-20561.53179;Cluster-20561.6630…	K00914+K04382+K04382+K04382+K07203+K07203+K07204+K07204+K08269+K08269+K08269+K08269+K08330+K08330+K08330+K08330+K08331+K08331+K08331+K08331+K08334+K08334+K08334+K08336+K08337+K08337+K08337+K08337+K08339+K08341+K08341+K08341+K08341+K08341+K08341+K08341+K08341+K08341+K08341+K08341+K08341+K08341+K08341+K08341+K08341+K08341+K08341+K08341+K08341+K08341+K08341+K08341+K08341+K08342+K08342+K08343+K08343+…	https:\\www.genome.jp\dbget-bin\www_bget?map04136
Riboflavin metabolism	ko00740	51 out of 6769 0.753434776185552%	293 out of 62305 0.47026723376936%	0.000495613	0.0698815	Cluster-20561.21261;Cluster-20561.65391;Cluster-20561.86996;Cluster-20561.102178;Cluster-20561.106204;Cluster-20561.109691;Cluster-20561.50817;Cluster-20561.70054;Cluster-20561.97522;Cluster-20561.97523;Cluster-20561.97524;Cluster-20561.97525;Cluster-20561.97530;Cluster-20561.17002;Cluster-20561.57870;Cluster-20561.784;Cluster-20561.8954;Cluster-20561.71346;Cluster-20561.100126;Cluster-20561.1296…	K00793+K00794+K00794+K00861+K00953+K00953+K00953+K00953+K00953+K00953+K00953+K00953+K00953+K01078+K01078+K01078+K01078+K01497+K01513+K01513+K01513+K01513+K01513+K01513+K01513+K01513+K11752+K11752+K11752+K14379+K14379+K14379+K14379+K14379+K14379+K14652+K14652+K14652+K14652+K14652+K20884+K20884+K20884+K20884+K20884+K20884+K20884+K20884+K20884+K20884+K20884	https:\\www.genome.jp\dbget-bin\www_bget?map00740
One carbon pool by folate	ko00670	44 out of 6769 0.650022159846358%	246 out of 62305 0.394831875451408%	0.000648217	0.0913986	Cluster-20561.115164;Cluster-20561.117648;Cluster-20561.127132;Cluster-20561.45438;Cluster-20561.54296;Cluster-20561.59363;Cluster-20561.66812;Cluster-20561.144641;Cluster-20561.57851;Cluster-20561.97728;Cluster-20561.97729;Cluster-20561.97730;Cluster-20561.97740;Cluster-20561.97741;Cluster-20561.97742;Cluster-20561.97743;Cluster-20561.97744;Cluster-20561.97747;Cluster-27570.0;Cluster-20561.16169…	K00288+K00288+K00288+K00288+K00288+K00288+K00288+K00297+K00297+K00297+K00297+K00297+K00297+K00297+K00297+K00297+K00297+K00297+K00297+K00560+K00600+K00600+K00600+K00600+K00600+K00600+K00600+K00600+K00600+K00600+K00600+K00600+K00601+K00601+K00602+K00602+K00605+K01934+K01934+K01934+K01934+K13998+K13998+K13998	https:\\www.genome.jp\dbget-bin\www_bget?map00670
Terpenoid backbone biosynthesis	ko00900	61 out of 6769 0.901167085241542%	377 out of 62305 0.605087874167402%	0.00105001	0.148051	Cluster-20561.131420;Cluster-20561.29209;Cluster-20561.47531;Cluster-20561.86732;Cluster-20561.86733;Cluster-20561.75967;Cluster-20561.20017;Cluster-20561.100706;Cluster-20561.38539;Cluster-20561.40464;Cluster-20561.63681;Cluster-20561.76360;Cluster-20561.98798;Cluster-20561.34628;Cluster-20561.45261;Cluster-20561.132184;Cluster-20561.145322;Cluster-20561.37214;Cluster-20561.45191;Cluster-20561.8…	K00021+K00021+K00021+K00021+K00021+K00099+K00587+K00626+K00626+K00626+K00626+K00626+K00626+K00787+K00787+K00804+K00804+K00869+K00869+K00938+K00991+K01597+K01597+K01597+K01641+K01641+K01641+K01641+K01662+K01662+K01770+K01823+K03527+K03527+K03527+K03527+K05356+K05906+K05906+K05906+K05955+K05955+K06013+K08658+K08658+K10960+K11778+K11778+K12742+K13789+K14066+K15889+K15889+K15889+K15889+K15889+K15889+…	https:\\www.genome.jp\dbget-bin\www_bget?map00900
Biosynthesis of secondary metabolites	ko01110	1733 out of 6769 25.6020091594032%	15006 out of 62305 24.0847444025359%	0.00110504	0.155811	Cluster-20561.102235;Cluster-20561.106183;Cluster-20561.113141;Cluster-20561.113326;Cluster-20561.113781;Cluster-20561.118784;Cluster-20561.120792;Cluster-20561.124519;Cluster-20561.131778;Cluster-20561.144534;Cluster-20561.15146;Cluster-20561.15357;Cluster-20561.15480;Cluster-20561.154980;Cluster-20561.2085;Cluster-20561.32715;Cluster-20561.35647;Cluster-20561.37841;Cluster-20561.49426;Cluster-2…	K00002+K00002+K00002+K00002+K00002+K00002+K00002+K00002+K00002+K00002+K00002+K00002+K00002+K00002+K00002+K00002+K00002+K00002+K00002+K00002+K00002+K00002+K00002+K00002+K00002+K00002+K00002+K00002+K00002+K00003+K00006+K00006+K00006+K00010+K00010+K00010+K00015+K00021+K00021+K00021+K00021+K00021+K00026+K00026+K00026+K00026+K00026+K00026+K00026+K00026+K00030+K00030+K00030+K00030+K00031+K00031+K00031+…	https:\\www.genome.jp\dbget-bin\www_bget?map01110
Carotenoid biosynthesis	ko00906	53 out of 6769 0.78298123799675%	319 out of 62305 0.511997431987802%	0.00117941	0.166297	Cluster-20561.62320;Cluster-20561.75639;Cluster-20561.41734;Cluster-20561.69301;Cluster-20561.74577;Cluster-20561.27525;Cluster-20561.128794;Cluster-20561.80392;Cluster-33900.1;Cluster-20561.102892;Cluster-20561.125841;Cluster-20561.17434;Cluster-20561.44167;Cluster-20561.49338;Cluster-20561.50989;Cluster-20561.84752;Cluster-20561.32978;Cluster-20561.39824;Cluster-20561.75142;Cluster-20561.105539…	K02291+K02291+K06443+K06443+K06443+K06444+K09835+K09835+K09837+K09838+K09838+K09838+K09838+K09838+K09838+K09838+K09839+K09839+K09839+K09840+K09840+K09841+K09841+K09841+K09841+K09841+K09841+K09841+K09841+K09842+K09842+K09842+K09842+K09842+K09843+K09843+K09843+K09843+K15744+K15745+K15745+K15746+K15746+K15746+K15746+K15746+K15746+K15746+K15747+K17819+K17819+K17819+K17841	https:\\www.genome.jp\dbget-bin\www_bget?map00906
Brassinosteroid biosynthesis	ko00905	14 out of 6769 0.206825232678387%	54 out of 62305 0.0866704116844555%	0.00150801	0.212629	Cluster-20561.73775;Cluster-20561.76685;Cluster-20561.108130;Cluster-20561.81745;Cluster-20561.81748;Cluster-20561.81749;Cluster-20561.111713;Cluster-20561.135087;Cluster-20561.146397;Cluster-20561.56107;Cluster-20561.56127;Cluster-20561.102816;Cluster-20561.29569;Cluster-20561.53508	K09587+K09588+K12638+K12638+K12638+K12638+K15639+K15639+K15639+K15639+K15639+K20623+K20623+K20623	https:\\www.genome.jp\dbget-bin\www_bget?map00905
Flavone and flavonol biosynthesis	ko00944	10 out of 6769 0.147732309055991%	32 out of 62305 0.0513602439611588%	0.00153398	0.216292	Cluster-20561.80912;Cluster-20561.80913;Cluster-20561.80915;Cluster-20561.80916;Cluster-20561.65565;Cluster-20561.39193;Cluster-20561.40384;Cluster-20561.111504;Cluster-20561.87463;Cluster-20561.87464	K05280+K05280+K05280+K05280+K13083+K13264+K13264+K22794+K22794+K22794	https:\\www.genome.jp\dbget-bin\www_bget?map00944
Glycosaminoglycan degradation	ko00531	38 out of 6769 0.561382774412764%	220 out of 62305 0.353101677232967%	0.00273125	0.385107	Cluster-20561.66373;Cluster-20561.67559;Cluster-20561.68299;Cluster-20561.84527;Cluster-20561.88656;Cluster-20561.117809;Cluster-20561.134644;Cluster-20561.23778;Cluster-20561.40453;Cluster-20561.106115;Cluster-20561.108829;Cluster-20561.109850;Cluster-20561.112156;Cluster-20561.112581;Cluster-20561.116213;Cluster-20561.123255;Cluster-20561.129126;Cluster-20561.132442;Cluster-20561.137391;Cluster…	K01205+K01205+K01205+K01205+K01205+K07964+K10532+K10532+K10532+K12309+K12309+K12309+K12309+K12309+K12309+K12309+K12309+K12309+K12309+K12309+K12309+K12309+K12309+K12309+K12309+K12309+K12309+K12309+K12309+K12309+K12309+K12309+K12309+K12373+K12373+K12373+K12373+K12373	https:\\www.genome.jp\dbget-bin\www_bget?map00531
Inositol phosphate metabolism	ko00562	109 out of 6769 1.6102821687103%	785 out of 62305 1.25993098467218%	0.00467487	0.659156	Cluster-20561.2207;Cluster-20561.43126;Cluster-20561.75779;Cluster-20561.18299;Cluster-20561.40423;Cluster-20561.52425;Cluster-20561.69341;Cluster-20561.100851;Cluster-20561.101265;Cluster-20561.101620;Cluster-20561.102241;Cluster-20561.105663;Cluster-20561.16433;Cluster-20561.77260;Cluster-20561.97837;Cluster-20561.98107;Cluster-20561.137741;Cluster-20561.68007;Cluster-20561.108199;Cluster-20561…	K00010+K00010+K00010+K00140+K00140+K00140+K00140+K00469+K00469+K00469+K00469+K00469+K00469+K00469+K00469+K00469+K00888+K00888+K00889+K00889+K00889+K00889+K00889+K00913+K00913+K00913+K00913+K00914+K00915+K00915+K00915+K00921+K00921+K00921+K00921+K00921+K00921+K00921+K00921+K00921+K00921+K00921+K00921+K00921+K00921+K00921+K00921+K00921+K00921+K00999+K00999+K01092+K01092+K01092+K01099+K01099+K01099+…	https:\\www.genome.jp\dbget-bin\www_bget?map00562
Starch and sucrose metabolism	ko00500	292 out of 6769 4.31378342443492%	2332 out of 62305 3.74287777866945%	0.00548499	0.773384	Cluster-20561.22906;Cluster-20561.43292;Cluster-20561.71245;Cluster-20561.80414;Cluster-20561.84543;Cluster-20561.18811;Cluster-20561.56788;Cluster-20561.100927;Cluster-20561.101813;Cluster-20561.102141;Cluster-20561.104400;Cluster-20561.104773;Cluster-20561.106218;Cluster-20561.110031;Cluster-20561.113761;Cluster-20561.124395;Cluster-20561.38828;Cluster-20561.39123;Cluster-20561.76157;Cluster-20…	K00688+K00688+K00688+K00688+K00688+K00693+K00693+K00695+K00695+K00695+K00695+K00695+K00695+K00695+K00695+K00695+K00695+K00695+K00695+K00695+K00695+K00695+K00695+K00695+K00695+K00695+K00695+K00695+K00695+K00695+K00695+K00696+K00696+K00696+K00696+K00696+K00697+K00697+K00700+K00700+K00700+K00700+K00700+K00700+K00700+K00700+K00703+K00703+K00705+K00705+K00706+K00706+K00706+K00706+K00706+K00706+K00706+…	https:\\www.genome.jp\dbget-bin\www_bget?map00500
Diterpenoid biosynthesis	ko00904	21 out of 6769 0.31023784901758%	110 out of 62305 0.176550838616483%	0.00724468	1	Cluster-20561.94238;Cluster-20561.94239;Cluster-20561.86780;Cluster-20561.86784;Cluster-20561.41996;Cluster-20561.43107;Cluster-20561.80111;Cluster-20561.80112;Cluster-20561.80113;Cluster-20561.31628;Cluster-20561.83298;Cluster-20561.100958;Cluster-20561.92492;Cluster-20561.92493;Cluster-20561.98218;Cluster-20561.98360;Cluster-20561.98361;Cluster-20561.98362;Cluster-20561.98363;Cluster-20561.9836…	K04122+K04122+K04124+K04124+K04125+K04125+K04125+K04125+K04125+K05282+K05282+K17961+K17961+K17961+K17961+K17961+K17961+K17961+K17961+K17961+K17961	https:\\www.genome.jp\dbget-bin\www_bget?map00904
Aflatoxin biosynthesis	ko00254	12 out of 6769 0.177278770867189%	52 out of 62305 0.0834603964368831%	0.00870058	1	Cluster-20561.100032;Cluster-20561.100464;Cluster-20561.100490;Cluster-20561.101679;Cluster-20561.102063;Cluster-20561.46413;Cluster-20561.67599;Cluster-20561.99382;Cluster-20561.99383;Cluster-20561.99384;Cluster-20561.99753;Cluster-20561.67295	K11262+K11262+K11262+K11262+K11262+K11262+K11262+K11262+K11262+K11262+K11262+K17644	https:\\www.genome.jp\dbget-bin\www_bget?map00254
Glycosylphosphatidylinositol (GPI)-anchor biosynthesis	ko00563	36 out of 6769 0.531836312601566%	222 out of 62305 0.356311692480539%	0.00955892	1	Cluster-20561.138538;Cluster-20561.48376;Cluster-20561.136055;Cluster-20561.137631;Cluster-20561.108616;Cluster-20561.56457;Cluster-20561.66051;Cluster-20561.72041;Cluster-20561.92650;Cluster-20561.92654;Cluster-20561.92655;Cluster-20561.110406;Cluster-20561.62844;Cluster-20561.5289;Cluster-20561.36364;Cluster-20561.119713;Cluster-20561.43717;Cluster-20561.130809;Cluster-20561.20687;Cluster-20561…	K03434+K03434+K03860+K03861+K05283+K05283+K05283+K05283+K05283+K05283+K05283+K05284+K05284+K05285+K05286+K05288+K05288+K05289+K05289+K05290+K05290+K05290+K05291+K05291+K05291+K05292+K05292+K05293+K05293+K05294+K05310+K05310+K07541+K07541+K07542+K08098	https:\\www.genome.jp\dbget-bin\www_bget?map00563
Other types of O-glycan biosynthesis	ko00514	27 out of 6769 0.398877234451174%	157 out of 62305 0.251986196934435%	0.0108514	1	Cluster-14288.1;Cluster-20561.118907;Cluster-20561.137263;Cluster-20561.15841;Cluster-20561.35476;Cluster-20561.59016;Cluster-20561.66664;Cluster-20561.72083;Cluster-20561.103580;Cluster-20561.105860;Cluster-20561.107066;Cluster-20561.109409;Cluster-20561.115232;Cluster-20561.115293;Cluster-20561.121500;Cluster-20561.18499;Cluster-20561.92911;Cluster-20561.97848;Cluster-20561.98289;Cluster-20561.…	K00728+K00728+K00728+K00728+K00728+K00728+K00728+K00728+K09667+K09667+K09667+K09667+K09667+K09667+K09667+K09667+K09667+K09667+K09667+K09667+K10967+K10967+K13667+K13667+K18134+K20783+K20784	https:\\www.genome.jp\dbget-bin\www_bget?map00514
RNA degradation	ko03018	160 out of 6769 2.36371694489585%	1235 out of 62305 1.98218441537597%	0.0109622	1	Cluster-20561.43576;Cluster-20561.66883;Cluster-20561.67615;Cluster-20561.68847;Cluster-20561.94255;Cluster-20561.94256;Cluster-20561.96582;Cluster-20561.96585;Cluster-13063.0;Cluster-20561.118464;Cluster-20561.121222;Cluster-20561.125651;Cluster-20561.140627;Cluster-20561.35537;Cluster-20561.40119;Cluster-20561.61158;Cluster-20561.134474;Cluster-20561.75013;Cluster-20561.140409;Cluster-20561.412…	K00850+K00850+K00850+K00850+K00850+K00850+K00850+K00850+K01148+K01148+K01148+K01148+K01148+K01148+K01148+K01148+K01689+K01689+K03514+K03514+K03514+K03514+K03514+K03514+K03654+K03654+K03678+K03678+K03681+K04043+K04043+K04077+K04077+K04077+K04077+K04077+K04077+K04077+K04077+K04077+K07573+K07573+K10643+K10643+K10643+K10643+K10643+K12571+K12572+K12581+K12581+K12581+K12584+K12585+K12585+K12585+K12585+…	https:\\www.genome.jp\dbget-bin\www_bget?map03018
MAPK signaling pathway - plant	ko04016	281 out of 6769 4.15127788447333%	2278 out of 62305 3.65620736698499%	0.0128001	1	Cluster-20561.117220;Cluster-20561.64279;Cluster-20561.65193;Cluster-20561.88301;Cluster-20561.100140;Cluster-20561.102812;Cluster-20561.102867;Cluster-20561.122325;Cluster-20561.44583;Cluster-20561.74067;Cluster-20561.88224;Cluster-20561.90636;Cluster-20561.90637;Cluster-20561.95164;Cluster-20561.102472;Cluster-20561.107098;Cluster-20561.111974;Cluster-20561.114563;Cluster-20561.119245;Cluster-2…	K00940+K00940+K00940+K00940+K02183+K02183+K02183+K02183+K02183+K02183+K02183+K02183+K02183+K02183+K03781+K03781+K03781+K03781+K03781+K03781+K03781+K03781+K03781+K03781+K03781+K03781+K03781+K03781+K03781+K03781+K03781+K03781+K03781+K03781+K03781+K03781+K03781+K03781+K03781+K03781+K03781+K03781+K03781+K03781+K03781+K03781+K03781+K03781+K03781+K03781+K13413+K13413+K13413+K13413+K13416+K13416+K13416+…	https:\\www.genome.jp\dbget-bin\www_bget?map04016
Anthocyanin biosynthesis	ko00942	9 out of 6769 0.132959078150391%	39 out of 62305 0.0625952973276623%	0.0216248	1	Cluster-20561.66602;Cluster-20561.99235;Cluster-20561.99238;Cluster-20561.99239;Cluster-20561.103466;Cluster-20561.131729;Cluster-20561.76513;Cluster-20561.77637;Cluster-20561.95054	K12338+K12930+K12930+K12930+K12938+K12938+K12938+K12938+K17193	https:\\www.genome.jp\dbget-bin\www_bget?map00942
Basal transcription factors	ko03022	74 out of 6769 1.09321908701433%	545 out of 62305 0.874729154963486%	0.0268168	1	Cluster-20561.23473;Cluster-20561.48006;Cluster-20561.68785;Cluster-20561.132449;Cluster-20561.134515;Cluster-20561.49386;Cluster-20561.56254;Cluster-20561.66281;Cluster-20561.81128;Cluster-20561.107504;Cluster-20561.45597;Cluster-20561.53412;Cluster-20561.67625;Cluster-20561.73643;Cluster-20561.87060;Cluster-20561.87062;Cluster-20561.87063;Cluster-20561.87064;Cluster-20561.99300;Cluster-20561.85…	K02202+K02202+K02202+K03120+K03120+K03120+K03120+K03120+K03120+K03122+K03122+K03122+K03122+K03122+K03122+K03122+K03122+K03122+K03122+K03123+K03124+K03124+K03124+K03125+K03125+K03126+K03126+K03126+K03127+K03128+K03129+K03129+K03129+K03130+K03130+K03130+K03131+K03131+K03132+K03133+K03134+K03135+K03136+K03137+K03138+K03139+K03139+K03140+K03140+K03142+K03142+K03143+K03143+K03143+K03143+K03143+K03143+…	https:\\www.genome.jp\dbget-bin\www_bget?map03022
Photosynthesis - antenna proteins	ko00196	7 out of 6769 0.103412616339193%	28 out of 62305 0.044940213466014%	0.0270253	1	Cluster-20561.94436;Cluster-20561.72487;Cluster-20561.135545;Cluster-20561.64016;Cluster-20561.83057;Cluster-20561.100767;Cluster-20561.74706	K08908+K08909+K08910+K08911+K08912+K08913+K08916	https:\\www.genome.jp\dbget-bin\www_bget?map00196
Tropane, piperidine and pyridine alkaloid biosynthesis	ko00960	52 out of 6769 0.768208007091151%	367 out of 62305 0.58903779792954%	0.0285278	1	Cluster-20561.10636;Cluster-20561.114351;Cluster-20561.65356;Cluster-20561.70443;Cluster-20561.71770;Cluster-20561.94646;Cluster-20561.94647;Cluster-20561.62200;Cluster-20561.149547;Cluster-20561.97225;Cluster-20561.58885;Cluster-20561.61254;Cluster-13037.1;Cluster-20561.101254;Cluster-20561.101616;Cluster-20561.107938;Cluster-20561.109334;Cluster-20561.109583;Cluster-20561.111362;Cluster-20561.1…	K00276+K00276+K00276+K00276+K00276+K00276+K00276+K00811+K00815+K00815+K00817+K00817+K00838+K08081+K08081+K08081+K08081+K08081+K08081+K08081+K08081+K08081+K08081+K08081+K08081+K08081+K08081+K08081+K08081+K08081+K08081+K08081+K08081+K08081+K08081+K08081+K08081+K08081+K08081+K08081+K08081+K08081+K08081+K08081+K14454+K14454+K14454+K14455+K14455+K14455+K15849+K15849	https:\\www.genome.jp\dbget-bin\www_bget?map00960
Amino sugar and nucleotide sugar metabolism	ko00520	198 out of 6769 2.92509971930861%	1605 out of 62305 2.57603723617687%	0.0317497	1	Cluster-20561.44715;Cluster-20561.54398;Cluster-20561.58268;Cluster-20561.71724;Cluster-20561.21256;Cluster-20561.9506;Cluster-20561.116956;Cluster-20561.122645;Cluster-20561.128948;Cluster-20561.29121;Cluster-20561.45567;Cluster-20561.46639;Cluster-20561.54531;Cluster-20561.60886;Cluster-20561.69063;Cluster-20561.61114;Cluster-20561.34927;Cluster-20561.59777;Cluster-20561.78825;Cluster-20561.918…	K00326+K00326+K00326+K00326+K00621+K00621+K00698+K00698+K00698+K00698+K00698+K00698+K00698+K00698+K00698+K00770+K00820+K00820+K00820+K00820+K00844+K00844+K00844+K00844+K00844+K00844+K00844+K00844+K00844+K00844+K00844+K00844+K00844+K00844+K00847+K00847+K00847+K00847+K00847+K00847+K00847+K00847+K00849+K00963+K00963+K00963+K00963+K00966+K00966+K00966+K00966+K00966+K00972+K00972+K00975+K00975+K00975+…	https:\\www.genome.jp\dbget-bin\www_bget?map00520
Porphyrin and chlorophyll metabolism	ko00860	55 out of 6769 0.812527699807948%	396 out of 62305 0.63558301901934%	0.0348137	1	Cluster-20561.23376;Cluster-20561.52134;Cluster-20561.38904;Cluster-20561.31929;Cluster-20561.107915;Cluster-20561.50219;Cluster-20561.54162;Cluster-20561.65897;Cluster-20561.103011;Cluster-20561.47896;Cluster-20561.73392;Cluster-20561.123810;Cluster-20561.133924;Cluster-20561.28497;Cluster-20561.28096;Cluster-20561.35949;Cluster-20561.76834;Cluster-20561.81720;Cluster-20561.82055;Cluster-20561.6…	K00228+K00228+K00231+K00643+K01599+K01599+K01599+K01698+K01749+K01749+K01749+K01764+K01764+K01764+K01772+K01772+K01845+K01845+K01845+K01885+K02257+K02259+K02304+K03428+K03794+K04035+K08099+K08100+K08100+K08101+K10960+K13071+K13071+K13071+K13071+K13544+K13544+K13544+K13544+K13600+K13606+K13606+K13606+K13606+K18010+K18010+K19073+K19073+K21480+K21480+K21480+K22013+K22013+K22013+K22013	https:\\www.genome.jp\dbget-bin\www_bget?map00860
alpha-Linolenic acid metabolism	ko00592	70 out of 6769 1.03412616339193%	530 out of 62305 0.850654040606693%	0.0502953	1	Cluster-20561.50629;Cluster-20561.76583;Cluster-20561.135366;Cluster-20561.21213;Cluster-20561.89166;Cluster-20561.96590;Cluster-20561.96592;Cluster-20561.97438;Cluster-26498.0;Cluster-20561.65188;Cluster-20561.97499;Cluster-20561.56502;Cluster-20561.77985;Cluster-20561.96329;Cluster-20561.96936;Cluster-20561.96937;Cluster-20561.96938;Cluster-20561.96940;Cluster-20561.96942;Cluster-20561.96946;Cl…	K00224+K00224+K00232+K00232+K00232+K00232+K00232+K00232+K00232+K00454+K00454+K01723+K01723+K01723+K01723+K01723+K01723+K01723+K01723+K01723+K01723+K01723+K05894+K05894+K05894+K05894+K05894+K05894+K05894+K05894+K05894+K05894+K07513+K07513+K07513+K07513+K07513+K10525+K10525+K10526+K14674+K14674+K14674+K14674+K14674+K14674+K16342+K16342+K16818+K16818+K16818+K16818+K16818+K16818+K16818+K16818+K16818+…	https:\\www.genome.jp\dbget-bin\www_bget?map00592
Mannose type O-glycan biosynthesis	ko00515	11 out of 6769 0.16250553996159%	59 out of 62305 0.0946954498033866%	0.0510932	1	Cluster-14288.1;Cluster-20561.118907;Cluster-20561.137263;Cluster-20561.15841;Cluster-20561.35476;Cluster-20561.59016;Cluster-20561.66664;Cluster-20561.72083;Cluster-20561.133474;Cluster-20561.133475;Cluster-20561.133477	K00728+K00728+K00728+K00728+K00728+K00728+K00728+K00728+K18207+K18207+K18207	https:\\www.genome.jp\dbget-bin\www_bget?map00515
Indole alkaloid biosynthesis	ko00901	7 out of 6769 0.103412616339193%	32 out of 62305 0.0513602439611588%	0.0525251	1	Cluster-20561.50982;Cluster-20561.66603;Cluster-20561.66713;Cluster-20561.111248;Cluster-20561.126234;Cluster-20561.93136;Cluster-20561.93137	K01593+K01593+K01593+K01757+K01757+K01757+K01757	https:\\www.genome.jp\dbget-bin\www_bget?map00901
Circadian rhythm - plant	ko04712	54 out of 6769 0.797754468902349%	402 out of 62305 0.645213064762058%	0.060268	1	Cluster-20561.70179;Cluster-20561.77580;Cluster-20561.85765;Cluster-20561.85766;Cluster-20561.85768;Cluster-20561.30431;Cluster-20561.39449;Cluster-20561.49247;Cluster-20561.92361;Cluster-20561.92363;Cluster-20561.30496;Cluster-20561.80982;Cluster-20561.34241;Cluster-20561.29018;Cluster-20561.29019;Cluster-20561.33432;Cluster-20561.49312;Cluster-20561.69556;Cluster-20561.114971;Cluster-20561.3051…	K00660+K00660+K00660+K00660+K00660+K03097+K03097+K03115+K03115+K03115+K10143+K10143+K12115+K12119+K12119+K12119+K12119+K12119+K12121+K12121+K12125+K12125+K12125+K12125+K12126+K12126+K12126+K12126+K12126+K12126+K12126+K12126+K12126+K12126+K12127+K12130+K12133+K12133+K12133+K12133+K12135+K12135+K12135+K12135+K12135+K12135+K12135+K16221+K16221+K16221+K16221+K16240+K16240+K16241	https:\\www.genome.jp\dbget-bin\www_bget?map04712
Monoterpenoid biosynthesis	ko00902	16 out of 6769 0.236371694489585%	98 out of 62305 0.157290747131049%	0.063341	1	Cluster-20561.71731;Cluster-20561.91385;Cluster-20561.113170;Cluster-20561.122238;Cluster-20561.122239;Cluster-20561.50723;Cluster-20561.58644;Cluster-20561.97655;Cluster-20561.53337;Cluster-20561.53339;Cluster-20561.55175;Cluster-20561.55176;Cluster-20561.55177;Cluster-20561.89058;Cluster-20561.89059;Cluster-20561.89060	K15095+K15095+K21374+K21374+K21374+K21374+K21374+K21374+K23810+K23810+K23810+K23810+K23810+K23810+K23810+K23810	https:\\www.genome.jp\dbget-bin\www_bget?map00902
Pyrimidine metabolism	ko00240	81 out of 6769 1.19663170335352%	634 out of 62305 1.01757483348046%	0.0704419	1	Cluster-20561.78943;Cluster-20561.78946;Cluster-20561.78947;Cluster-20561.78949;Cluster-20561.78953;Cluster-20561.29257;Cluster-20561.50383;Cluster-20561.16169;Cluster-20561.39191;Cluster-20561.50548;Cluster-20561.102035;Cluster-20561.116673;Cluster-20561.119444;Cluster-20561.67788;Cluster-20561.76333;Cluster-20561.94808;Cluster-20561.94810;Cluster-20561.94812;Cluster-20561.94813;Cluster-20561.11…	K00207+K00207+K00207+K00207+K00207+K00254+K00254+K00560+K00761+K00761+K00876+K00876+K00876+K00876+K00876+K00876+K00876+K00876+K00876+K00940+K00940+K00940+K00940+K01081+K01240+K01240+K01240+K01464+K01489+K01493+K01510+K01510+K01510+K01513+K01513+K01513+K01513+K01513+K01513+K01513+K01513+K01520+K01937+K01937+K01955+K01956+K01956+K01956+K01956+K01956+K03783+K06966+K06966+K06966+K06966+K06966+K06966+…	https:\\www.genome.jp\dbget-bin\www_bget?map00240
Linoleic acid metabolism	ko00591	19 out of 6769 0.280691387206382%	123 out of 62305 0.197415937725704%	0.0731084	1	Cluster-20561.65188;Cluster-20561.97499;Cluster-20561.80009;Cluster-20561.95447;Cluster-20561.52543;Cluster-20561.81024;Cluster-20561.81025;Cluster-20561.81027;Cluster-20561.81030;Cluster-20561.81034;Cluster-20561.107810;Cluster-20561.109549;Cluster-20561.39604;Cluster-20561.70525;Cluster-20561.73508;Cluster-20561.17353;Cluster-20561.26145;Cluster-20561.136118;Cluster-20561.74974	K00454+K00454+K07418+K07418+K14674+K14674+K14674+K14674+K14674+K14674+K15718+K15718+K15718+K15718+K15718+K16342+K16342+K17862+K17862	https:\\www.genome.jp\dbget-bin\www_bget?map00591
Ubiquitin mediated proteolysis	ko04120	227 out of 6769 3.35352341557099%	1921 out of 62305 3.08321964529331%	0.0935964	1	Cluster-20561.71446;Cluster-20561.77497;Cluster-20561.81757;Cluster-20561.87420;Cluster-20561.96050;Cluster-20561.108216;Cluster-20561.116546;Cluster-20561.133015;Cluster-20561.56643;Cluster-20561.76783;Cluster-20561.77304;Cluster-20561.87422;Cluster-20561.94787;Cluster-20561.94797;Cluster-20561.96739;Cluster-20561.101629;Cluster-20561.119508;Cluster-20561.120731;Cluster-20561.138578;Cluster-2056…	K02207+K02927+K02927+K02927+K02927+K02977+K02977+K02977+K02977+K02977+K02977+K02977+K02977+K02977+K02977+K03094+K03094+K03094+K03094+K03094+K03094+K03178+K03178+K03178+K03178+K03178+K03178+K03178+K03178+K03178+K03347+K03347+K03347+K03347+K03347+K03349+K03350+K03350+K03352+K03354+K03360+K03360+K03361+K03362+K03362+K03362+K03362+K03363+K03363+K03363+K03363+K03363+K03364+K03364+K03364+K03868+K03869+…	https:\\www.genome.jp\dbget-bin\www_bget?map04120
Endocytosis	ko04144	287 out of 6769 4.23991726990693%	2461 out of 62305 3.94992376213787%	0.103856	1	Cluster-20561.108199;Cluster-20561.131593;Cluster-20561.56105;Cluster-20561.67111;Cluster-20561.80778;Cluster-20561.100719;Cluster-20561.101023;Cluster-20561.101712;Cluster-20561.103184;Cluster-20561.122644;Cluster-20561.135807;Cluster-20561.138878;Cluster-20561.15511;Cluster-20561.21991;Cluster-20561.31855;Cluster-20561.40158;Cluster-20561.43037;Cluster-20561.50442;Cluster-20561.54779;Cluster-20…	K00889+K00889+K00889+K00889+K00889+K01115+K01115+K01115+K01115+K01115+K01115+K01115+K01115+K01115+K01115+K01115+K01115+K01115+K01115+K01115+K01115+K01115+K01115+K01115+K01115+K01115+K01115+K01115+K01115+K01115+K01115+K01115+K01115+K01115+K01115+K01528+K01528+K01528+K01528+K01528+K01528+K01528+K01528+K01528+K01528+K01528+K01528+K01528+K01528+K01528+K01528+K01528+K01528+K01528+K01528+K01528+K01528+…	https:\\www.genome.jp\dbget-bin\www_bget?map04144
Acridone alkaloid biosynthesis	ko01058	1 out of 6769 0.0147732309055991%	1 out of 62305 0.00160500762378621%	0.108643	1	Cluster-20561.105510	K12643	https:\\www.genome.jp\dbget-bin\www_bget?map01058
Synthesis and degradation of ketone bodies	ko00072	12 out of 6769 0.177278770867189%	75 out of 62305 0.120375571783966%	0.110158	1	Cluster-20561.100706;Cluster-20561.38539;Cluster-20561.40464;Cluster-20561.63681;Cluster-20561.76360;Cluster-20561.98798;Cluster-20561.55803;Cluster-20561.95912;Cluster-20561.108439;Cluster-20561.114358;Cluster-20561.55284;Cluster-20561.96006	K00626+K00626+K00626+K00626+K00626+K00626+K01027+K01640+K01641+K01641+K01641+K01641	https:\\www.genome.jp\dbget-bin\www_bget?map00072
Phenylalanine, tyrosine and tryptophan biosynthesis	ko00400	76 out of 6769 1.12276554882553%	609 out of 62305 0.977449642885804%	0.112286	1	Cluster-20561.22216;Cluster-20561.53944;Cluster-20561.68961;Cluster-20561.77962;Cluster-20561.77966;Cluster-20561.77967;Cluster-20561.62200;Cluster-20561.149547;Cluster-20561.97225;Cluster-20561.58885;Cluster-20561.61254;Cluster-13037.1;Cluster-20561.102161;Cluster-20561.87932;Cluster-20561.87933;Cluster-20561.87934;Cluster-20561.95367;Cluster-20561.74238;Cluster-20561.11955;Cluster-20561.44628;C…	K00211+K00766+K00766+K00800+K00800+K00800+K00811+K00815+K00815+K00817+K00817+K00838+K00891+K00891+K00891+K00891+K00891+K01609+K01626+K01626+K01626+K01626+K01626+K01626+K01626+K01626+K01626+K01657+K01694+K01696+K01696+K01696+K01735+K01735+K01735+K01735+K01735+K01735+K01735+K01736+K01736+K01850+K01850+K01850+K01850+K05359+K05359+K05359+K06001+K13501+K13830+K13832+K13832+K13832+K13832+K13832+K13832+…	https:\\www.genome.jp\dbget-bin\www_bget?map00400
ABC transporters	ko02010	108 out of 6769 1.5955089378047%	887 out of 62305 1.42364176229837%	0.114258	1	Cluster-20561.105792;Cluster-20561.100867;Cluster-20561.102841;Cluster-20561.104489;Cluster-20561.97692;Cluster-20561.97693;Cluster-20561.92269;Cluster-20561.92271;Cluster-20561.106927;Cluster-20561.87581;Cluster-20561.87582;Cluster-20561.87583;Cluster-20561.87584;Cluster-20561.100181;Cluster-20561.101354;Cluster-20561.102037;Cluster-20561.103213;Cluster-20561.103500;Cluster-20561.104324;Cluster-…	K02195+K05643+K05643+K05643+K05643+K05643+K05656+K05656+K05657+K05657+K05657+K05657+K05657+K05658+K05658+K05658+K05658+K05658+K05658+K05658+K05658+K05658+K05658+K05658+K05658+K05658+K05658+K05658+K05658+K05658+K05658+K05658+K05658+K05658+K05658+K05658+K05658+K05658+K05663+K05663+K05663+K05663+K05665+K05665+K05665+K05665+K05665+K05666+K05666+K05666+K05666+K05666+K05666+K05666+K05666+K05666+K05666+…	https:\\www.genome.jp\dbget-bin\www_bget?map02010
mRNA surveillance pathway	ko03015	140 out of 6769 2.06825232678387%	1169 out of 62305 1.87625391220608%	0.118746	1	Cluster-20561.22116;Cluster-20561.41911;Cluster-20561.54636;Cluster-20561.52540;Cluster-20561.60167;Cluster-20561.85247;Cluster-20561.85250;Cluster-20561.88293;Cluster-20561.46472;Cluster-20561.36331;Cluster-20561.6463;Cluster-20561.62787;Cluster-20561.76769;Cluster-20561.135857;Cluster-20561.32429;Cluster-20561.62270;Cluster-20561.83527;Cluster-20561.8687;Cluster-20561.131704;Cluster-20561.16899…	K00565+K00565+K00565+K03265+K03265+K03265+K03265+K03265+K03267+K03456+K03456+K04354+K04354+K04382+K04382+K04382+K06100+K06100+K06269+K06269+K06269+K06269+K06269+K06965+K06965+K06965+K06965+K08873+K08873+K11583+K11583+K11583+K11583+K11584+K11584+K11584+K11584+K11584+K11584+K11584+K11584+K11584+K12812+K12812+K12812+K12812+K12812+K12812+K12875+K12875+K12875+K12875+K12875+K12876+K12877+K12881+K12881+…	https:\\www.genome.jp\dbget-bin\www_bget?map03015
Carbapenem biosynthesis	ko00332	2 out of 6769 0.0295464618111981%	6 out of 62305 0.00963004574271728%	0.131662	1	Cluster-20561.134205;Cluster-20561.130093	K00147+K00931	https:\\www.genome.jp\dbget-bin\www_bget?map00332
Various types of N-glycan biosynthesis	ko00513	48 out of 6769 0.709115083468755%	377 out of 62305 0.605087874167402%	0.139388	1	Cluster-20561.40669;Cluster-20561.100479;Cluster-20561.106686;Cluster-20561.25480;Cluster-20561.63421;Cluster-20561.70286;Cluster-20561.74953;Cluster-20561.77586;Cluster-20561.140770;Cluster-20561.46021;Cluster-20561.45164;Cluster-20561.62136;Cluster-21726.0;Cluster-20561.118138;Cluster-20561.16778;Cluster-20561.30143;Cluster-20561.45733;Cluster-20561.153534;Cluster-20561.23933;Cluster-20561.1285…	K00726+K00736+K01230+K01230+K01230+K01230+K01230+K01230+K03714+K03843+K03844+K03844+K03846+K03847+K03847+K05528+K05528+K05531+K05531+K05533+K05533+K07151+K07151+K07151+K07151+K07432+K07441+K12373+K12373+K12373+K12373+K12373+K12666+K12666+K12666+K12667+K12667+K12669+K12669+K12669+K12670+K12670+K12670+K12670+K12670+K14412+K14413+K14413	https:\\www.genome.jp\dbget-bin\www_bget?map00513
Fatty acid biosynthesis	ko00061	68 out of 6769 1.00457970158074%	551 out of 62305 0.884359200706203%	0.147088	1	Cluster-20561.12051;Cluster-20561.124515;Cluster-20561.20196;Cluster-20561.21847;Cluster-20561.3236;Cluster-20561.33521;Cluster-20561.44731;Cluster-20561.67520;Cluster-20561.74161;Cluster-20561.74626;Cluster-20561.80741;Cluster-20561.88260;Cluster-20561.89946;Cluster-8612.0;Cluster-20561.74550;Cluster-20561.89141;Cluster-20561.129116;Cluster-20561.119520;Cluster-20561.127420;Cluster-20561.2137;Cl…	K00059+K00059+K00059+K00059+K00059+K00059+K00059+K00059+K00059+K00059+K00059+K00059+K00059+K00059+K00645+K00645+K00648+K00665+K00665+K00665+K00665+K00667+K00667+K00668+K00668+K01897+K01897+K01897+K01897+K01897+K01897+K01897+K01897+K01897+K01897+K01897+K01897+K01961+K01962+K01962+K01962+K02160+K02160+K02372+K03921+K03921+K03921+K03921+K03921+K07512+K09458+K09458+K10781+K11262+K11262+K11262+K11262+…	https:\\www.genome.jp\dbget-bin\www_bget?map00061
Glucosinolate biosynthesis	ko00966	8 out of 6769 0.118185847244792%	50 out of 62305 0.0802503811893106%	0.170843	1	Cluster-20561.131403;Cluster-20561.148084;Cluster-20561.49162;Cluster-20561.55432;Cluster-20561.83870;Cluster-20561.114891;Cluster-20561.68725;Cluster-20561.2327	K00826+K00826+K00826+K00826+K11818+K11820+K11820+K12156	https:\\www.genome.jp\dbget-bin\www_bget?map00966
Phosphonate and phosphinate metabolism	ko00440	16 out of 6769 0.236371694489585%	115 out of 62305 0.184575876735415%	0.181333	1	Cluster-20561.27981;Cluster-20561.48284;Cluster-20561.85327;Cluster-20561.118124;Cluster-20561.79276;Cluster-20561.124141;Cluster-20561.124144;Cluster-20561.2693;Cluster-20561.44147;Cluster-20561.48915;Cluster-20561.58255;Cluster-20561.65229;Cluster-20561.91373;Cluster-20561.91376;Cluster-20561.91377;Cluster-20561.91378	K00967+K00967+K00967+K00968+K00968+K00993+K00993+K00993+K00993+K00993+K00993+K00993+K00993+K00993+K00993+K00993	https:\\www.genome.jp\dbget-bin\www_bget?map00440
Metabolic pathways	ko01100	3228 out of 6769 47.6879893632738%	29431 out of 62305 47.236979375652%	0.219337	1	Cluster-20561.102235;Cluster-20561.106183;Cluster-20561.113141;Cluster-20561.113326;Cluster-20561.113781;Cluster-20561.118784;Cluster-20561.120792;Cluster-20561.124519;Cluster-20561.131778;Cluster-20561.144534;Cluster-20561.15146;Cluster-20561.15357;Cluster-20561.15480;Cluster-20561.154980;Cluster-20561.2085;Cluster-20561.32715;Cluster-20561.35647;Cluster-20561.37841;Cluster-20561.49426;Cluster-2…	K00002+K00002+K00002+K00002+K00002+K00002+K00002+K00002+K00002+K00002+K00002+K00002+K00002+K00002+K00002+K00002+K00002+K00002+K00002+K00002+K00002+K00002+K00002+K00002+K00002+K00002+K00002+K00002+K00002+K00003+K00008+K00008+K00008+K00008+K00009+K00009+K00009+K00009+K00010+K00010+K00010+K00015+K00020+K00020+K00020+K00020+K00020+K00021+K00021+K00021+K00021+K00021+K00026+K00026+K00026+K00026+K00026+…	https:\\www.genome.jp\dbget-bin\www_bget?map01100
N-Glycan biosynthesis	ko00510	52 out of 6769 0.768208007091151%	431 out of 62305 0.691758285851858%	0.230975	1	Cluster-20561.12014;Cluster-20561.62085;Cluster-20561.40669;Cluster-20561.54793;Cluster-20561.77906;Cluster-20561.92025;Cluster-20561.100479;Cluster-20561.127411;Cluster-20561.85210;Cluster-20561.143958;Cluster-20561.22399;Cluster-20561.43971;Cluster-20561.45406;Cluster-20561.106686;Cluster-20561.25480;Cluster-20561.63421;Cluster-20561.70286;Cluster-20561.74953;Cluster-20561.77586;Cluster-20561.4…	K00721+K00721+K00726+K00729+K00729+K00729+K00736+K00737+K00737+K01001+K01001+K01228+K01228+K01230+K01230+K01230+K01230+K01230+K01230+K03843+K03844+K03844+K03846+K03847+K03847+K03849+K03849+K03850+K03850+K03850+K05546+K05546+K07151+K07151+K07151+K07151+K07252+K07432+K07441+K12666+K12666+K12666+K12667+K12667+K12669+K12669+K12669+K12670+K12670+K12670+K12670+K12670	https:\\www.genome.jp\dbget-bin\www_bget?map00510
Glycine, serine and threonine metabolism	ko00260	91 out of 6769 1.34436401240951%	776 out of 62305 1.2454859160581%	0.233901	1	Cluster-20561.45871;Cluster-20561.130045;Cluster-20561.80290;Cluster-20561.80292;Cluster-20561.94241;Cluster-20561.108117;Cluster-20561.112811;Cluster-20561.114548;Cluster-20561.126566;Cluster-20561.129337;Cluster-20561.144487;Cluster-20561.144970;Cluster-20561.16274;Cluster-20561.59561;Cluster-20561.63789;Cluster-20561.68598;Cluster-20561.71274;Cluster-20561.81063;Cluster-20561.88287;Cluster-205…	K00003+K00058+K00058+K00058+K00058+K00108+K00108+K00108+K00108+K00108+K00108+K00108+K00108+K00108+K00108+K00108+K00108+K00108+K00108+K00130+K00130+K00130+K00130+K00130+K00133+K00133+K00276+K00276+K00276+K00276+K00276+K00276+K00276+K00281+K00382+K00382+K00600+K00600+K00600+K00600+K00600+K00600+K00600+K00600+K00600+K00600+K00600+K00600+K00605+K00643+K00830+K00830+K00831+K00872+K00872+K00928+K00928+…	https:\\www.genome.jp\dbget-bin\www_bget?map00260
Fatty acid elongation	ko00062	21 out of 6769 0.31023784901758%	163 out of 62305 0.261616242677153%	0.235717	1	Cluster-20561.111950;Cluster-20561.52196;Cluster-20561.69283;Cluster-20561.55980;Cluster-20561.57282;Cluster-20561.145037;Cluster-20561.25853;Cluster-20561.41310;Cluster-20561.53823;Cluster-20561.70094;Cluster-20561.113794;Cluster-20561.54759;Cluster-20561.36537;Cluster-20561.71370;Cluster-20561.44848;Cluster-20561.103052;Cluster-20561.118750;Cluster-20561.31928;Cluster-20561.42387;Cluster-20561.…	K01074+K01074+K01074+K07511+K07512+K10246+K10246+K10246+K10246+K10246+K10251+K10251+K10258+K10258+K10703+K15397+K15397+K15397+K15397+K15397+K16339	https:\\www.genome.jp\dbget-bin\www_bget?map00062
Steroid biosynthesis	ko00100	44 out of 6769 0.650022159846358%	364 out of 62305 0.584222775058182%	0.248253	1	Cluster-20561.68753;Cluster-20561.146546;Cluster-20561.25984;Cluster-20561.66646;Cluster-20561.70292;Cluster-20561.123560;Cluster-20561.12695;Cluster-20561.40355;Cluster-20561.56636;Cluster-20561.65392;Cluster-20561.38029;Cluster-20561.59940;Cluster-20561.141841;Cluster-20561.56415;Cluster-20561.67143;Cluster-20561.26198;Cluster-20561.112429;Cluster-20561.52416;Cluster-20561.72122;Cluster-12764.0…	K00213+K00222+K00222+K00222+K00223+K00227+K00227+K00227+K00511+K00511+K00559+K00559+K00637+K00801+K00801+K01052+K01853+K01853+K01853+K05917+K05917+K05917+K05917+K07748+K07750+K07750+K07750+K07750+K07750+K08242+K08242+K08246+K09827+K09829+K09831+K09831+K14423+K14424+K14674+K14674+K14674+K14674+K14674+K14674	https:\\www.genome.jp\dbget-bin\www_bget?map00100
Aminoacyl-tRNA biosynthesis	ko00970	82 out of 6769 1.21140493425912%	708 out of 62305 1.13634539764064%	0.285348	1	Cluster-20561.11714;Cluster-20561.20227;Cluster-20561.72303;Cluster-20561.37896;Cluster-20561.42244;Cluster-20561.44411;Cluster-20561.137598;Cluster-20561.144685;Cluster-20561.14914;Cluster-20561.65220;Cluster-20561.92510;Cluster-20561.92511;Cluster-20561.143321;Cluster-20561.30384;Cluster-20561.35888;Cluster-20561.46308;Cluster-20561.54669;Cluster-20561.66451;Cluster-20561.67079;Cluster-20561.11…	K01866+K01866+K01866+K01867+K01867+K01867+K01868+K01868+K01868+K01868+K01868+K01868+K01869+K01869+K01869+K01869+K01869+K01869+K01869+K01870+K01870+K01870+K01870+K01870+K01872+K01872+K01872+K01873+K01874+K01874+K01874+K01874+K01874+K01875+K01875+K01875+K01875+K01876+K01876+K01876+K01880+K01880+K01881+K01881+K01881+K01883+K01883+K01885+K01887+K01887+K01887+K01889+K01889+K01889+K01889+K01890+K01890+…	https:\\www.genome.jp\dbget-bin\www_bget?map00970
Taurine and hypotaurine metabolism	ko00430	20 out of 6769 0.295464618111981%	160 out of 62305 0.256801219805794%	0.287114	1	Cluster-20561.24103;Cluster-20561.52022;Cluster-20561.103652;Cluster-20561.140198;Cluster-20561.148081;Cluster-20561.24794;Cluster-20561.49854;Cluster-20561.56230;Cluster-20561.92893;Cluster-20561.108658;Cluster-20561.110225;Cluster-20561.135367;Cluster-20561.63273;Cluster-20561.77517;Cluster-20561.92717;Cluster-20561.12038;Cluster-20561.51653;Cluster-20561.118618;Cluster-20561.86818;Cluster-2056…	K00456+K00456+K01580+K01580+K01580+K01580+K01580+K01580+K01580+K10712+K10712+K10712+K10712+K10712+K10712+K15371+K15371+K18592+K18592+K18592	https:\\www.genome.jp\dbget-bin\www_bget?map00430
Arachidonic acid metabolism	ko00590	34 out of 6769 0.502289850790368%	285 out of 62305 0.457427172779071%	0.307578	1	Cluster-20561.18834;Cluster-20561.100299;Cluster-20561.107190;Cluster-20561.44171;Cluster-20561.74835;Cluster-20561.74836;Cluster-20561.74837;Cluster-20561.74838;Cluster-20561.79945;Cluster-20561.98956;Cluster-20561.111877;Cluster-20561.22707;Cluster-20561.61991;Cluster-20561.80009;Cluster-20561.95447;Cluster-20561.12205;Cluster-20561.66284;Cluster-20561.103754;Cluster-20561.105791;Cluster-20561.…	K00079+K00432+K00432+K00432+K00432+K00432+K00432+K00432+K00432+K00432+K01254+K01254+K01832+K07418+K07418+K07425+K07425+K08726+K08726+K08726+K08726+K14674+K14674+K14674+K14674+K14674+K14674+K15730+K15730+K16342+K16342+K18592+K18592+K18592	https:\\www.genome.jp\dbget-bin\www_bget?map00590
Thiamine metabolism	ko00730	29 out of 6769 0.428423696262373%	249 out of 62305 0.399646898322767%	0.374704	1	Cluster-20561.104149;Cluster-20561.107426;Cluster-20561.114381;Cluster-20561.48069;Cluster-20561.66654;Cluster-20561.78363;Cluster-20561.84718;Cluster-20561.84719;Cluster-22393.0;Cluster-20561.35002;Cluster-20561.17002;Cluster-20561.57870;Cluster-20561.784;Cluster-20561.8954;Cluster-20561.44381;Cluster-20561.49860;Cluster-20561.101212;Cluster-15828.0;Cluster-20561.138036;Cluster-20561.26931;Clust…	K00878+K00939+K00939+K00939+K00939+K00939+K00939+K00939+K00939+K01077+K01078+K01078+K01078+K01078+K01662+K01662+K03146+K04487+K04487+K04487+K06949+K14153+K14153+K14153+K20896+K20896+K20896+K20896+K20896	https:\\www.genome.jp\dbget-bin\www_bget?map00730
Folate biosynthesis	ko00790	36 out of 6769 0.531836312601566%	313 out of 62305 0.502367386245085%	0.384434	1	Cluster-20561.18834;Cluster-20561.35002;Cluster-5715.0;Cluster-20561.110375;Cluster-20561.134530;Cluster-20561.88713;Cluster-20561.71346;Cluster-20561.104142;Cluster-20561.110376;Cluster-20561.97650;Cluster-20561.140782;Cluster-20561.74302;Cluster-20561.103053;Cluster-20561.114055;Cluster-20561.114608;Cluster-20561.34587;Cluster-20561.46383;Cluster-20561.105484;Cluster-20561.45320;Cluster-20561.1…	K00079+K01077+K01113+K01495+K01495+K01495+K01497+K01633+K01633+K01633+K01724+K01724+K01930+K01930+K01930+K02619+K02619+K03637+K03639+K13941+K13941+K13950+K13998+K13998+K13998+K14652+K14652+K14652+K14652+K14652+K15631+K15631+K15631+K15631+K15631+K18482	https:\\www.genome.jp\dbget-bin\www_bget?map00790
Sphingolipid metabolism	ko00600	53 out of 6769 0.78298123799675%	467 out of 62305 0.749538560308161%	0.389343	1	Cluster-20561.34558;Cluster-20561.43059;Cluster-20561.86254;Cluster-20561.32230;Cluster-20561.74064;Cluster-20561.152488;Cluster-20561.62963;Cluster-20561.66956;Cluster-20561.131866;Cluster-20561.153551;Cluster-20561.125882;Cluster-20561.127302;Cluster-20561.81101;Cluster-20561.141099;Cluster-20561.16290;Cluster-20561.138378;Cluster-20561.143131;Cluster-20561.145477;Cluster-20561.152410;Cluster-2…	K00654+K00654+K00654+K00720+K01190+K01634+K01634+K04708+K04709+K04709+K04710+K04710+K04710+K04711+K04712+K04713+K04713+K04713+K04713+K12309+K12309+K12309+K12309+K12309+K12309+K12309+K12309+K12309+K12309+K12309+K12309+K12309+K12309+K12309+K12309+K12309+K12309+K12309+K12309+K12309+K12309+K12309+K12309+K12349+K12349+K12349+K12349+K12349+K12349+K12349+K12349+K12351+K12382	https:\\www.genome.jp\dbget-bin\www_bget?map00600
Monobactam biosynthesis	ko00261	8 out of 6769 0.118185847244792%	65 out of 62305 0.104325495546104%	0.410871	1	Cluster-20561.133680;Cluster-20561.71177;Cluster-20561.124370;Cluster-20561.129127;Cluster-20561.136825;Cluster-20561.64846;Cluster-20561.46445;Cluster-20561.28618	K00133+K00133+K00928+K00928+K00928+K00928+K00958+K13811	https:\\www.genome.jp\dbget-bin\www_bget?map00261
Biosynthesis of various secondary metabolites - part 2	ko00998	2 out of 6769 0.0295464618111981%	13 out of 62305 0.0208650991092208%	0.420517	1	Cluster-20561.66368;Cluster-20561.86113	K21568+K21568	https:\\www.genome.jp\dbget-bin\www_bget?map00998
Cyanoamino acid metabolism	ko00460	51 out of 6769 0.753434776185552%	463 out of 62305 0.743118529813017%	0.480457	1	Cluster-20561.100814;Cluster-20561.105996;Cluster-20561.136182;Cluster-20561.144352;Cluster-20561.32080;Cluster-20561.51493;Cluster-20561.67467;Cluster-20561.75433;Cluster-20561.80036;Cluster-20561.80037;Cluster-20561.80039;Cluster-20561.98997;Cluster-20561.102611;Cluster-20561.105910;Cluster-20561.108683;Cluster-20561.111592;Cluster-20561.121174;Cluster-20561.79679;Cluster-20561.79680;Cluster-20…	K00600+K00600+K00600+K00600+K00600+K00600+K00600+K00600+K00600+K00600+K00600+K00600+K01188+K01188+K01188+K01188+K01188+K01188+K01188+K01188+K01188+K01188+K01188+K01188+K01188+K01188+K01188+K01455+K05349+K05349+K05349+K05349+K05349+K05349+K05349+K05349+K05349+K05349+K05349+K05349+K05349+K13029+K13034+K13051+K16266+K18592+K18592+K18592+K20802+K20802+K20802	https:\\www.genome.jp\dbget-bin\www_bget?map00460
Biotin metabolism	ko00780	26 out of 6769 0.384104003545575%	235 out of 62305 0.37717679158976%	0.491701	1	Cluster-20561.12051;Cluster-20561.124515;Cluster-20561.20196;Cluster-20561.21847;Cluster-20561.3236;Cluster-20561.33521;Cluster-20561.44731;Cluster-20561.67520;Cluster-20561.74161;Cluster-20561.74626;Cluster-20561.80741;Cluster-20561.88260;Cluster-20561.89946;Cluster-8612.0;Cluster-20561.16640;Cluster-20561.75373;Cluster-20561.75374;Cluster-20561.46153;Cluster-20561.46154;Cluster-20561.55231;Clus…	K00059+K00059+K00059+K00059+K00059+K00059+K00059+K00059+K00059+K00059+K00059+K00059+K00059+K00059+K00652+K00652+K00652+K01012+K01012+K01012+K01942+K01942+K02372+K09458+K09458+K19562	https:\\www.genome.jp\dbget-bin\www_bget?map00780
Spliceosome	ko03040	290 out of 6769 4.28423696262373%	2663 out of 62305 4.27413530214269%	0.492304	1	Cluster-20561.104245;Cluster-20561.109224;Cluster-20561.113431;Cluster-20561.115664;Cluster-20561.127461;Cluster-20561.129848;Cluster-20561.130794;Cluster-20561.146180;Cluster-20561.45818;Cluster-20561.54460;Cluster-20561.54462;Cluster-20561.57039;Cluster-20561.57785;Cluster-20561.63053;Cluster-20561.64774;Cluster-20561.66737;Cluster-20561.68326;Cluster-20561.69973;Cluster-20561.70115;Cluster-205…	K03283+K03283+K03283+K03283+K03283+K03283+K03283+K03283+K03283+K03283+K03283+K03283+K03283+K03283+K03283+K03283+K03283+K03283+K03283+K03283+K03283+K03283+K03283+K03283+K03283+K03283+K03283+K03283+K06063+K09564+K10599+K10599+K11086+K11086+K11086+K11087+K11088+K11093+K11094+K11094+K11094+K11094+K11094+K11095+K11095+K11096+K11096+K11097+K11098+K11098+K11099+K11984+K12621+K12621+K12623+K12624+K12625+…	https:\\www.genome.jp\dbget-bin\www_bget?map03040
Isoquinoline alkaloid biosynthesis	ko00950	32 out of 6769 0.47274338897917%	291 out of 62305 0.467057218521788%	0.498892	1	Cluster-20561.10636;Cluster-20561.114351;Cluster-20561.65356;Cluster-20561.70443;Cluster-20561.71770;Cluster-20561.94646;Cluster-20561.94647;Cluster-20561.136361;Cluster-20561.138927;Cluster-20561.48283;Cluster-20561.60535;Cluster-20561.69995;Cluster-20561.62200;Cluster-20561.149547;Cluster-20561.97225;Cluster-13037.1;Cluster-20561.50982;Cluster-20561.66603;Cluster-20561.66713;Cluster-20561.12752…	K00276+K00276+K00276+K00276+K00276+K00276+K00276+K00505+K00505+K00505+K00505+K00505+K00811+K00815+K00815+K00838+K01593+K01593+K01593+K14454+K14454+K14454+K14455+K14455+K14455+K14975+K15849+K15849+K21580+K21692+K22097+K22097	https:\\www.genome.jp\dbget-bin\www_bget?map00950
Plant-pathogen interaction	ko04626	363 out of 6769 5.36268281873246%	3339 out of 62305 5.35912045582216%	0.503246	1	Cluster-20561.69688;Cluster-20561.100140;Cluster-20561.102812;Cluster-20561.102867;Cluster-20561.122325;Cluster-20561.44583;Cluster-20561.74067;Cluster-20561.88224;Cluster-20561.90636;Cluster-20561.90637;Cluster-20561.95164;Cluster-20561.66907;Cluster-20561.96328;Cluster-20561.100604;Cluster-20561.113275;Cluster-20561.46355;Cluster-20561.59364;Cluster-20561.64656;Cluster-20561.72813;Cluster-20561…	K01373+K02183+K02183+K02183+K02183+K02183+K02183+K02183+K02183+K02183+K02183+K02358+K02358+K04079+K04079+K04079+K04079+K04079+K04079+K04079+K05391+K05391+K05391+K05391+K05391+K05391+K05391+K05391+K05391+K05391+K05391+K05391+K05391+K05391+K05391+K05391+K05391+K05391+K09487+K09487+K12795+K12795+K12795+K13412+K13412+K13412+K13412+K13412+K13412+K13412+K13412+K13412+K13412+K13412+K13412+K13412+K13412+…	https:\\www.genome.jp\dbget-bin\www_bget?map04626
Mismatch repair	ko03430	39 out of 6769 0.576156005318363%	367 out of 62305 0.58903779792954%	0.583191	1	Cluster-20561.17419;Cluster-20561.14765;Cluster-20561.110246;Cluster-20561.61615;Cluster-20561.67735;Cluster-20561.72913;Cluster-20561.81699;Cluster-20561.81700;Cluster-20561.102207;Cluster-20561.103100;Cluster-20561.105306;Cluster-20561.122784;Cluster-20561.122891;Cluster-20561.123013;Cluster-20561.128907;Cluster-20561.27422;Cluster-4505.1;Cluster-20561.121025;Cluster-20561.140681;Cluster-20561.…	K02327+K04802+K07456+K07456+K07456+K07456+K07456+K07456+K07466+K07466+K07466+K07466+K07466+K07466+K07466+K07466+K07466+K08735+K08736+K08736+K08739+K08739+K08739+K10739+K10739+K10740+K10747+K10747+K10754+K10754+K10754+K10755+K10755+K10756+K10756+K10756+K10756+K10858+K10858	https:\\www.genome.jp\dbget-bin\www_bget?map03430
RNA transport	ko03013	258 out of 6769 3.81149357364456%	2404 out of 62305 3.85843832758206%	0.594151	1	Cluster-20561.43757;Cluster-20561.52954;Cluster-20561.82707;Cluster-20561.82708;Cluster-20561.15302;Cluster-20561.63012;Cluster-20561.115880;Cluster-20561.47558;Cluster-20561.69671;Cluster-20561.88081;Cluster-20561.101772;Cluster-20561.101850;Cluster-20561.102926;Cluster-20561.103683;Cluster-20561.107022;Cluster-20561.107267;Cluster-20561.107376;Cluster-20561.112681;Cluster-20561.114861;Cluster-2…	K00784+K00784+K00784+K00784+K00974+K02516+K03113+K03113+K03113+K03113+K03231+K03231+K03231+K03231+K03231+K03231+K03231+K03231+K03231+K03231+K03231+K03231+K03231+K03231+K03231+K03231+K03231+K03231+K03231+K03231+K03231+K03231+K03231+K03231+K03231+K03231+K03231+K03231+K03231+K03231+K03231+K03231+K03236+K03236+K03236+K03236+K03237+K03237+K03237+K03237+K03238+K03238+K03239+K03240+K03240+K03240+K03241+…	https:\\www.genome.jp\dbget-bin\www_bget?map03013
Benzoxazinoid biosynthesis	ko00402	3 out of 6769 0.0443196927167972%	30 out of 62305 0.0481502287135864%	0.647192	1	Cluster-20561.113592;Cluster-20561.125726;Cluster-20561.137666	K13229+K13229+K13229	https:\\www.genome.jp\dbget-bin\www_bget?map00402
C5-Branched dibasic acid metabolism	ko00660	6 out of 6769 0.0886393854335943%	61 out of 62305 0.097905465050959%	0.662564	1	Cluster-20561.140733;Cluster-20561.2870;Cluster-20561.30071;Cluster-2583.0;Cluster-20561.31585;Cluster-20561.87983	K00052+K01652+K01652+K01652+K01653+K01704	https:\\www.genome.jp\dbget-bin\www_bget?map00660
Nucleotide excision repair	ko03420	63 out of 6769 0.93071354705274%	607 out of 62305 0.974239627638231%	0.669383	1	Cluster-20561.23473;Cluster-20561.48006;Cluster-20561.68785;Cluster-20561.17419;Cluster-20561.12531;Cluster-20561.142335;Cluster-20561.27794;Cluster-20561.105084;Cluster-20561.135153;Cluster-20561.75887;Cluster-20561.88280;Cluster-20561.93403;Cluster-20561.93406;Cluster-20561.93407;Cluster-20561.134912;Cluster-20561.66250;Cluster-20561.14765;Cluster-20561.10385;Cluster-20561.43516;Cluster-20561.1…	K02202+K02202+K02202+K02327+K02335+K03142+K03142+K03143+K03143+K03143+K03143+K03143+K03143+K03143+K03144+K03868+K04802+K06634+K06634+K07466+K07466+K07466+K07466+K07466+K07466+K07466+K07466+K07466+K10609+K10610+K10610+K10739+K10739+K10740+K10747+K10747+K10754+K10754+K10754+K10755+K10755+K10756+K10756+K10756+K10756+K10839+K10839+K10839+K10839+K10839+K10839+K10840+K10841+K10843+K10844+K10844+K10844+…	https:\\www.genome.jp\dbget-bin\www_bget?map03420
Glycerolipid metabolism	ko00561	166 out of 6769 2.45235633032944%	1574 out of 62305 2.5262819998395%	0.671265	1	Cluster-20561.102235;Cluster-20561.106183;Cluster-20561.113141;Cluster-20561.113326;Cluster-20561.113781;Cluster-20561.118784;Cluster-20561.120792;Cluster-20561.124519;Cluster-20561.131778;Cluster-20561.144534;Cluster-20561.15146;Cluster-20561.15357;Cluster-20561.15480;Cluster-20561.154980;Cluster-20561.2085;Cluster-20561.32715;Cluster-20561.35647;Cluster-20561.37841;Cluster-20561.49426;Cluster-2…	K00002+K00002+K00002+K00002+K00002+K00002+K00002+K00002+K00002+K00002+K00002+K00002+K00002+K00002+K00002+K00002+K00002+K00002+K00002+K00002+K00002+K00002+K00002+K00002+K00002+K00002+K00002+K00002+K00002+K00128+K00128+K00128+K00128+K00128+K00128+K00128+K00128+K00128+K00128+K00128+K00128+K00128+K00128+K00128+K00128+K00128+K00128+K00128+K00128+K00128+K00128+K00128+K00128+K00630+K00630+K00630+K00655+…	https:\\www.genome.jp\dbget-bin\www_bget?map00561
Non-homologous end-joining	ko03450	6 out of 6769 0.0886393854335943%	62 out of 62305 0.0995104726747452%	0.678179	1	Cluster-20561.126052;Cluster-20561.8625;Cluster-20561.24843;Cluster-20561.43137;Cluster-20561.129476;Cluster-20561.37117	K10777+K10777+K10865+K10866+K10885+K10886	https:\\www.genome.jp\dbget-bin\www_bget?map03450
RNA polymerase	ko03020	46 out of 6769 0.679568621657556%	449 out of 62305 0.72064842308001%	0.685961	1	Cluster-20561.138951;Cluster-20561.45432;Cluster-20561.39080;Cluster-20561.53946;Cluster-20561.63378;Cluster-20561.68963;Cluster-20561.103401;Cluster-20561.104916;Cluster-20561.116970;Cluster-20561.120952;Cluster-20561.130363;Cluster-20561.140838;Cluster-20561.145919;Cluster-20561.37383;Cluster-20561.48874;Cluster-20561.56354;Cluster-20561.79396;Cluster-36563.0;Cluster-20561.67546;Cluster-20561.1…	K02999+K02999+K03002+K03004+K03004+K03004+K03006+K03006+K03006+K03006+K03006+K03006+K03006+K03006+K03006+K03006+K03006+K03006+K03007+K03008+K03009+K03009+K03010+K03011+K03011+K03013+K03013+K03014+K03015+K03016+K03016+K03018+K03018+K03020+K03021+K03021+K03021+K03022+K03023+K03023+K03023+K03025+K03026+K03040+K03040+K03046	https:\\www.genome.jp\dbget-bin\www_bget?map03020
Butanoate metabolism	ko00650	41 out of 6769 0.605702467129561%	404 out of 62305 0.64842308000963%	0.701692	1	Cluster-20561.23590;Cluster-20561.49534;Cluster-20561.147890;Cluster-20561.11019;Cluster-20561.100706;Cluster-20561.38539;Cluster-20561.40464;Cluster-20561.63681;Cluster-20561.76360;Cluster-20561.98798;Cluster-20561.55803;Cluster-20561.103652;Cluster-20561.140198;Cluster-20561.148081;Cluster-20561.24794;Cluster-20561.49854;Cluster-20561.56230;Cluster-20561.92893;Cluster-20561.95912;Cluster-20561.…	K00074+K00074+K00109+K00135+K00626+K00626+K00626+K00626+K00626+K00626+K01027+K01580+K01580+K01580+K01580+K01580+K01580+K01580+K01640+K01641+K01641+K01641+K01641+K01652+K01652+K01652+K01653+K01913+K01913+K01913+K01913+K01913+K01913+K07511+K13524+K17761+K18121+K18121+K18121+K18121+K18121	https:\\www.genome.jp\dbget-bin\www_bget?map00650
Nicotinate and nicotinamide metabolism	ko00760	39 out of 6769 0.576156005318363%	385 out of 62305 0.617927935157692%	0.702495	1	Cluster-20561.11019;Cluster-20561.103037;Cluster-20561.11485;Cluster-20561.4915;Cluster-20561.44643;Cluster-20561.22733;Cluster-20561.75786;Cluster-20561.81084;Cluster-20561.62834;Cluster-20561.108377;Cluster-20561.75894;Cluster-20561.92985;Cluster-20561.100126;Cluster-20561.129618;Cluster-20561.19441;Cluster-20561.48667;Cluster-20561.68162;Cluster-20561.69928;Cluster-20561.72683;Cluster-20561.80…	K00135+K00278+K00763+K00763+K00767+K00858+K00858+K00858+K01081+K01240+K01240+K01240+K01513+K01513+K01513+K01513+K01513+K01513+K01513+K01513+K01950+K03426+K03426+K03517+K03517+K03517+K03517+K03517+K03517+K03517+K03783+K06210+K11411+K11412+K11412+K18550+K18550+K18551+K18551	https:\\www.genome.jp\dbget-bin\www_bget?map00760
Pentose and glucuronate interconversions	ko00040	116 out of 6769 1.71369478504949%	1115 out of 62305 1.78958350052163%	0.704977	1	Cluster-20561.102235;Cluster-20561.106183;Cluster-20561.113141;Cluster-20561.113326;Cluster-20561.113781;Cluster-20561.118784;Cluster-20561.120792;Cluster-20561.124519;Cluster-20561.131778;Cluster-20561.144534;Cluster-20561.15146;Cluster-20561.15357;Cluster-20561.15480;Cluster-20561.154980;Cluster-20561.2085;Cluster-20561.32715;Cluster-20561.35647;Cluster-20561.37841;Cluster-20561.49426;Cluster-2…	K00002+K00002+K00002+K00002+K00002+K00002+K00002+K00002+K00002+K00002+K00002+K00002+K00002+K00002+K00002+K00002+K00002+K00002+K00002+K00002+K00002+K00002+K00002+K00002+K00002+K00002+K00002+K00002+K00002+K00008+K00008+K00008+K00008+K00065+K00065+K00065+K00078+K00078+K00854+K00875+K00875+K00963+K00963+K00963+K00963+K01051+K01051+K01051+K01051+K01051+K01051+K01051+K01051+K01051+K01051+K01051+K01051+…	https:\\www.genome.jp\dbget-bin\www_bget?map00040
Sulfur relay system	ko04122	13 out of 6769 0.192052001772788%	135 out of 62305 0.216676029211139%	0.717759	1	Cluster-20561.117387;Cluster-20561.137806;Cluster-20561.105484;Cluster-20561.45320;Cluster-15828.0;Cluster-20561.138036;Cluster-20561.26931;Cluster-20561.34244;Cluster-20561.34245;Cluster-20561.40117;Cluster-20561.55473;Cluster-20561.128647;Cluster-20561.71489	K01011+K01011+K03637+K03639+K04487+K04487+K04487+K11996+K11996+K11996+K11996+K14168+K14171	https:\\www.genome.jp\dbget-bin\www_bget?map04122
Phenylalanine metabolism	ko00360	49 out of 6769 0.723888314374354%	484 out of 62305 0.776823689912527%	0.721239	1	Cluster-20561.23590;Cluster-20561.49534;Cluster-20561.126934;Cluster-20561.10636;Cluster-20561.114351;Cluster-20561.65356;Cluster-20561.70443;Cluster-20561.71770;Cluster-20561.94646;Cluster-20561.94647;Cluster-20561.62200;Cluster-20561.149547;Cluster-20561.97225;Cluster-20561.58885;Cluster-20561.61254;Cluster-13037.1;Cluster-20561.59553;Cluster-20561.62303;Cluster-20561.64885;Cluster-20561.75607;…	K00074+K00074+K00129+K00276+K00276+K00276+K00276+K00276+K00276+K00276+K00811+K00815+K00815+K00817+K00817+K00838+K01426+K01426+K01426+K01426+K01426+K01593+K01593+K01593+K03782+K03782+K03782+K03782+K03782+K03782+K10775+K10775+K10775+K10775+K10775+K10775+K10775+K10775+K10775+K10775+K10775+K14454+K14454+K14454+K14455+K14455+K14455+K15849+K15849	https:\\www.genome.jp\dbget-bin\www_bget?map00360
Lipoic acid metabolism	ko00785	2 out of 6769 0.0295464618111981%	24 out of 62305 0.0385201829708691%	0.751683	1	Cluster-20561.81046;Cluster-20561.126768	K03644+K03801	https:\\www.genome.jp\dbget-bin\www_bget?map00785
Betalain biosynthesis	ko00965	12 out of 6769 0.177278770867189%	131 out of 62305 0.210255998715994%	0.774233	1	Cluster-20561.136361;Cluster-20561.138927;Cluster-20561.48283;Cluster-20561.60535;Cluster-20561.69995;Cluster-20561.137556;Cluster-20561.6166;Cluster-20561.50982;Cluster-20561.66603;Cluster-20561.66713;Cluster-20561.51759;Cluster-20561.73057	K00505+K00505+K00505+K00505+K00505+K00545+K00545+K01593+K01593+K01593+K15777+K15777	https:\\www.genome.jp\dbget-bin\www_bget?map00965
Ubiquinone and other terpenoid-quinone biosynthesis	ko00130	37 out of 6769 0.546609543507165%	380 out of 62305 0.609902897038761%	0.783246	1	Cluster-20561.70763;Cluster-20561.81769;Cluster-20561.81773;Cluster-20561.81774;Cluster-20561.149547;Cluster-20561.97225;Cluster-13037.1;Cluster-20561.5050;Cluster-20561.65497;Cluster-20561.6614;Cluster-20561.68078;Cluster-20561.74665;Cluster-20561.74666;Cluster-20561.85488;Cluster-20561.85490;Cluster-20561.85491;Cluster-20561.85493;Cluster-20561.85494;Cluster-20561.89667;Cluster-20561.90147;Clus…	K00487+K00487+K00487+K00487+K00815+K00815+K00838+K01904+K01904+K01904+K01904+K01904+K01904+K01904+K01904+K01904+K01904+K01904+K01904+K01904+K01904+K03809+K03809+K03809+K03809+K05928+K06125+K06126+K06127+K09834+K09834+K09834+K12501+K12501+K12502+K17872+K19222	https:\\www.genome.jp\dbget-bin\www_bget?map00130
Sesquiterpenoid and triterpenoid biosynthesis	ko00909	10 out of 6769 0.147732309055991%	112 out of 62305 0.179760853864056%	0.787422	1	Cluster-20561.56636;Cluster-20561.65392;Cluster-20561.56415;Cluster-20561.67143;Cluster-20561.100687;Cluster-20561.127223;Cluster-20561.81424;Cluster-20561.104445;Cluster-20561.84759;Cluster-20561.98671	K00511+K00511+K00801+K00801+K14173+K14173+K14173+K14175+K15803+K20659	https:\\www.genome.jp\dbget-bin\www_bget?map00909
Vitamin B6 metabolism	ko00750	18 out of 6769 0.265918156300783%	194 out of 62305 0.311371479014525%	0.793105	1	Cluster-20561.51166;Cluster-20561.63913;Cluster-20561.133645;Cluster-20561.112191;Cluster-20561.18537;Cluster-20561.51231;Cluster-20561.41001;Cluster-20561.135962;Cluster-20561.56934;Cluster-20561.72016;Cluster-20561.82838;Cluster-20561.82839;Cluster-20561.82840;Cluster-30591.0;Cluster-20561.50298;Cluster-20561.80269;Cluster-20561.80270;Cluster-20561.80271	K00275+K00275+K00831+K01733+K01733+K01733+K05275+K06215+K06215+K06215+K06215+K06215+K06215+K06215+K08681+K13248+K13248+K13248	https:\\www.genome.jp\dbget-bin\www_bget?map00750
Protein export	ko03060	44 out of 6769 0.650022159846358%	452 out of 62305 0.725463445951368%	0.801031	1	Cluster-20561.28740;Cluster-20561.53178;Cluster-20561.81241;Cluster-20561.120140;Cluster-20561.36425;Cluster-20561.73327;Cluster-20561.59974;Cluster-20561.29466;Cluster-20561.62040;Cluster-20561.65751;Cluster-20561.45944;Cluster-20561.45047;Cluster-20561.139742;Cluster-20561.47383;Cluster-20561.74860;Cluster-20561.136335;Cluster-20561.39700;Cluster-20561.35557;Cluster-20561.75534;Cluster-20561.13…	K03070+K03070+K03070+K03100+K03100+K03100+K03104+K03105+K03106+K03106+K03107+K03108+K03109+K03110+K03110+K03116+K03116+K03217+K07342+K09490+K09490+K09490+K09490+K09490+K09490+K09490+K09490+K09540+K09540+K09648+K10956+K10956+K10956+K10956+K10956+K10956+K12272+K12275+K12946+K12947+K12948+K13431+K13431+K13431	https:\\www.genome.jp\dbget-bin\www_bget?map03060
SNARE interactions in vesicular transport	ko04130	32 out of 6769 0.47274338897917%	338 out of 62305 0.54249257683974%	0.819082	1	Cluster-20561.134617;Cluster-20561.25081;Cluster-20561.48021;Cluster-20561.49347;Cluster-20561.74423;Cluster-20561.10065;Cluster-20561.51590;Cluster-20561.45014;Cluster-20561.53960;Cluster-20561.64715;Cluster-20561.45647;Cluster-20561.45648;Cluster-20561.100098;Cluster-20561.45656;Cluster-20561.18759;Cluster-20561.104682;Cluster-20561.69291;Cluster-20561.26831;Cluster-20561.17902;Cluster-20561.36…	K08486+K08486+K08486+K08486+K08486+K08488+K08488+K08489+K08490+K08490+K08492+K08492+K08493+K08493+K08496+K08497+K08497+K08501+K08502+K08502+K08504+K08505+K08507+K08507+K08513+K08515+K08515+K08516+K08516+K08516+K08516+K08517	https:\\www.genome.jp\dbget-bin\www_bget?map04130
Selenocompound metabolism	ko00450	24 out of 6769 0.354557541734377%	264 out of 62305 0.42372201267956%	0.848384	1	Cluster-20561.102005;Cluster-20561.32632;Cluster-20561.62029;Cluster-20561.74912;Cluster-20561.78198;Cluster-20561.97060;Cluster-20561.128563;Cluster-20561.138196;Cluster-20561.56117;Cluster-20561.79911;Cluster-20561.96537;Cluster-20561.96544;Cluster-20561.96547;Cluster-20561.46445;Cluster-33136.0;Cluster-20561.31629;Cluster-20561.139425;Cluster-20561.132820;Cluster-20561.105726;Cluster-20561.147…	K00384+K00384+K00384+K00384+K00384+K00384+K00549+K00549+K00549+K00549+K00549+K00549+K00549+K00958+K01739+K01758+K01760+K01761+K01874+K01874+K01874+K01874+K01874+K13811	https:\\www.genome.jp\dbget-bin\www_bget?map00450
Homologous recombination	ko03440	40 out of 6769 0.590929236223962%	427 out of 62305 0.685338255356713%	0.859763	1	Cluster-20561.17419;Cluster-20561.12531;Cluster-20561.39473;Cluster-28261.0;Cluster-20561.74079;Cluster-20561.83910;Cluster-20561.102207;Cluster-20561.103100;Cluster-20561.105306;Cluster-20561.122784;Cluster-20561.122891;Cluster-20561.123013;Cluster-20561.128907;Cluster-20561.27422;Cluster-4505.1;Cluster-20561.145180;Cluster-20561.120820;Cluster-20561.69078;Cluster-20561.46195;Cluster-20561.24843…	K02327+K02335+K03165+K03553+K04728+K04728+K07466+K07466+K07466+K07466+K07466+K07466+K07466+K07466+K07466+K10728+K10739+K10739+K10740+K10865+K10866+K10873+K10875+K10875+K10875+K10901+K10901+K10901+K10901+K11864+K11864+K12173+K12173+K12173+K12173+K12173+K12173+K12173+K12173+K12173	https:\\www.genome.jp\dbget-bin\www_bget?map03440
Caffeine metabolism	ko00232	1 out of 6769 0.0147732309055991%	18 out of 62305 0.0288901372281518%	0.873875	1	Cluster-20561.35867	K00106	https:\\www.genome.jp\dbget-bin\www_bget?map00232
Arginine biosynthesis	ko00220	49 out of 6769 0.723888314374354%	522 out of 62305 0.837813979616403%	0.878414	1	Cluster-20561.423;Cluster-20561.77076;Cluster-20561.11115;Cluster-20561.16338;Cluster-20561.17969;Cluster-20561.43671;Cluster-20561.62200;Cluster-20561.102636;Cluster-20561.39158;Cluster-20561.58557;Cluster-20561.72392;Cluster-20561.126711;Cluster-20561.81217;Cluster-20561.81218;Cluster-20561.99085;Cluster-20561.42318;Cluster-20561.147353;Cluster-20561.118880;Cluster-20561.130648;Cluster-20561.13…	K00145+K00261+K00611+K00611+K00618+K00620+K00811+K00814+K00814+K00814+K00814+K00818+K00818+K00818+K00930+K01476+K01755+K01915+K01915+K01915+K01915+K01915+K01915+K01915+K01915+K01915+K01915+K01915+K01915+K01940+K01940+K01940+K01940+K13427+K13427+K13427+K14272+K14454+K14454+K14454+K14455+K14455+K14455+K14677+K14677+K14677+K14682+K15371+K15371	https:\\www.genome.jp\dbget-bin\www_bget?map00220
Pantothenate and CoA biosynthesis	ko00770	74 out of 6769 1.09321908701433%	775 out of 62305 1.24388090843431%	0.894644	1	Cluster-20561.109871;Cluster-20561.110862;Cluster-20561.66951;Cluster-20561.97388;Cluster-20561.125464;Cluster-20561.127299;Cluster-20561.17735;Cluster-20561.71354;Cluster-20561.90139;Cluster-20561.109912;Cluster-20561.117183;Cluster-20561.120416;Cluster-20561.121047;Cluster-20561.121316;Cluster-20561.121998;Cluster-20561.124123;Cluster-20561.129415;Cluster-20561.141456;Cluster-20561.16121;Cluste…	K00053+K00053+K00053+K00053+K00077+K00077+K00077+K00077+K00077+K00128+K00128+K00128+K00128+K00128+K00128+K00128+K00128+K00128+K00128+K00128+K00128+K00128+K00128+K00128+K00128+K00128+K00128+K00128+K00128+K00128+K00128+K00128+K00128+K00207+K00207+K00207+K00207+K00207+K00826+K00826+K00826+K00826+K00859+K01464+K01513+K01513+K01513+K01513+K01513+K01513+K01513+K01513+K01598+K01598+K01598+K01652+K01652+…	https:\\www.genome.jp\dbget-bin\www_bget?map00770
Glycosphingolipid biosynthesis - globo and isoglobo series	ko00603	5 out of 6769 0.0738661545279953%	71 out of 62305 0.113955541288821%	0.89653	1	Cluster-20561.105075;Cluster-20561.147561;Cluster-20561.66823;Cluster-20561.88807;Cluster-20561.90063	K12373+K12373+K12373+K12373+K12373	https:\\www.genome.jp\dbget-bin\www_bget?map00603
Valine, leucine and isoleucine biosynthesis	ko00290	20 out of 6769 0.295464618111981%	234 out of 62305 0.375571783965974%	0.897026	1	Cluster-20561.140733;Cluster-20561.109871;Cluster-20561.110862;Cluster-20561.66951;Cluster-20561.97388;Cluster-20561.131403;Cluster-20561.148084;Cluster-20561.49162;Cluster-20561.55432;Cluster-20561.40272;Cluster-20561.94051;Cluster-20561.2870;Cluster-20561.30071;Cluster-2583.0;Cluster-20561.31585;Cluster-17014.0;Cluster-20561.102122;Cluster-20561.58959;Cluster-20781.1;Cluster-20561.87983	K00052+K00053+K00053+K00053+K00053+K00826+K00826+K00826+K00826+K01649+K01649+K01652+K01652+K01652+K01653+K01687+K01687+K01702+K01702+K01704	https:\\www.genome.jp\dbget-bin\www_bget?map00290
Fatty acid metabolism	ko01212	135 out of 6769 1.99438617225587%	1370 out of 62305 2.19886044458711%	0.897225	1	Cluster-20561.12051;Cluster-20561.124515;Cluster-20561.20196;Cluster-20561.21847;Cluster-20561.3236;Cluster-20561.33521;Cluster-20561.44731;Cluster-20561.67520;Cluster-20561.74161;Cluster-20561.74626;Cluster-20561.80741;Cluster-20561.88260;Cluster-20561.89946;Cluster-8612.0;Cluster-20561.135366;Cluster-20561.21213;Cluster-20561.89166;Cluster-20561.96590;Cluster-20561.96592;Cluster-20561.97438;Clu…	K00059+K00059+K00059+K00059+K00059+K00059+K00059+K00059+K00059+K00059+K00059+K00059+K00059+K00059+K00232+K00232+K00232+K00232+K00232+K00232+K00232+K00249+K00249+K00249+K00249+K00507+K00507+K00507+K00507+K00507+K00507+K00507+K00507+K00507+K00507+K00507+K00507+K00507+K00507+K00507+K00626+K00626+K00626+K00626+K00626+K00626+K00645+K00645+K00648+K00665+K00665+K00665+K00665+K00667+K00667+K00668+K00668+…	https:\\www.genome.jp\dbget-bin\www_bget?map01212
Lysine biosynthesis	ko00300	14 out of 6769 0.206825232678387%	171 out of 62305 0.274456303667442%	0.89832	1	Cluster-20561.45871;Cluster-20561.133680;Cluster-20561.71177;Cluster-20561.142531;Cluster-20561.70846;Cluster-20561.14169;Cluster-13037.1;Cluster-20561.124370;Cluster-20561.129127;Cluster-20561.136825;Cluster-20561.64846;Cluster-20561.33658;Cluster-20561.115957;Cluster-20561.62031	K00003+K00133+K00133+K00143+K00290+K00293+K00838+K00928+K00928+K00928+K00928+K01655+K10206+K17450	https:\\www.genome.jp\dbget-bin\www_bget?map00300
Fructose and mannose metabolism	ko00051	100 out of 6769 1.47732309055991%	1041 out of 62305 1.67081293636145%	0.915841	1	Cluster-20561.23276;Cluster-20561.37777;Cluster-20561.90017;Cluster-20561.90020;Cluster-20561.102640;Cluster-20561.128171;Cluster-20561.3813;Cluster-20561.38907;Cluster-20561.102432;Cluster-20561.114245;Cluster-20561.124815;Cluster-20561.146645;Cluster-20561.36265;Cluster-20561.45358;Cluster-20561.70746;Cluster-20561.72585;Cluster-20561.78449;Cluster-20561.96501;Cluster-20561.96502;Cluster-20561.…	K00008+K00008+K00008+K00008+K00009+K00009+K00009+K00009+K00844+K00844+K00844+K00844+K00844+K00844+K00844+K00844+K00844+K00844+K00844+K00844+K00844+K00844+K00847+K00847+K00847+K00847+K00847+K00847+K00847+K00847+K00850+K00850+K00850+K00850+K00850+K00850+K00850+K00850+K00895+K00895+K00895+K00895+K00895+K00895+K00895+K00900+K00966+K00966+K00966+K00966+K00966+K01103+K01623+K01623+K01624+K01624+K01624+…	https:\\www.genome.jp\dbget-bin\www_bget?map00051
Ribosome biogenesis in eukaryotes	ko03008	99 out of 6769 1.46254985965431%	1036 out of 62305 1.66278789824252%	0.923464	1	Cluster-20561.30431;Cluster-20561.39449;Cluster-20561.49247;Cluster-20561.92361;Cluster-20561.92363;Cluster-20561.132798;Cluster-20561.11520;Cluster-20561.87957;Cluster-20561.87958;Cluster-20561.87959;Cluster-20561.112503;Cluster-20561.38203;Cluster-20561.44911;Cluster-20561.55765;Cluster-20561.45895;Cluster-20561.28614;Cluster-20561.102620;Cluster-20561.59092;Cluster-20561.42709;Cluster-20561.78…	K03097+K03097+K03115+K03115+K03115+K03264+K03537+K03538+K03538+K03538+K06943+K06943+K06943+K06943+K07178+K07179+K07562+K07562+K07936+K07936+K11108+K11108+K11128+K11130+K11131+K11883+K11883+K11883+K12618+K12619+K12619+K12619+K12619+K12619+K12619+K12619+K12619+K12619+K12619+K12619+K12619+K12619+K12619+K12845+K14284+K14290+K14290+K14521+K14521+K14532+K14536+K14537+K14538+K14538+K14538+K14544+K14545+…	https:\\www.genome.jp\dbget-bin\www_bget?map03008
Base excision repair	ko03410	24 out of 6769 0.354557541734377%	285 out of 62305 0.457427172779071%	0.926987	1	Cluster-20561.61753;Cluster-20561.102697;Cluster-20561.120954;Cluster-20561.22109;Cluster-20561.17419;Cluster-20561.12531;Cluster-20561.133882;Cluster-20561.62978;Cluster-20561.14765;Cluster-20561.33811;Cluster-20561.19586;Cluster-20561.25370;Cluster-20561.49303;Cluster-20561.66983;Cluster-20561.48007;Cluster-20561.59851;Cluster-20561.143049;Cluster-20561.21096;Cluster-20561.3181;Cluster-20561.64…	K01246+K01247+K01247+K01247+K02327+K02335+K03648+K03660+K04802+K10563+K10747+K10747+K10771+K10771+K10772+K10772+K10773+K10801+K10801+K10801+K10802+K10802+K10802+K10803	https:\\www.genome.jp\dbget-bin\www_bget?map03410
Polyketide sugar unit biosynthesis	ko00523	1 out of 6769 0.0147732309055991%	23 out of 62305 0.0369151753470829%	0.929046	1	Cluster-20561.36477	K00067	https:\\www.genome.jp\dbget-bin\www_bget?map00523
Ascorbate and aldarate metabolism	ko00053	76 out of 6769 1.12276554882553%	820 out of 62305 1.31610625150469%	0.940176	1	Cluster-20561.109912;Cluster-20561.117183;Cluster-20561.120416;Cluster-20561.121047;Cluster-20561.121316;Cluster-20561.121998;Cluster-20561.124123;Cluster-20561.129415;Cluster-20561.141456;Cluster-20561.16121;Cluster-20561.53197;Cluster-20561.54995;Cluster-20561.61931;Cluster-20561.62305;Cluster-20561.64140;Cluster-20561.64659;Cluster-20561.72652;Cluster-20561.73468;Cluster-20561.79588;Cluster-20…	K00128+K00128+K00128+K00128+K00128+K00128+K00128+K00128+K00128+K00128+K00128+K00128+K00128+K00128+K00128+K00128+K00128+K00128+K00128+K00128+K00128+K00128+K00128+K00128+K00423+K00423+K00423+K00423+K00423+K00423+K00423+K00434+K00434+K00434+K00434+K00434+K00469+K00469+K00469+K00469+K00469+K00469+K00469+K00469+K00469+K01053+K08232+K08232+K08232+K08232+K08232+K08232+K10046+K10046+K10047+K10047+K12447+…	https:\\www.genome.jp\dbget-bin\www_bget?map00053
Sulfur metabolism	ko00920	31 out of 6769 0.457970158073571%	374 out of 62305 0.600272851296044%	0.958617	1	Cluster-20561.139152;Cluster-20561.4406;Cluster-20561.133511;Cluster-20561.80194;Cluster-20561.99154;Cluster-20561.99156;Cluster-20561.135141;Cluster-20561.70708;Cluster-20561.82239;Cluster-20561.149449;Cluster-20561.40457;Cluster-20561.62244;Cluster-20561.70265;Cluster-20561.46445;Cluster-20561.117387;Cluster-20561.137806;Cluster-20561.30489;Cluster-20561.68684;Cluster-20561.90088;Cluster-20561.…	K00381+K00381+K00387+K00392+K00640+K00640+K00641+K00641+K00641+K00860+K00860+K00860+K00860+K00958+K01011+K01011+K01082+K01082+K01082+K01738+K01738+K01738+K01738+K01738+K01739+K05907+K05907+K05907+K13034+K13811+K17069	https:\\www.genome.jp\dbget-bin\www_bget?map00920
Biosynthesis of unsaturated fatty acids	ko01040	57 out of 6769 0.842074161619146%	658 out of 62305 1.05609501645133%	0.97343	1	Cluster-20561.135366;Cluster-20561.21213;Cluster-20561.89166;Cluster-20561.96590;Cluster-20561.96592;Cluster-20561.97438;Cluster-26498.0;Cluster-20561.107225;Cluster-20561.119062;Cluster-20561.124193;Cluster-20561.136891;Cluster-20561.139328;Cluster-20561.139329;Cluster-20561.14291;Cluster-20561.148779;Cluster-20561.33308;Cluster-20561.53677;Cluster-20561.55711;Cluster-20561.81134;Cluster-20561.8…	K00232+K00232+K00232+K00232+K00232+K00232+K00232+K00507+K00507+K00507+K00507+K00507+K00507+K00507+K00507+K00507+K00507+K00507+K00507+K00507+K00507+K00507+K03921+K03921+K03921+K03921+K03921+K07513+K07513+K07513+K07513+K07513+K08764+K10246+K10246+K10246+K10246+K10246+K10251+K10251+K10256+K10256+K10256+K10256+K10256+K10256+K10256+K10256+K10256+K10256+K10256+K10256+K10256+K10256+K10258+K10258+K10703	https:\\www.genome.jp\dbget-bin\www_bget?map01040
Glutathione metabolism	ko00480	106 out of 6769 1.5659624759935%	1158 out of 62305 1.85859882834443%	0.975681	1	Cluster-20561.101226;Cluster-20561.109269;Cluster-20561.56536;Cluster-20561.61047;Cluster-20561.87368;Cluster-20561.90337;Cluster-20561.99539;Cluster-20561.124387;Cluster-20561.135053;Cluster-20561.79991;Cluster-20561.86618;Cluster-20561.86619;Cluster-20561.86621;Cluster-20561.95570;Cluster-20561.145804;Cluster-20561.28570;Cluster-20561.61447;Cluster-20561.62972;Cluster-20561.74300;Cluster-20561.…	K00031+K00031+K00031+K00031+K00031+K00031+K00031+K00033+K00033+K00033+K00033+K00033+K00033+K00033+K00036+K00036+K00036+K00036+K00036+K00036+K00383+K00383+K00383+K00383+K00383+K00383+K00383+K00383+K00383+K00383+K00432+K00432+K00432+K00432+K00432+K00432+K00432+K00432+K00432+K00434+K00434+K00434+K00434+K00434+K00797+K00797+K00797+K00799+K00799+K00799+K00799+K00799+K00799+K00799+K00799+K00799+K00799+…	https:\\www.genome.jp\dbget-bin\www_bget?map00480
beta-Alanine metabolism	ko00410	80 out of 6769 1.18185847244792%	902 out of 62305 1.44771687665516%	0.979248	1	Cluster-20561.109912;Cluster-20561.117183;Cluster-20561.120416;Cluster-20561.121047;Cluster-20561.121316;Cluster-20561.121998;Cluster-20561.124123;Cluster-20561.129415;Cluster-20561.141456;Cluster-20561.16121;Cluster-20561.53197;Cluster-20561.54995;Cluster-20561.61931;Cluster-20561.62305;Cluster-20561.64140;Cluster-20561.64659;Cluster-20561.72652;Cluster-20561.73468;Cluster-20561.79588;Cluster-20…	K00128+K00128+K00128+K00128+K00128+K00128+K00128+K00128+K00128+K00128+K00128+K00128+K00128+K00128+K00128+K00128+K00128+K00128+K00128+K00128+K00128+K00128+K00128+K00128+K00129+K00140+K00140+K00140+K00140+K00207+K00207+K00207+K00207+K00207+K00232+K00232+K00232+K00232+K00232+K00232+K00232+K00276+K00276+K00276+K00276+K00276+K00276+K00276+K01464+K01580+K01580+K01580+K01580+K01580+K01580+K01580+K01918+…	https:\\www.genome.jp\dbget-bin\www_bget?map00410
Cysteine and methionine metabolism	ko00270	109 out of 6769 1.6102821687103%	1198 out of 62305 1.92279913329588%	0.980781	1	Cluster-20561.45871;Cluster-20561.109870;Cluster-20561.131854;Cluster-20561.47126;Cluster-20561.49925;Cluster-20561.64721;Cluster-20561.75519;Cluster-20561.8240;Cluster-20561.95440;Cluster-20561.130045;Cluster-20561.80290;Cluster-20561.80292;Cluster-20561.94241;Cluster-20561.133680;Cluster-20561.71177;Cluster-20561.24103;Cluster-20561.52022;Cluster-20561.143718;Cluster-20561.128563;Cluster-20561.…	K00003+K00026+K00026+K00026+K00026+K00026+K00026+K00026+K00026+K00058+K00058+K00058+K00058+K00133+K00133+K00456+K00456+K00547+K00549+K00549+K00549+K00549+K00549+K00549+K00549+K00558+K00640+K00640+K00641+K00641+K00641+K00772+K00789+K00789+K00789+K00789+K00789+K00789+K00789+K00789+K00789+K00789+K00789+K00797+K00797+K00797+K00811+K00815+K00815+K00826+K00826+K00826+K00826+K00831+K00837+K00837+K00837+…	https:\\www.genome.jp\dbget-bin\www_bget?map00270
Propanoate metabolism	ko00640	68 out of 6769 1.00457970158074%	783 out of 62305 1.2567209694246%	0.981308	1	Cluster-20561.18299;Cluster-20561.40423;Cluster-20561.52425;Cluster-20561.69341;Cluster-20561.105702;Cluster-20561.121748;Cluster-20561.33843;Cluster-20561.87796;Cluster-20561.135366;Cluster-20561.21213;Cluster-20561.89166;Cluster-20561.96590;Cluster-20561.96592;Cluster-20561.97438;Cluster-26498.0;Cluster-20561.25261;Cluster-20561.42391;Cluster-20561.100706;Cluster-20561.38539;Cluster-20561.40464…	K00140+K00140+K00140+K00140+K00166+K00166+K00166+K00167+K00232+K00232+K00232+K00232+K00232+K00232+K00232+K00382+K00382+K00626+K00626+K00626+K00626+K00626+K00626+K01720+K01895+K01895+K01895+K01895+K01895+K01895+K01899+K01899+K01899+K01900+K01961+K01962+K01962+K01962+K02160+K02160+K05605+K05605+K05605+K05605+K05605+K07511+K09699+K09699+K09699+K11262+K11262+K11262+K11262+K11262+K11262+K11262+K11262+…	https:\\www.genome.jp\dbget-bin\www_bget?map00640
DNA replication	ko03030	34 out of 6769 0.502289850790368%	443 out of 62305 0.711018377337292%	0.990229	1	Cluster-20561.126581;Cluster-20561.60023;Cluster-20561.98990;Cluster-20561.117314;Cluster-20561.89990;Cluster-20561.17419;Cluster-20561.12531;Cluster-20561.58608;Cluster-20561.51149;Cluster-20561.56186;Cluster-20561.14765;Cluster-20561.102207;Cluster-20561.103100;Cluster-20561.105306;Cluster-20561.122784;Cluster-20561.122891;Cluster-20561.123013;Cluster-20561.128907;Cluster-20561.27422;Cluster-45…	K02212+K02212+K02212+K02321+K02321+K02327+K02335+K02540+K02685+K03469+K04802+K07466+K07466+K07466+K07466+K07466+K07466+K07466+K07466+K07466+K10739+K10739+K10740+K10747+K10747+K10754+K10754+K10754+K10755+K10755+K10756+K10756+K10756+K10756	https:\\www.genome.jp\dbget-bin\www_bget?map03030
Pentose phosphate pathway	ko00030	98 out of 6769 1.44777662874871%	1120 out of 62305 1.79760853864056%	0.991882	1	Cluster-20561.124387;Cluster-20561.135053;Cluster-20561.79991;Cluster-20561.86618;Cluster-20561.86619;Cluster-20561.86621;Cluster-20561.95570;Cluster-20561.145804;Cluster-20561.28570;Cluster-20561.61447;Cluster-20561.62972;Cluster-20561.74300;Cluster-20561.81319;Cluster-20561.108874;Cluster-20561.34222;Cluster-20561.59590;Cluster-20561.59591;Cluster-20561.125929;Cluster-20561.149003;Cluster-20561…	K00033+K00033+K00033+K00033+K00033+K00033+K00033+K00036+K00036+K00036+K00036+K00036+K00036+K00131+K00131+K00131+K00131+K00615+K00615+K00615+K00615+K00615+K00615+K00616+K00616+K00616+K00616+K00616+K00850+K00850+K00850+K00850+K00850+K00850+K00850+K00850+K00852+K00895+K00895+K00895+K00895+K00895+K00895+K00895+K00948+K00948+K00948+K00948+K01053+K01057+K01057+K01057+K01057+K01057+K01057+K01057+K01057+…	https:\\www.genome.jp\dbget-bin\www_bget?map00030
Histidine metabolism	ko00340	45 out of 6769 0.664795390751957%	571 out of 62305 0.916459353181928%	0.993087	1	Cluster-20561.109912;Cluster-20561.117183;Cluster-20561.120416;Cluster-20561.121047;Cluster-20561.121316;Cluster-20561.121998;Cluster-20561.124123;Cluster-20561.129415;Cluster-20561.141456;Cluster-20561.16121;Cluster-20561.53197;Cluster-20561.54995;Cluster-20561.61931;Cluster-20561.62305;Cluster-20561.64140;Cluster-20561.64659;Cluster-20561.72652;Cluster-20561.73468;Cluster-20561.79588;Cluster-20…	K00128+K00128+K00128+K00128+K00128+K00128+K00128+K00128+K00128+K00128+K00128+K00128+K00128+K00128+K00128+K00128+K00128+K00128+K00128+K00128+K00128+K00128+K00128+K00128+K00129+K00765+K00765+K00765+K00817+K00817+K01590+K01590+K01590+K01590+K01663+K01663+K01663+K01663+K14085+K14085+K14152+K14152+K19787+K20246+K20246	https:\\www.genome.jp\dbget-bin\www_bget?map00340
Valine, leucine and isoleucine degradation	ko00280	95 out of 6769 1.40345693603191%	1106 out of 62305 1.77513843190755%	0.994968	1	Cluster-20561.100616;Cluster-20561.100820;Cluster-20561.113219;Cluster-20561.115977;Cluster-20561.97591;Cluster-20561.109912;Cluster-20561.117183;Cluster-20561.120416;Cluster-20561.121047;Cluster-20561.121316;Cluster-20561.121998;Cluster-20561.124123;Cluster-20561.129415;Cluster-20561.141456;Cluster-20561.16121;Cluster-20561.53197;Cluster-20561.54995;Cluster-20561.61931;Cluster-20561.62305;Cluste…	K00020+K00020+K00020+K00020+K00020+K00128+K00128+K00128+K00128+K00128+K00128+K00128+K00128+K00128+K00128+K00128+K00128+K00128+K00128+K00128+K00128+K00128+K00128+K00128+K00128+K00128+K00128+K00128+K00128+K00140+K00140+K00140+K00140+K00166+K00166+K00166+K00167+K00249+K00249+K00249+K00249+K00253+K00253+K00253+K00253+K00382+K00382+K00626+K00626+K00626+K00626+K00626+K00626+K00826+K00826+K00826+K00826+…	https:\\www.genome.jp\dbget-bin\www_bget?map00280
Arginine and proline metabolism	ko00330	82 out of 6769 1.21140493425912%	983 out of 62305 1.57772249418185%	0.996526	1	Cluster-20561.109912;Cluster-20561.117183;Cluster-20561.120416;Cluster-20561.121047;Cluster-20561.121316;Cluster-20561.121998;Cluster-20561.124123;Cluster-20561.129415;Cluster-20561.141456;Cluster-20561.16121;Cluster-20561.53197;Cluster-20561.54995;Cluster-20561.61931;Cluster-20561.62305;Cluster-20561.64140;Cluster-20561.64659;Cluster-20561.72652;Cluster-20561.73468;Cluster-20561.79588;Cluster-20…	K00128+K00128+K00128+K00128+K00128+K00128+K00128+K00128+K00128+K00128+K00128+K00128+K00128+K00128+K00128+K00128+K00128+K00128+K00128+K00128+K00128+K00128+K00128+K00128+K00147+K00286+K00286+K00286+K00294+K00294+K00318+K00472+K00472+K00472+K00472+K00797+K00797+K00797+K00811+K00819+K00819+K00931+K01426+K01426+K01426+K01426+K01426+K01476+K01480+K01480+K01581+K01581+K01581+K01581+K01583+K01583+K01611+…	https:\\www.genome.jp\dbget-bin\www_bget?map00330
Nitrogen metabolism	ko00910	40 out of 6769 0.590929236223962%	545 out of 62305 0.874729154963486%	0.997888	1	Cluster-20561.77076;Cluster-20561.49658;Cluster-20561.57617;Cluster-20561.76049;Cluster-20561.129608;Cluster-20561.131630;Cluster-20561.72216;Cluster-20561.95051;Cluster-20561.130603;Cluster-20561.84632;Cluster-20561.88085;Cluster-20561.85301;Cluster-20561.103886;Cluster-20561.110266;Cluster-20561.50686;Cluster-20561.68221;Cluster-20561.92393;Cluster-20561.96334;Cluster-20561.96335;Cluster-20561.…	K00261+K00264+K00264+K00264+K00284+K00284+K00284+K00284+K00366+K00366+K00459+K01455+K01673+K01673+K01673+K01673+K01673+K01673+K01673+K01725+K01725+K01725+K01915+K01915+K01915+K01915+K01915+K01915+K01915+K01915+K01915+K01915+K01915+K01915+K02575+K02575+K02575+K15371+K15371+K15877	https:\\www.genome.jp\dbget-bin\www_bget?map00910
Alanine, aspartate and glutamate metabolism	ko00250	78 out of 6769 1.15231201063673%	974 out of 62305 1.56327742556777%	0.99887	1	Cluster-20561.11019;Cluster-20561.77076;Cluster-20561.49658;Cluster-20561.57617;Cluster-20561.76049;Cluster-20561.103037;Cluster-20561.104710;Cluster-20561.140159;Cluster-20561.66303;Cluster-20561.62200;Cluster-20561.102636;Cluster-20561.39158;Cluster-20561.58557;Cluster-20561.72392;Cluster-20561.34927;Cluster-20561.59777;Cluster-20561.78825;Cluster-20561.91826;Cluster-20561.107498;Cluster-20561.…	K00135+K00261+K00264+K00264+K00264+K00278+K00294+K00294+K00764+K00811+K00814+K00814+K00814+K00814+K00820+K00820+K00820+K00820+K00830+K00830+K01580+K01580+K01580+K01580+K01580+K01580+K01580+K01755+K01756+K01915+K01915+K01915+K01915+K01915+K01915+K01915+K01915+K01915+K01915+K01915+K01915+K01939+K01939+K01940+K01940+K01940+K01940+K01953+K01953+K01953+K01953+K01953+K01953+K01953+K01953+K01953+K01953+…	https:\\www.genome.jp\dbget-bin\www_bget?map00250
Protein processing in endoplasmic reticulum	ko04141	284 out of 6769 4.19559757719013%	3077 out of 62305 4.93860845839018%	0.998962	1	Cluster-20561.43971;Cluster-20561.45406;Cluster-20561.106686;Cluster-20561.25480;Cluster-20561.63421;Cluster-20561.70286;Cluster-20561.74953;Cluster-20561.77586;Cluster-20561.103424;Cluster-20561.105921;Cluster-20561.109019;Cluster-20561.109616;Cluster-20561.112780;Cluster-20561.124509;Cluster-20561.129425;Cluster-20561.154249;Cluster-20561.23260;Cluster-20561.46709;Cluster-20561.50363;Cluster-20…	K01228+K01228+K01230+K01230+K01230+K01230+K01230+K01230+K01456+K01456+K01456+K01456+K01456+K01456+K01456+K01456+K01456+K01456+K01456+K01456+K01456+K01456+K01456+K01456+K01456+K01456+K03094+K03094+K03094+K03094+K03094+K03094+K03237+K03237+K03237+K03237+K03283+K03283+K03283+K03283+K03283+K03283+K03283+K03283+K03283+K03283+K03283+K03283+K03283+K03283+K03283+K03283+K03283+K03283+K03283+K03283+K03283+…	https:\\www.genome.jp\dbget-bin\www_bget?map04141
Tryptophan metabolism	ko00380	123 out of 6769 1.81710740138868%	1465 out of 62305 2.3513361688468%	0.999355	1	Cluster-20561.109912;Cluster-20561.117183;Cluster-20561.120416;Cluster-20561.121047;Cluster-20561.121316;Cluster-20561.121998;Cluster-20561.124123;Cluster-20561.129415;Cluster-20561.141456;Cluster-20561.16121;Cluster-20561.53197;Cluster-20561.54995;Cluster-20561.61931;Cluster-20561.62305;Cluster-20561.64140;Cluster-20561.64659;Cluster-20561.72652;Cluster-20561.73468;Cluster-20561.79588;Cluster-20…	K00128+K00128+K00128+K00128+K00128+K00128+K00128+K00128+K00128+K00128+K00128+K00128+K00128+K00128+K00128+K00128+K00128+K00128+K00128+K00128+K00128+K00128+K00128+K00128+K00252+K00382+K00382+K00463+K00463+K00463+K00486+K00626+K00626+K00626+K00626+K00626+K00626+K00658+K00658+K00837+K00837+K00837+K00837+K00837+K00838+K01426+K01426+K01426+K01426+K01426+K01556+K01593+K01593+K01593+K03781+K03781+K03781+…	https:\\www.genome.jp\dbget-bin\www_bget?map00380
2-Oxocarboxylic acid metabolism	ko01210	76 out of 6769 1.12276554882553%	977 out of 62305 1.56809244843913%	0.999539	1	Cluster-20561.128698;Cluster-20561.128844;Cluster-20561.27940;Cluster-20561.72823;Cluster-20561.101226;Cluster-20561.109269;Cluster-20561.56536;Cluster-20561.61047;Cluster-20561.87368;Cluster-20561.90337;Cluster-20561.99539;Cluster-20561.140733;Cluster-20561.109871;Cluster-20561.110862;Cluster-20561.66951;Cluster-20561.97388;Cluster-20561.133680;Cluster-20561.71177;Cluster-20561.423;Cluster-20561…	K00030+K00030+K00030+K00030+K00031+K00031+K00031+K00031+K00031+K00031+K00031+K00052+K00053+K00053+K00053+K00053+K00133+K00133+K00145+K00618+K00620+K00811+K00814+K00814+K00814+K00814+K00818+K00818+K00818+K00826+K00826+K00826+K00826+K00838+K00928+K00928+K00928+K00928+K00930+K01647+K01647+K01647+K01647+K01649+K01649+K01652+K01652+K01652+K01653+K01655+K01681+K01681+K01681+K01681+K01681+K01687+K01687+…	https:\\www.genome.jp\dbget-bin\www_bget?map01210
Biosynthesis of amino acids	ko01230	312 out of 6769 4.6092480425469%	3410 out of 62305 5.47307599711099%	0.999675	1	Cluster-20561.45871;Cluster-20561.128698;Cluster-20561.128844;Cluster-20561.27940;Cluster-20561.72823;Cluster-20561.101226;Cluster-20561.109269;Cluster-20561.56536;Cluster-20561.61047;Cluster-20561.87368;Cluster-20561.90337;Cluster-20561.99539;Cluster-20561.140733;Cluster-20561.109871;Cluster-20561.110862;Cluster-20561.66951;Cluster-20561.97388;Cluster-20561.130045;Cluster-20561.80290;Cluster-205…	K00003+K00030+K00030+K00030+K00030+K00031+K00031+K00031+K00031+K00031+K00031+K00031+K00052+K00053+K00053+K00053+K00053+K00058+K00058+K00058+K00058+K00133+K00133+K00134+K00134+K00134+K00134+K00134+K00134+K00143+K00145+K00147+K00211+K00264+K00264+K00264+K00286+K00286+K00286+K00290+K00293+K00549+K00549+K00549+K00549+K00549+K00549+K00549+K00600+K00600+K00600+K00600+K00600+K00600+K00600+K00600+K00600+…	https:\\www.genome.jp\dbget-bin\www_bget?map01230
Fatty acid degradation	ko00071	119 out of 6769 1.75801447776629%	1450 out of 62305 2.32726105449001%	0.999724	1	Cluster-20561.111120;Cluster-20561.124894;Cluster-20561.34794;Cluster-20561.37546;Cluster-20561.37963;Cluster-20561.39012;Cluster-20561.70196;Cluster-20561.95456;Cluster-20561.109912;Cluster-20561.117183;Cluster-20561.120416;Cluster-20561.121047;Cluster-20561.121316;Cluster-20561.121998;Cluster-20561.124123;Cluster-20561.129415;Cluster-20561.141456;Cluster-20561.16121;Cluster-20561.53197;Cluster-…	K00121+K00121+K00121+K00121+K00121+K00121+K00121+K00121+K00128+K00128+K00128+K00128+K00128+K00128+K00128+K00128+K00128+K00128+K00128+K00128+K00128+K00128+K00128+K00128+K00128+K00128+K00128+K00128+K00128+K00128+K00128+K00128+K00232+K00232+K00232+K00232+K00232+K00232+K00232+K00249+K00249+K00249+K00249+K00252+K00626+K00626+K00626+K00626+K00626+K00626+K01897+K01897+K01897+K01897+K01897+K01897+K01897+…	https:\\www.genome.jp\dbget-bin\www_bget?map00071
Limonene and pinene degradation	ko00903	28 out of 6769 0.413650465356774%	449 out of 62305 0.72064842308001%	0.999744	1	Cluster-20561.109912;Cluster-20561.117183;Cluster-20561.120416;Cluster-20561.121047;Cluster-20561.121316;Cluster-20561.121998;Cluster-20561.124123;Cluster-20561.129415;Cluster-20561.141456;Cluster-20561.16121;Cluster-20561.53197;Cluster-20561.54995;Cluster-20561.61931;Cluster-20561.62305;Cluster-20561.64140;Cluster-20561.64659;Cluster-20561.72652;Cluster-20561.73468;Cluster-20561.79588;Cluster-20…	K00128+K00128+K00128+K00128+K00128+K00128+K00128+K00128+K00128+K00128+K00128+K00128+K00128+K00128+K00128+K00128+K00128+K00128+K00128+K00128+K00128+K00128+K00128+K00128+K14731+K14731+K14731+K14731	https:\\www.genome.jp\dbget-bin\www_bget?map00903
Carbon fixation in photosynthetic organisms	ko00710	96 out of 6769 1.41823016693751%	1211 out of 62305 1.9436642324051%	0.999769	1	Cluster-20561.109870;Cluster-20561.131854;Cluster-20561.47126;Cluster-20561.49925;Cluster-20561.64721;Cluster-20561.75519;Cluster-20561.8240;Cluster-20561.95440;Cluster-20561.71713;Cluster-20561.96157;Cluster-20561.45536;Cluster-20561.70891;Cluster-20561.86773;Cluster-20561.86774;Cluster-20561.86786;Cluster-20561.86787;Cluster-20561.86789;Cluster-20561.83168;Cluster-20561.83169;Cluster-20561.1214…	K00026+K00026+K00026+K00026+K00026+K00026+K00026+K00026+K00028+K00028+K00029+K00029+K00029+K00029+K00029+K00029+K00029+K00051+K00051+K00134+K00134+K00134+K00134+K00134+K00134+K00615+K00615+K00615+K00615+K00615+K00615+K00814+K00814+K00814+K00814+K00855+K00855+K00855+K00927+K00927+K00927+K00927+K00927+K00927+K01100+K01100+K01595+K01595+K01595+K01595+K01595+K01601+K01602+K01602+K01610+K01610+K01610+…	https:\\www.genome.jp\dbget-bin\www_bget?map00710
Tyrosine metabolism	ko00350	67 out of 6769 0.989806470675137%	923 out of 62305 1.48142203675467%	0.999925	1	Cluster-20561.111120;Cluster-20561.124894;Cluster-20561.34794;Cluster-20561.37546;Cluster-20561.37963;Cluster-20561.39012;Cluster-20561.70196;Cluster-20561.95456;Cluster-20561.126934;Cluster-20561.11019;Cluster-20561.10636;Cluster-20561.114351;Cluster-20561.65356;Cluster-20561.70443;Cluster-20561.71770;Cluster-20561.94646;Cluster-20561.94647;Cluster-20561.136361;Cluster-20561.138927;Cluster-20561…	K00121+K00121+K00121+K00121+K00121+K00121+K00121+K00121+K00129+K00135+K00276+K00276+K00276+K00276+K00276+K00276+K00276+K00505+K00505+K00505+K00505+K00505+K00545+K00545+K00811+K00815+K00815+K00817+K00817+K00838+K01557+K01593+K01593+K01593+K02510+K13953+K13953+K13953+K13953+K13953+K13953+K13953+K13953+K13953+K13953+K13953+K13953+K13953+K13953+K13953+K13953+K13953+K14454+K14454+K14454+K14455+K14455+…	https:\\www.genome.jp\dbget-bin\www_bget?map00350
Phagosome	ko04145	101 out of 6769 1.4920963214655%	1301 out of 62305 2.08811491854586%	0.999939	1	Cluster-20561.67743;Cluster-20561.100279;Cluster-20561.101157;Cluster-20561.102167;Cluster-20561.102951;Cluster-20561.104529;Cluster-20561.106771;Cluster-20561.45280;Cluster-20561.54004;Cluster-20561.88381;Cluster-20561.92616;Cluster-20561.92621;Cluster-20561.92624;Cluster-20561.92627;Cluster-20561.95098;Cluster-20561.97228;Cluster-20561.98204;Cluster-20561.98206;Cluster-3863.0;Cluster-20561.3055…	K00914+K00921+K00921+K00921+K00921+K00921+K00921+K00921+K00921+K00921+K00921+K00921+K00921+K00921+K00921+K00921+K00921+K00921+K00921+K02144+K02145+K02145+K02146+K02147+K02147+K02147+K02147+K02148+K02148+K02149+K02149+K02150+K02151+K02151+K02152+K02152+K02152+K02152+K02153+K02153+K02154+K02155+K02155+K02155+K02155+K02155+K03661+K03661+K04392+K04392+K04392+K04392+K05692+K05692+K05692+K07342+K07374+…	https:\\www.genome.jp\dbget-bin\www_bget?map04145
Peroxisome	ko04146	154 out of 6769 2.27507755946225%	1881 out of 62305 3.01901934034187%	0.999964	1	Cluster-20561.101226;Cluster-20561.109269;Cluster-20561.56536;Cluster-20561.61047;Cluster-20561.87368;Cluster-20561.90337;Cluster-20561.99539;Cluster-20561.35867;Cluster-20561.135366;Cluster-20561.21213;Cluster-20561.89166;Cluster-20561.96590;Cluster-20561.96592;Cluster-20561.97438;Cluster-26498.0;Cluster-20561.55418;Cluster-20561.9482;Cluster-20561.107498;Cluster-20561.58104;Cluster-20561.37214;…	K00031+K00031+K00031+K00031+K00031+K00031+K00031+K00106+K00232+K00232+K00232+K00232+K00232+K00232+K00232+K00624+K00624+K00830+K00830+K00869+K00869+K01640+K01897+K01897+K01897+K01897+K01897+K01897+K01897+K01897+K01897+K01897+K01897+K01897+K03426+K03426+K03781+K03781+K03781+K03781+K03781+K03781+K03781+K03781+K03781+K03781+K03781+K03781+K03781+K03781+K03781+K03781+K03781+K03781+K03781+K03781+K03781+…	https:\\www.genome.jp\dbget-bin\www_bget?map04146
Lysine degradation	ko00310	61 out of 6769 0.901167085241542%	873 out of 62305 1.40117165556536%	0.999966	1	Cluster-20561.109912;Cluster-20561.117183;Cluster-20561.120416;Cluster-20561.121047;Cluster-20561.121316;Cluster-20561.121998;Cluster-20561.124123;Cluster-20561.129415;Cluster-20561.141456;Cluster-20561.16121;Cluster-20561.53197;Cluster-20561.54995;Cluster-20561.61931;Cluster-20561.62305;Cluster-20561.64140;Cluster-20561.64659;Cluster-20561.72652;Cluster-20561.73468;Cluster-20561.79588;Cluster-20…	K00128+K00128+K00128+K00128+K00128+K00128+K00128+K00128+K00128+K00128+K00128+K00128+K00128+K00128+K00128+K00128+K00128+K00128+K00128+K00128+K00128+K00128+K00128+K00128+K00135+K00252+K00290+K00293+K00382+K00382+K00471+K00626+K00626+K00626+K00626+K00626+K00626+K00658+K00658+K01843+K06101+K07511+K11420+K11420+K11420+K11420+K11422+K11422+K11422+K11423+K11423+K11423+K11423+K11423+K11423+K11426+K11427+…	https:\\www.genome.jp\dbget-bin\www_bget?map00310
Proteasome	ko03050	65 out of 6769 0.960260008863939%	963 out of 62305 1.54562234170612%	0.999996	1	Cluster-20561.62672;Cluster-20561.74717;Cluster-20561.69934;Cluster-20561.45062;Cluster-20561.49097;Cluster-20561.40086;Cluster-20561.43419;Cluster-20561.37410;Cluster-20561.87825;Cluster-20561.58815;Cluster-20561.50519;Cluster-20561.58409;Cluster-20561.34253;Cluster-20561.46084;Cluster-20561.46976;Cluster-20561.69249;Cluster-20561.31975;Cluster-23589.0;Cluster-20561.32927;Cluster-20561.45185;Clu…	K02725+K02725+K02726+K02727+K02728+K02729+K02729+K02730+K02730+K02731+K02732+K02732+K02734+K02734+K02735+K02735+K02736+K02736+K02737+K02738+K02739+K03028+K03029+K03029+K03029+K03029+K03030+K03032+K03032+K03033+K03033+K03035+K03035+K03036+K03036+K03037+K03037+K03038+K03038+K03039+K03061+K03062+K03062+K03063+K03063+K03063+K03063+K03063+K03063+K03063+K03063+K03064+K03064+K03064+K03064+K03065+K03066+…	https:\\www.genome.jp\dbget-bin\www_bget?map03050
Pyruvate metabolism	ko00620	149 out of 6769 2.20121140493426%	1895 out of 62305 3.04148944707487%	0.999996	1	Cluster-20561.109870;Cluster-20561.131854;Cluster-20561.47126;Cluster-20561.49925;Cluster-20561.64721;Cluster-20561.75519;Cluster-20561.8240;Cluster-20561.95440;Cluster-20561.71713;Cluster-20561.96157;Cluster-20561.45536;Cluster-20561.70891;Cluster-20561.86773;Cluster-20561.86774;Cluster-20561.86786;Cluster-20561.86787;Cluster-20561.86789;Cluster-20561.83168;Cluster-20561.83169;Cluster-20561.2758…	K00026+K00026+K00026+K00026+K00026+K00026+K00026+K00026+K00028+K00028+K00029+K00029+K00029+K00029+K00029+K00029+K00029+K00051+K00051+K00101+K00101+K00102+K00102+K00102+K00102+K00102+K00102+K00102+K00128+K00128+K00128+K00128+K00128+K00128+K00128+K00128+K00128+K00128+K00128+K00128+K00128+K00128+K00128+K00128+K00128+K00128+K00128+K00128+K00128+K00128+K00128+K00128+K00161+K00161+K00161+K00162+K00162+…	https:\\www.genome.jp\dbget-bin\www_bget?map00620
Glyoxylate and dicarboxylate metabolism	ko00630	159 out of 6769 2.34894371399025%	2118 out of 62305 3.3994061471792%	1	1	Cluster-20561.142916;Cluster-20561.109870;Cluster-20561.131854;Cluster-20561.47126;Cluster-20561.49925;Cluster-20561.64721;Cluster-20561.75519;Cluster-20561.8240;Cluster-20561.95440;Cluster-20561.20084;Cluster-20561.35791;Cluster-20561.64514;Cluster-20561.96012;Cluster-20561.75260;Cluster-20561.129608;Cluster-20561.131630;Cluster-20561.72216;Cluster-20561.95051;Cluster-20561.25261;Cluster-20561.4…	K00015+K00026+K00026+K00026+K00026+K00026+K00026+K00026+K00026+K00122+K00122+K00122+K00122+K00281+K00284+K00284+K00284+K00284+K00382+K00382+K00600+K00600+K00600+K00600+K00600+K00600+K00600+K00600+K00600+K00600+K00600+K00600+K00605+K00626+K00626+K00626+K00626+K00626+K00626+K00830+K00830+K01455+K01601+K01602+K01602+K01637+K01637+K01637+K01637+K01637+K01637+K01638+K01638+K01638+K01638+K01647+K01647+…	https:\\www.genome.jp\dbget-bin\www_bget?map00630
Citrate cycle (TCA cycle)	ko00020	90 out of 6769 1.32959078150391%	1491 out of 62305 2.39306636706524%	1	1	Cluster-20561.109870;Cluster-20561.131854;Cluster-20561.47126;Cluster-20561.49925;Cluster-20561.64721;Cluster-20561.75519;Cluster-20561.8240;Cluster-20561.95440;Cluster-20561.128698;Cluster-20561.128844;Cluster-20561.27940;Cluster-20561.72823;Cluster-20561.101226;Cluster-20561.109269;Cluster-20561.56536;Cluster-20561.61047;Cluster-20561.87368;Cluster-20561.90337;Cluster-20561.99539;Cluster-20561.…	K00026+K00026+K00026+K00026+K00026+K00026+K00026+K00026+K00030+K00030+K00030+K00030+K00031+K00031+K00031+K00031+K00031+K00031+K00031+K00161+K00161+K00161+K00162+K00162+K00164+K00164+K00234+K00234+K00234+K00234+K00234+K00234+K00235+K00235+K00235+K00235+K00236+K00236+K00236+K00236+K00237+K00382+K00382+K00627+K00627+K00627+K00627+K00658+K00658+K01610+K01610+K01610+K01610+K01610+K01610+K01610+K01647+…	https:\\www.genome.jp\dbget-bin\www_bget?map00020
Glycolysis / Gluconeogenesis	ko00010	217 out of 6769 3.20579110651499%	2946 out of 62305 4.72835245967418%	1	1	Cluster-20561.102235;Cluster-20561.106183;Cluster-20561.113141;Cluster-20561.113326;Cluster-20561.113781;Cluster-20561.118784;Cluster-20561.120792;Cluster-20561.124519;Cluster-20561.131778;Cluster-20561.144534;Cluster-20561.15146;Cluster-20561.15357;Cluster-20561.15480;Cluster-20561.154980;Cluster-20561.2085;Cluster-20561.32715;Cluster-20561.35647;Cluster-20561.37841;Cluster-20561.49426;Cluster-2…	K00002+K00002+K00002+K00002+K00002+K00002+K00002+K00002+K00002+K00002+K00002+K00002+K00002+K00002+K00002+K00002+K00002+K00002+K00002+K00002+K00002+K00002+K00002+K00002+K00002+K00002+K00002+K00002+K00002+K00121+K00121+K00121+K00121+K00121+K00121+K00121+K00121+K00128+K00128+K00128+K00128+K00128+K00128+K00128+K00128+K00128+K00128+K00128+K00128+K00128+K00128+K00128+K00128+K00128+K00128+K00128+K00128+…	https:\\www.genome.jp\dbget-bin\www_bget?map00010
Carbon metabolism	ko01200	396 out of 6769 5.85019943861723%	5113 out of 62305 8.20640398041891%	1	1	Cluster-20561.109870;Cluster-20561.131854;Cluster-20561.47126;Cluster-20561.49925;Cluster-20561.64721;Cluster-20561.75519;Cluster-20561.8240;Cluster-20561.95440;Cluster-20561.71713;Cluster-20561.96157;Cluster-20561.45536;Cluster-20561.70891;Cluster-20561.86773;Cluster-20561.86774;Cluster-20561.86786;Cluster-20561.86787;Cluster-20561.86789;Cluster-20561.128698;Cluster-20561.128844;Cluster-20561.27…	K00026+K00026+K00026+K00026+K00026+K00026+K00026+K00026+K00028+K00028+K00029+K00029+K00029+K00029+K00029+K00029+K00029+K00030+K00030+K00030+K00030+K00031+K00031+K00031+K00031+K00031+K00031+K00031+K00033+K00033+K00033+K00033+K00033+K00033+K00033+K00036+K00036+K00036+K00036+K00036+K00036+K00051+K00051+K00058+K00058+K00058+K00058+K00074+K00074+K00121+K00121+K00121+K00121+K00121+K00121+K00121+K00121+…	https:\\www.genome.jp\dbget-bin\www_bget?map01200
Oxidative phosphorylation	ko00190	197 out of 6769 2.91032648840301%	3100 out of 62305 4.97552363373726%	1	1	Cluster-20561.15618;Cluster-20561.18441;Cluster-20561.54771;Cluster-20561.59135;Cluster-20561.72437;Cluster-20561.73642;Cluster-20561.138631;Cluster-20561.37401;Cluster-20561.65826;Cluster-20561.83810;Cluster-20561.104300;Cluster-20561.129137;Cluster-20561.134221;Cluster-20561.77428;Cluster-20561.45220;Cluster-20561.68150;Cluster-20561.88234;Cluster-20561.99684;Cluster-20561.16793;Cluster-20561.7…	K00234+K00234+K00234+K00234+K00234+K00234+K00235+K00235+K00235+K00235+K00236+K00236+K00236+K00236+K00237+K00411+K00412+K00412+K00413+K00413+K00415+K00415+K00416+K00417+K00419+K01507+K01507+K01507+K01507+K01507+K01507+K01507+K01507+K01507+K01507+K01507+K01507+K01507+K01535+K01535+K01535+K01535+K01535+K01535+K01535+K01535+K01535+K01535+K02108+K02108+K02109+K02109+K02111+K02112+K02112+K02113+K02113+…	https:\\www.genome.jp\dbget-bin\www_bget?map00190
Ribosome	ko03010	394 out of 6769 5.82065297680603%	6152 out of 62305 9.87400690153278%	1	1	Cluster-20561.46747;Cluster-20561.74683;Cluster-20561.126781;Cluster-24286.0;Cluster-20561.109952;Cluster-20561.139408;Cluster-20561.91644;Cluster-20561.114920;Cluster-20561.38548;Cluster-20561.71575;Cluster-20561.85117;Cluster-20561.87972;Cluster-20561.99208;Cluster-20561.99585;Cluster-20561.99626;Cluster-20561.99873;Cluster-20561.130733;Cluster-20561.71137;Cluster-20561.100334;Cluster-20561.111…	K02863+K02863+K02864+K02864+K02865+K02865+K02865+K02866+K02866+K02866+K02866+K02866+K02866+K02866+K02866+K02866+K02867+K02867+K02868+K02868+K02868+K02868+K02870+K02870+K02871+K02872+K02872+K02872+K02873+K02873+K02874+K02874+K02874+K02875+K02875+K02875+K02875+K02876+K02876+K02876+K02876+K02877+K02877+K02879+K02880+K02880+K02880+K02882+K02882+K02882+K02882+K02883+K02883+K02883+K02883+K02883+K02883+…	https:\\www.genome.jp\dbget-bin\www_bget?map03010

## Sheet: HRL_vs_RL
KEGG enrichment of HRL vs RL
#Kegg_pathway	ko_id	Cluter_frequency	Genome_frequency	P-value	Corrected_P-value	GeneID	KEGG Orthology	hyperlink
Metabolic pathways	ko01100	2063 out of 4025 51.2546583850932%	29431 out of 62305 47.236979375652%	7.2708e-08	1.00337e-05	Cluster-20561.10014;Cluster-20561.102235;Cluster-20561.106462;Cluster-20561.113140;Cluster-20561.113326;Cluster-20561.113781;Cluster-20561.11582;Cluster-20561.11791;Cluster-20561.119312;Cluster-20561.120792;Cluster-20561.124519;Cluster-20561.131778;Cluster-20561.1347;Cluster-20561.1348;Cluster-20561.136643;Cluster-20561.136644;Cluster-20561.138076;Cluster-20561.14146;Cluster-20561.144534;Cluster-…	K00002+K00002+K00002+K00002+K00002+K00002+K00002+K00002+K00002+K00002+K00002+K00002+K00002+K00002+K00002+K00002+K00002+K00002+K00002+K00002+K00002+K00002+K00002+K00002+K00002+K00002+K00002+K00002+K00002+K00002+K00002+K00002+K00002+K00002+K00002+K00002+K00002+K00002+K00002+K00002+K00002+K00002+K00002+K00002+K00002+K00002+K00002+K00002+K00002+K00003+K00003+K00003+K00008+K00008+K00008+K00009+K00009+…	https:\\www.genome.jp\dbget-bin\www_bget?map01100
Photosynthesis	ko00195	27 out of 4025 0.670807453416149%	170 out of 62305 0.272851296043656%	1.36953e-05	0.00188996	Cluster-20561.65411;Cluster-20561.92058;Cluster-20561.104079;Cluster-20561.116261;Cluster-20561.48964;Cluster-20561.91450;Cluster-20561.73725;Cluster-20561.100578;Cluster-20561.72270;Cluster-20561.85546;Cluster-20561.71457;Cluster-20561.75399;Cluster-20561.140465;Cluster-20561.74875;Cluster-20561.82500;Cluster-20561.116979;Cluster-20561.61551;Cluster-20561.119434;Cluster-20561.73811;Cluster-20561…	K02108+K02109+K02112+K02112+K02113+K02115+K02634+K02636+K02636+K02636+K02639+K02641+K02689+K02692+K02693+K02694+K02695+K02697+K02699+K02701+K02704+K02705+K02707+K02712+K03541+K03542+K08901	https:\\www.genome.jp\dbget-bin\www_bget?map00195
Biosynthesis of secondary metabolites	ko01110	1057 out of 4025 26.2608695652174%	15006 out of 62305 24.0847444025359%	0.000497549	0.0686618	Cluster-20561.10014;Cluster-20561.102235;Cluster-20561.106462;Cluster-20561.113140;Cluster-20561.113326;Cluster-20561.113781;Cluster-20561.11582;Cluster-20561.11791;Cluster-20561.119312;Cluster-20561.120792;Cluster-20561.124519;Cluster-20561.131778;Cluster-20561.1347;Cluster-20561.1348;Cluster-20561.136643;Cluster-20561.136644;Cluster-20561.138076;Cluster-20561.14146;Cluster-20561.144534;Cluster-…	K00002+K00002+K00002+K00002+K00002+K00002+K00002+K00002+K00002+K00002+K00002+K00002+K00002+K00002+K00002+K00002+K00002+K00002+K00002+K00002+K00002+K00002+K00002+K00002+K00002+K00002+K00002+K00002+K00002+K00002+K00002+K00002+K00002+K00002+K00002+K00002+K00002+K00002+K00002+K00002+K00002+K00002+K00002+K00002+K00002+K00002+K00002+K00002+K00002+K00003+K00003+K00003+K00006+K00010+K00010+K00015+K00015+…	https:\\www.genome.jp\dbget-bin\www_bget?map01110
Betalain biosynthesis	ko00965	19 out of 4025 0.472049689440994%	131 out of 62305 0.210255998715994%	0.000778937	0.107493	Cluster-20561.136361;Cluster-20561.138927;Cluster-20561.149193;Cluster-20561.18026;Cluster-20561.22531;Cluster-20561.31834;Cluster-20561.54299;Cluster-20561.55891;Cluster-20561.56621;Cluster-20561.60535;Cluster-20561.69995;Cluster-20561.7510;Cluster-20561.89428;Cluster-20561.16321;Cluster-20561.6166;Cluster-20561.50982;Cluster-20561.66603;Cluster-20561.66713;Cluster-20561.51759	K00505+K00505+K00505+K00505+K00505+K00505+K00505+K00505+K00505+K00505+K00505+K00505+K00505+K00545+K00545+K01593+K01593+K01593+K15777	https:\\www.genome.jp\dbget-bin\www_bget?map00965
Carotenoid biosynthesis	ko00906	33 out of 4025 0.819875776397516%	319 out of 62305 0.511997431987802%	0.00540169	0.745433	Cluster-20561.62320;Cluster-20561.41734;Cluster-20561.74577;Cluster-20561.80392;Cluster-33900.1;Cluster-20561.17434;Cluster-20561.31551;Cluster-20561.44167;Cluster-20561.87350;Cluster-20561.32978;Cluster-20561.75142;Cluster-20561.110899;Cluster-20561.140342;Cluster-20561.2249;Cluster-20561.42695;Cluster-20561.85665;Cluster-20561.70747;Cluster-20561.73450;Cluster-20561.128326;Cluster-20561.14767;C…	K02291+K06443+K06443+K09835+K09837+K09838+K09838+K09838+K09838+K09839+K09839+K09841+K09841+K09841+K09841+K09841+K09842+K09843+K15745+K15745+K15745+K15745+K15745+K15746+K15747+K15747+K17819+K17819+K17819+K17819+K17841+K17841+K17841	https:\\www.genome.jp\dbget-bin\www_bget?map00906
Taurine and hypotaurine metabolism	ko00430	19 out of 4025 0.472049689440994%	160 out of 62305 0.256801219805794%	0.00765346	1	Cluster-20561.27850;Cluster-20561.52022;Cluster-20561.61942;Cluster-14491.1;Cluster-20561.10565;Cluster-20561.138009;Cluster-20561.148081;Cluster-20561.49854;Cluster-20561.53925;Cluster-20561.56230;Cluster-20561.61319;Cluster-20561.63008;Cluster-9548.0;Cluster-20561.108658;Cluster-20561.110225;Cluster-20561.135367;Cluster-20561.92717;Cluster-20561.12038;Cluster-20561.106647	K00456+K00456+K00925+K01580+K01580+K01580+K01580+K01580+K01580+K01580+K01580+K01580+K01580+K10712+K10712+K10712+K10712+K15371+K18592	https:\\www.genome.jp\dbget-bin\www_bget?map00430
Stilbenoid, diarylheptanoid and gingerol biosynthesis	ko00945	13 out of 4025 0.322981366459627%	96 out of 62305 0.154080731883476%	0.00881045	1	Cluster-20561.70763;Cluster-20561.38810;Cluster-20561.65850;Cluster-20561.94662;Cluster-20561.103244;Cluster-20561.142201;Cluster-20561.21911;Cluster-20561.43430;Cluster-20561.92572;Cluster-20561.94309;Cluster-20561.97984;Cluster-20561.103006;Cluster-20561.51582	K00487+K09754+K09754+K09754+K13065+K13065+K13065+K13065+K13065+K13065+K13065+K16040+K16040	https:\\www.genome.jp\dbget-bin\www_bget?map00945
Lysine biosynthesis	ko00300	19 out of 4025 0.472049689440994%	171 out of 62305 0.274456303667442%	0.014959	1	Cluster-20561.148757;Cluster-20561.37347;Cluster-20561.45871;Cluster-20561.71177;Cluster-20561.895;Cluster-20561.142531;Cluster-20561.5450;Cluster-20561.44303;Cluster-20561.70846;Cluster-20561.14169;Cluster-13037.1;Cluster-20561.42150;Cluster-20561.76035;Cluster-20561.33658;Cluster-31805.2;Cluster-7901.0;Cluster-20561.99654;Cluster-20561.46118;Cluster-20561.62031	K00003+K00003+K00003+K00133+K00133+K00143+K00143+K00290+K00290+K00293+K00838+K00838+K01586+K01655+K01655+K01655+K01705+K05824+K17450	https:\\www.genome.jp\dbget-bin\www_bget?map00300
Glycerolipid metabolism	ko00561	123 out of 4025 3.05590062111801%	1574 out of 62305 2.5262819998395%	0.0172512	1	Cluster-20561.10014;Cluster-20561.102235;Cluster-20561.106462;Cluster-20561.113140;Cluster-20561.113326;Cluster-20561.113781;Cluster-20561.11582;Cluster-20561.11791;Cluster-20561.119312;Cluster-20561.120792;Cluster-20561.124519;Cluster-20561.131778;Cluster-20561.1347;Cluster-20561.1348;Cluster-20561.136643;Cluster-20561.136644;Cluster-20561.138076;Cluster-20561.14146;Cluster-20561.144534;Cluster-…	K00002+K00002+K00002+K00002+K00002+K00002+K00002+K00002+K00002+K00002+K00002+K00002+K00002+K00002+K00002+K00002+K00002+K00002+K00002+K00002+K00002+K00002+K00002+K00002+K00002+K00002+K00002+K00002+K00002+K00002+K00002+K00002+K00002+K00002+K00002+K00002+K00002+K00002+K00002+K00002+K00002+K00002+K00002+K00002+K00002+K00002+K00002+K00002+K00002+K00128+K00128+K00128+K00128+K00128+K00128+K00128+K00128+…	https:\\www.genome.jp\dbget-bin\www_bget?map00561
Ribosome	ko03010	436 out of 4025 10.832298136646%	6152 out of 62305 9.87400690153278%	0.0197131	1	Cluster-20561.46747;Cluster-20561.139408;Cluster-20561.144892;Cluster-20561.146722;Cluster-20561.18411;Cluster-20561.64973;Cluster-20561.65627;Cluster-20561.105554;Cluster-20561.114919;Cluster-20561.151792;Cluster-20561.16208;Cluster-20561.32260;Cluster-20561.38548;Cluster-20561.61621;Cluster-20561.71575;Cluster-20561.85117;Cluster-20561.130733;Cluster-20561.71137;Cluster-20561.111921;Cluster-205…	K02863+K02865+K02865+K02865+K02865+K02865+K02865+K02866+K02866+K02866+K02866+K02866+K02866+K02866+K02866+K02866+K02867+K02867+K02868+K02868+K02868+K02868+K02868+K02870+K02870+K02870+K02870+K02871+K02872+K02872+K02872+K02872+K02872+K02872+K02873+K02873+K02873+K02873+K02873+K02874+K02875+K02875+K02875+K02875+K02876+K02876+K02876+K02877+K02877+K02877+K02877+K02877+K02877+K02877+K02877+K02878+K02879+…	https:\\www.genome.jp\dbget-bin\www_bget?map03010
Glycolysis / Gluconeogenesis	ko00010	218 out of 4025 5.41614906832298%	2946 out of 62305 4.72835245967418%	0.0199062	1	Cluster-20561.10014;Cluster-20561.102235;Cluster-20561.106462;Cluster-20561.113140;Cluster-20561.113326;Cluster-20561.113781;Cluster-20561.11582;Cluster-20561.11791;Cluster-20561.119312;Cluster-20561.120792;Cluster-20561.124519;Cluster-20561.131778;Cluster-20561.1347;Cluster-20561.1348;Cluster-20561.136643;Cluster-20561.136644;Cluster-20561.138076;Cluster-20561.14146;Cluster-20561.144534;Cluster-…	K00002+K00002+K00002+K00002+K00002+K00002+K00002+K00002+K00002+K00002+K00002+K00002+K00002+K00002+K00002+K00002+K00002+K00002+K00002+K00002+K00002+K00002+K00002+K00002+K00002+K00002+K00002+K00002+K00002+K00002+K00002+K00002+K00002+K00002+K00002+K00002+K00002+K00002+K00002+K00002+K00002+K00002+K00002+K00002+K00002+K00002+K00002+K00002+K00002+K00121+K00121+K00121+K00121+K00121+K00121+K00121+K00121+…	https:\\www.genome.jp\dbget-bin\www_bget?map00010
Isoquinoline alkaloid biosynthesis	ko00950	28 out of 4025 0.695652173913043%	291 out of 62305 0.467057218521788%	0.0234905	1	Cluster-20561.10636;Cluster-20561.65356;Cluster-20561.136361;Cluster-20561.138927;Cluster-20561.149193;Cluster-20561.18026;Cluster-20561.22531;Cluster-20561.31834;Cluster-20561.54299;Cluster-20561.55891;Cluster-20561.56621;Cluster-20561.60535;Cluster-20561.69995;Cluster-20561.7510;Cluster-20561.89428;Cluster-20561.62200;Cluster-13037.1;Cluster-20561.42150;Cluster-20561.50982;Cluster-20561.66603;C…	K00276+K00276+K00505+K00505+K00505+K00505+K00505+K00505+K00505+K00505+K00505+K00505+K00505+K00505+K00505+K00811+K00838+K00838+K01593+K01593+K01593+K14454+K14454+K14455+K14455+K14455+K21580+K22097	https:\\www.genome.jp\dbget-bin\www_bget?map00950
Tryptophan metabolism	ko00380	114 out of 4025 2.83229813664596%	1465 out of 62305 2.3513361688468%	0.0235067	1	Cluster-20561.112441;Cluster-20561.114229;Cluster-20561.114410;Cluster-20561.115099;Cluster-20561.117183;Cluster-20561.120416;Cluster-20561.120869;Cluster-20561.121316;Cluster-20561.121540;Cluster-20561.123614;Cluster-20561.124391;Cluster-20561.129415;Cluster-20561.130259;Cluster-20561.132557;Cluster-20561.28541;Cluster-20561.33073;Cluster-20561.43194;Cluster-20561.51627;Cluster-20561.52071;Clust…	K00128+K00128+K00128+K00128+K00128+K00128+K00128+K00128+K00128+K00128+K00128+K00128+K00128+K00128+K00128+K00128+K00128+K00128+K00128+K00128+K00128+K00128+K00128+K00128+K00128+K00128+K00128+K00128+K00128+K00128+K00128+K00128+K00252+K00382+K00382+K00382+K00463+K00463+K00486+K00626+K00626+K00626+K00626+K00658+K00658+K00837+K00838+K00838+K01426+K01426+K01426+K01501+K01556+K01593+K01593+K01593+K03392+…	https:\\www.genome.jp\dbget-bin\www_bget?map00380
Cysteine and methionine metabolism	ko00270	95 out of 4025 2.36024844720497%	1198 out of 62305 1.92279913329588%	0.0236475	1	Cluster-20561.148757;Cluster-20561.37347;Cluster-20561.45871;Cluster-19934.0;Cluster-20561.125222;Cluster-20561.131854;Cluster-20561.142520;Cluster-20561.20252;Cluster-20561.22266;Cluster-20561.25992;Cluster-20561.39599;Cluster-20561.47125;Cluster-20561.47126;Cluster-20561.49925;Cluster-20561.64721;Cluster-30206.2;Cluster-33642.0;Cluster-737.0;Cluster-20561.11512;Cluster-20561.130045;Cluster-2056…	K00003+K00003+K00003+K00026+K00026+K00026+K00026+K00026+K00026+K00026+K00026+K00026+K00026+K00026+K00026+K00026+K00026+K00026+K00058+K00058+K00133+K00133+K00456+K00456+K00549+K00549+K00549+K00549+K00549+K00549+K00641+K00641+K00772+K00789+K00789+K00789+K00789+K00789+K00789+K00789+K00789+K00789+K00797+K00797+K00797+K00811+K00826+K00826+K00826+K00826+K00831+K00837+K00838+K00838+K01011+K01011+K01251+…	https:\\www.genome.jp\dbget-bin\www_bget?map00270
Biosynthesis of amino acids	ko01230	248 out of 4025 6.16149068322981%	3410 out of 62305 5.47307599711099%	0.0271062	1	Cluster-20561.148757;Cluster-20561.37347;Cluster-20561.45871;Cluster-20561.128698;Cluster-20561.27940;Cluster-20561.38030;Cluster-20561.149319;Cluster-20561.140733;Cluster-20561.52740;Cluster-20561.66951;Cluster-20561.8373;Cluster-20561.11512;Cluster-20561.130045;Cluster-20561.71177;Cluster-20561.895;Cluster-20561.116699;Cluster-20561.121466;Cluster-20561.123049;Cluster-20561.131381;Cluster-20561…	K00003+K00003+K00003+K00030+K00030+K00030+K00031+K00052+K00053+K00053+K00053+K00058+K00058+K00133+K00133+K00134+K00134+K00134+K00134+K00134+K00134+K00134+K00134+K00134+K00143+K00143+K00145+K00145+K00147+K00211+K00211+K00264+K00264+K00264+K00264+K00286+K00290+K00290+K00293+K00549+K00549+K00549+K00549+K00549+K00549+K00600+K00600+K00600+K00600+K00600+K00600+K00611+K00615+K00615+K00615+K00615+K00615+…	https:\\www.genome.jp\dbget-bin\www_bget?map01230
Biotin metabolism	ko00780	23 out of 4025 0.571428571428571%	235 out of 62305 0.37717679158976%	0.0314489	1	Cluster-20561.12051;Cluster-20561.122035;Cluster-20561.140532;Cluster-20561.152852;Cluster-20561.20196;Cluster-20561.3236;Cluster-20561.44216;Cluster-20561.47639;Cluster-20561.4864;Cluster-20561.55312;Cluster-20561.6227;Cluster-20561.67520;Cluster-20561.86719;Cluster-20561.89946;Cluster-8013.0;Cluster-8612.0;Cluster-20561.16640;Cluster-20561.75373;Cluster-20561.46154;Cluster-20561.48466;Cluster-2…	K00059+K00059+K00059+K00059+K00059+K00059+K00059+K00059+K00059+K00059+K00059+K00059+K00059+K00059+K00059+K00059+K00652+K00652+K01012+K01942+K09458+K09458+K19562	https:\\www.genome.jp\dbget-bin\www_bget?map00780
Steroid biosynthesis	ko00100	33 out of 4025 0.819875776397516%	364 out of 62305 0.584222775058182%	0.0319951	1	Cluster-20561.68753;Cluster-20561.66646;Cluster-20561.70292;Cluster-20561.123560;Cluster-20561.12696;Cluster-20561.62781;Cluster-20561.24039;Cluster-20561.56636;Cluster-20561.65392;Cluster-20561.38029;Cluster-20561.10718;Cluster-20561.141841;Cluster-20561.16171;Cluster-20561.56415;Cluster-20561.26198;Cluster-20561.39026;Cluster-20561.112429;Cluster-20561.72122;Cluster-12764.0;Cluster-15499.0;Clus…	K00213+K00222+K00223+K00227+K00227+K00227+K00511+K00511+K00511+K00559+K00637+K00637+K00801+K00801+K01052+K01052+K01853+K01853+K05917+K05917+K05917+K05917+K05917+K07748+K07750+K07750+K09829+K09831+K09831+K09831+K14423+K14674+K14674	https:\\www.genome.jp\dbget-bin\www_bget?map00100
Butanoate metabolism	ko00650	36 out of 4025 0.894409937888199%	404 out of 62305 0.64842308000963%	0.0326003	1	Cluster-20561.16245;Cluster-20561.23590;Cluster-20561.147890;Cluster-20561.116180;Cluster-20561.152396;Cluster-20561.26345;Cluster-20561.46430;Cluster-20561.38539;Cluster-20561.40464;Cluster-20561.63681;Cluster-20561.6391;Cluster-20561.41781;Cluster-20561.55803;Cluster-14491.1;Cluster-20561.10565;Cluster-20561.138009;Cluster-20561.148081;Cluster-20561.49854;Cluster-20561.53925;Cluster-20561.56230…	K00074+K00074+K00109+K00135+K00135+K00135+K00135+K00626+K00626+K00626+K00626+K01027+K01027+K01580+K01580+K01580+K01580+K01580+K01580+K01580+K01580+K01580+K01580+K01641+K01641+K01652+K01652+K01652+K01653+K01913+K07511+K07511+K13524+K16871+K17761+K17761	https:\\www.genome.jp\dbget-bin\www_bget?map00650
Glycerophospholipid metabolism	ko00564	93 out of 4025 2.31055900621118%	1193 out of 62305 1.91477409517695%	0.0359765	1	Cluster-20561.58349;Cluster-11816.0;Cluster-20561.119222;Cluster-20561.59300;Cluster-20561.146114;Cluster-20561.50612;Cluster-20561.27981;Cluster-20561.48284;Cluster-20561.118124;Cluster-20561.140820;Cluster-20561.40415;Cluster-20561.153511;Cluster-20561.2693;Cluster-20561.33734;Cluster-20561.91377;Cluster-20561.91381;Cluster-20561.135443;Cluster-20561.72100;Cluster-20561.145731;Cluster-20561.190…	K00006+K00111+K00111+K00551+K00866+K00894+K00967+K00967+K00968+K00968+K00981+K00993+K00993+K00993+K00993+K00993+K00995+K00999+K01049+K01049+K01049+K01049+K01049+K01049+K01049+K01049+K01049+K01114+K01115+K01115+K01115+K01115+K01115+K01115+K01115+K01115+K01115+K01613+K01613+K01613+K01613+K01613+K01613+K05929+K06123+K06123+K06128+K06128+K06130+K08730+K13511+K13513+K13513+K13519+K13535+K13535+K14674+…	https:\\www.genome.jp\dbget-bin\www_bget?map00564
Pentose and glucuronate interconversions	ko00040	87 out of 4025 2.16149068322981%	1115 out of 62305 1.78958350052163%	0.0404836	1	Cluster-20561.10014;Cluster-20561.102235;Cluster-20561.106462;Cluster-20561.113140;Cluster-20561.113326;Cluster-20561.113781;Cluster-20561.11582;Cluster-20561.11791;Cluster-20561.119312;Cluster-20561.120792;Cluster-20561.124519;Cluster-20561.131778;Cluster-20561.1347;Cluster-20561.1348;Cluster-20561.136643;Cluster-20561.136644;Cluster-20561.138076;Cluster-20561.14146;Cluster-20561.144534;Cluster-…	K00002+K00002+K00002+K00002+K00002+K00002+K00002+K00002+K00002+K00002+K00002+K00002+K00002+K00002+K00002+K00002+K00002+K00002+K00002+K00002+K00002+K00002+K00002+K00002+K00002+K00002+K00002+K00002+K00002+K00002+K00002+K00002+K00002+K00002+K00002+K00002+K00002+K00002+K00002+K00002+K00002+K00002+K00002+K00002+K00002+K00002+K00002+K00002+K00002+K00008+K00008+K00008+K00065+K00065+K00078+K00078+K00875+…	https:\\www.genome.jp\dbget-bin\www_bget?map00040
Fatty acid metabolism	ko01212	104 out of 4025 2.58385093167702%	1370 out of 62305 2.19886044458711%	0.0503454	1	Cluster-20561.12051;Cluster-20561.122035;Cluster-20561.140532;Cluster-20561.152852;Cluster-20561.20196;Cluster-20561.3236;Cluster-20561.44216;Cluster-20561.47639;Cluster-20561.4864;Cluster-20561.55312;Cluster-20561.6227;Cluster-20561.67520;Cluster-20561.86719;Cluster-20561.89946;Cluster-8013.0;Cluster-8612.0;Cluster-20561.135366;Cluster-20561.21213;Cluster-20561.9365;Cluster-20561.153232;Cluster-…	K00059+K00059+K00059+K00059+K00059+K00059+K00059+K00059+K00059+K00059+K00059+K00059+K00059+K00059+K00059+K00059+K00232+K00232+K00232+K00249+K00249+K00249+K00249+K00249+K00249+K00249+K00249+K00507+K00507+K00507+K00507+K00507+K00507+K00507+K00507+K00507+K00507+K00507+K00507+K00507+K00507+K00507+K00507+K00626+K00626+K00626+K00626+K00645+K00665+K00665+K00665+K00665+K00665+K00667+K00667+K00667+K00668+…	https:\\www.genome.jp\dbget-bin\www_bget?map01212
Glycine, serine and threonine metabolism	ko00260	62 out of 4025 1.54037267080745%	776 out of 62305 1.2454859160581%	0.0507483	1	Cluster-20561.148757;Cluster-20561.37347;Cluster-20561.45871;Cluster-20561.11512;Cluster-20561.130045;Cluster-20561.10241;Cluster-20561.108117;Cluster-20561.112811;Cluster-20561.114557;Cluster-20561.126566;Cluster-20561.127030;Cluster-20561.127975;Cluster-20561.129337;Cluster-20561.41475;Cluster-20561.59561;Cluster-20561.63789;Cluster-20561.68598;Cluster-20561.81063;Cluster-35267.0;Cluster-20561.…	K00003+K00003+K00003+K00058+K00058+K00108+K00108+K00108+K00108+K00108+K00108+K00108+K00108+K00108+K00108+K00108+K00108+K00108+K00108+K00130+K00130+K00130+K00130+K00133+K00133+K00276+K00276+K00281+K00281+K00382+K00382+K00382+K00600+K00600+K00600+K00600+K00600+K00600+K00643+K00830+K00830+K00831+K00872+K00872+K01620+K01694+K01697+K01697+K01733+K01758+K02437+K02437+K02437+K14272+K15633+K15633+K15634+…	https:\\www.genome.jp\dbget-bin\www_bget?map00260
Alanine, aspartate and glutamate metabolism	ko00250	76 out of 4025 1.88819875776398%	974 out of 62305 1.56327742556777%	0.0522151	1	Cluster-20561.116180;Cluster-20561.152396;Cluster-20561.26345;Cluster-20561.46430;Cluster-20561.77084;Cluster-20561.152182;Cluster-20561.70895;Cluster-6903.0;Cluster-20561.153392;Cluster-20561.49658;Cluster-20561.57617;Cluster-20561.9560;Cluster-20561.103037;Cluster-20561.42975;Cluster-20561.140159;Cluster-20561.63803;Cluster-20561.7106;Cluster-20561.66303;Cluster-20561.62200;Cluster-20561.39158;…	K00135+K00135+K00135+K00135+K00261+K00262+K00262+K00262+K00264+K00264+K00264+K00264+K00278+K00278+K00294+K00294+K00294+K00764+K00811+K00814+K00814+K00814+K00820+K00820+K00820+K00820+K00830+K00830+K01580+K01580+K01580+K01580+K01580+K01580+K01580+K01580+K01580+K01580+K01755+K01756+K01915+K01915+K01915+K01915+K01915+K01915+K01915+K01915+K01915+K01915+K01939+K01939+K01940+K01940+K01953+K01953+K01953+…	https:\\www.genome.jp\dbget-bin\www_bget?map00250
Carbapenem biosynthesis	ko00332	2 out of 4025 0.0496894409937888%	6 out of 62305 0.00963004574271728%	0.0525653	1	Cluster-20561.134205;Cluster-20561.130093	K00147+K00931	https:\\www.genome.jp\dbget-bin\www_bget?map00332
Fatty acid elongation	ko00062	16 out of 4025 0.397515527950311%	163 out of 62305 0.261616242677153%	0.0628554	1	Cluster-20561.125091;Cluster-20561.55980;Cluster-20561.146095;Cluster-20561.25853;Cluster-20561.27864;Cluster-20561.36028;Cluster-20561.41310;Cluster-20561.53823;Cluster-20561.70094;Cluster-20561.151553;Cluster-20561.54759;Cluster-20561.36537;Cluster-20561.44848;Cluster-20561.42387;Cluster-20561.57699;Cluster-20561.22656	K07511+K07511+K10246+K10246+K10246+K10246+K10246+K10246+K10246+K10251+K10251+K10258+K10703+K15397+K15397+K16339	https:\\www.genome.jp\dbget-bin\www_bget?map00062
RNA transport	ko03013	174 out of 4025 4.32298136645963%	2404 out of 62305 3.85843832758206%	0.063589	1	Cluster-20561.41683;Cluster-20561.43757;Cluster-20561.15302;Cluster-20561.63012;Cluster-20561.113736;Cluster-20561.47558;Cluster-20561.69671;Cluster-20561.101850;Cluster-20561.102926;Cluster-20561.107022;Cluster-20561.107267;Cluster-20561.111824;Cluster-20561.112745;Cluster-20561.114059;Cluster-20561.114861;Cluster-20561.33097;Cluster-20561.44823;Cluster-20561.46738;Cluster-20561.53315;Cluster-20…	K00784+K00784+K00974+K02516+K03113+K03113+K03113+K03231+K03231+K03231+K03231+K03231+K03231+K03231+K03231+K03231+K03231+K03231+K03231+K03231+K03231+K03231+K03231+K03231+K03231+K03231+K03231+K03231+K03231+K03231+K03231+K03231+K03236+K03236+K03237+K03237+K03238+K03239+K03240+K03240+K03242+K03242+K03243+K03243+K03243+K03245+K03245+K03246+K03247+K03248+K03248+K03249+K03249+K03250+K03250+K03251+K03251+…	https:\\www.genome.jp\dbget-bin\www_bget?map03013
Tyrosine metabolism	ko00350	71 out of 4025 1.7639751552795%	923 out of 62305 1.48142203675467%	0.0739239	1	Cluster-20561.111036;Cluster-20561.129591;Cluster-20561.24963;Cluster-20561.37546;Cluster-20561.37963;Cluster-20561.39012;Cluster-20561.50031;Cluster-20561.70196;Cluster-20561.126934;Cluster-20561.116180;Cluster-20561.152396;Cluster-20561.26345;Cluster-20561.46430;Cluster-20561.10636;Cluster-20561.65356;Cluster-20561.154736;Cluster-20561.39790;Cluster-20561.8222;Cluster-20561.136361;Cluster-20561…	K00121+K00121+K00121+K00121+K00121+K00121+K00121+K00121+K00129+K00135+K00135+K00135+K00135+K00276+K00276+K00451+K00451+K00457+K00505+K00505+K00505+K00505+K00505+K00505+K00505+K00505+K00505+K00505+K00505+K00505+K00505+K00545+K00545+K00811+K00817+K00838+K00838+K01557+K01593+K01593+K01593+K02510+K13953+K13953+K13953+K13953+K13953+K13953+K13953+K13953+K13953+K13953+K13953+K13953+K13953+K13953+K13953+…	https:\\www.genome.jp\dbget-bin\www_bget?map00350
Vitamin B6 metabolism	ko00750	18 out of 4025 0.447204968944099%	194 out of 62305 0.311371479014525%	0.0783871	1	Cluster-20561.40592;Cluster-20561.41348;Cluster-20561.51166;Cluster-20561.69607;Cluster-20561.133645;Cluster-20561.25521;Cluster-20561.18537;Cluster-20561.17559;Cluster-20561.56934;Cluster-20561.82839;Cluster-7999.0;Cluster-20561.50298;Cluster-20561.64605;Cluster-20561.80266;Cluster-20561.80267;Cluster-20561.80269;Cluster-20561.80270;Cluster-20561.80271	K00275+K00275+K00275+K00275+K00831+K00868+K01733+K06215+K06215+K06215+K06215+K08681+K13248+K13248+K13248+K13248+K13248+K13248	https:\\www.genome.jp\dbget-bin\www_bget?map00750
Pantothenate and CoA biosynthesis	ko00770	60 out of 4025 1.49068322981366%	775 out of 62305 1.24388090843431%	0.0853136	1	Cluster-20561.52740;Cluster-20561.66951;Cluster-20561.8373;Cluster-20561.125464;Cluster-20561.127299;Cluster-20561.4277;Cluster-20561.46236;Cluster-20561.71354;Cluster-20561.112441;Cluster-20561.114229;Cluster-20561.114410;Cluster-20561.115099;Cluster-20561.117183;Cluster-20561.120416;Cluster-20561.120869;Cluster-20561.121316;Cluster-20561.121540;Cluster-20561.123614;Cluster-20561.124391;Cluster-…	K00053+K00053+K00053+K00077+K00077+K00077+K00077+K00077+K00128+K00128+K00128+K00128+K00128+K00128+K00128+K00128+K00128+K00128+K00128+K00128+K00128+K00128+K00128+K00128+K00128+K00128+K00128+K00128+K00128+K00128+K00128+K00128+K00128+K00128+K00128+K00128+K00128+K00128+K00128+K00128+K00826+K00826+K00826+K00826+K00859+K01513+K01513+K01513+K01598+K01652+K01652+K01652+K01653+K01687+K01687+K01922+K06133+…	https:\\www.genome.jp\dbget-bin\www_bget?map00770
Aminoacyl-tRNA biosynthesis	ko00970	55 out of 4025 1.36645962732919%	708 out of 62305 1.13634539764064%	0.091479	1	Cluster-13530.0;Cluster-20561.20227;Cluster-20561.42244;Cluster-20561.6133;Cluster-20561.102195;Cluster-20561.137598;Cluster-20561.144685;Cluster-20561.65220;Cluster-20561.143321;Cluster-20561.46308;Cluster-20561.67079;Cluster-20561.125641;Cluster-20561.68613;Cluster-20561.37067;Cluster-20561.79162;Cluster-20561.133440;Cluster-20561.63395;Cluster-20561.147276;Cluster-20561.45493;Cluster-20561.246…	K01866+K01866+K01867+K01867+K01868+K01868+K01868+K01868+K01869+K01869+K01869+K01870+K01870+K01872+K01872+K01873+K01873+K01874+K01874+K01875+K01875+K01876+K01876+K01880+K01880+K01880+K01881+K01881+K01883+K01885+K01885+K01887+K01887+K01889+K01889+K01889+K01889+K01890+K01890+K01892+K01893+K01893+K02433+K02433+K02433+K02433+K02433+K02433+K02433+K02433+K02433+K02434+K04567+K04567+K22503	https:\\www.genome.jp\dbget-bin\www_bget?map00970
Glucosinolate biosynthesis	ko00966	6 out of 4025 0.149068322981366%	50 out of 62305 0.0802503811893106%	0.101844	1	Cluster-20561.131403;Cluster-20561.148084;Cluster-20561.76955;Cluster-9964.0;Cluster-20561.67051;Cluster-20561.2327	K00826+K00826+K00826+K00826+K11820+K12156	https:\\www.genome.jp\dbget-bin\www_bget?map00966
Photosynthesis - antenna proteins	ko00196	4 out of 4025 0.0993788819875776%	28 out of 62305 0.044940213466014%	0.103516	1	Cluster-20561.72487;Cluster-20561.64016;Cluster-20561.100767;Cluster-20561.74706	K08909+K08911+K08913+K08916	https:\\www.genome.jp\dbget-bin\www_bget?map00196
Valine, leucine and isoleucine degradation	ko00280	82 out of 4025 2.03726708074534%	1106 out of 62305 1.77513843190755%	0.108934	1	Cluster-20561.100616;Cluster-20561.100820;Cluster-20561.97591;Cluster-20561.112441;Cluster-20561.114229;Cluster-20561.114410;Cluster-20561.115099;Cluster-20561.117183;Cluster-20561.120416;Cluster-20561.120869;Cluster-20561.121316;Cluster-20561.121540;Cluster-20561.123614;Cluster-20561.124391;Cluster-20561.129415;Cluster-20561.130259;Cluster-20561.132557;Cluster-20561.28541;Cluster-20561.33073;Clu…	K00020+K00020+K00020+K00128+K00128+K00128+K00128+K00128+K00128+K00128+K00128+K00128+K00128+K00128+K00128+K00128+K00128+K00128+K00128+K00128+K00128+K00128+K00128+K00128+K00128+K00128+K00128+K00128+K00128+K00128+K00128+K00128+K00128+K00128+K00128+K00140+K00140+K00166+K00249+K00249+K00249+K00249+K00249+K00249+K00249+K00249+K00253+K00253+K00382+K00382+K00382+K00626+K00626+K00626+K00626+K00826+K00826+…	https:\\www.genome.jp\dbget-bin\www_bget?map00280
Synthesis and degradation of ketone bodies	ko00072	8 out of 4025 0.198757763975155%	75 out of 62305 0.120375571783966%	0.110463	1	Cluster-20561.38539;Cluster-20561.40464;Cluster-20561.63681;Cluster-20561.6391;Cluster-20561.41781;Cluster-20561.55803;Cluster-20561.114358;Cluster-20561.55284	K00626+K00626+K00626+K00626+K01027+K01027+K01641+K01641	https:\\www.genome.jp\dbget-bin\www_bget?map00072
Endocytosis	ko04144	174 out of 4025 4.32298136645963%	2461 out of 62305 3.94992376213787%	0.113208	1	Cluster-20561.131593;Cluster-20561.30330;Cluster-20561.56105;Cluster-20561.138878;Cluster-20561.15511;Cluster-20561.21991;Cluster-20561.31855;Cluster-20561.35546;Cluster-20561.43037;Cluster-20561.47423;Cluster-20561.50442;Cluster-20561.54779;Cluster-20561.102110;Cluster-20561.105268;Cluster-20561.117730;Cluster-20561.121297;Cluster-20561.124618;Cluster-20561.130452;Cluster-20561.130453;Cluster-20…	K00889+K00889+K00889+K01115+K01115+K01115+K01115+K01115+K01115+K01115+K01115+K01115+K01528+K01528+K01528+K01528+K01528+K01528+K01528+K01528+K01528+K01528+K01528+K01528+K01528+K01528+K01528+K01528+K01528+K01528+K03283+K03283+K03283+K03283+K03283+K03283+K03283+K03283+K03283+K03283+K03283+K03283+K03283+K03283+K03283+K03283+K03283+K03283+K03283+K03283+K03283+K04393+K04393+K04513+K04513+K04513+K04513+…	https:\\www.genome.jp\dbget-bin\www_bget?map04144
Phenylalanine, tyrosine and tryptophan biosynthesis	ko00400	47 out of 4025 1.16770186335404%	609 out of 62305 0.977449642885804%	0.119448	1	Cluster-20561.22216;Cluster-20561.25603;Cluster-20561.146510;Cluster-20561.53944;Cluster-20561.62200;Cluster-20561.58885;Cluster-13037.1;Cluster-20561.42150;Cluster-20561.2685;Cluster-20561.46272;Cluster-20561.75763;Cluster-20561.79222;Cluster-20561.61304;Cluster-20561.130159;Cluster-20561.113088;Cluster-20561.12409;Cluster-20561.131713;Cluster-20561.132586;Cluster-20561.134291;Cluster-20561.1437…	K00211+K00211+K00766+K00766+K00811+K00817+K00838+K00838+K01626+K01626+K01626+K01626+K01657+K01694+K01735+K01735+K01735+K01735+K01735+K01735+K01735+K01735+K01735+K01735+K01735+K01735+K01735+K01735+K01735+K01735+K01735+K01736+K01736+K01850+K01850+K01850+K04518+K05359+K13501+K13830+K13830+K14454+K14454+K14455+K14455+K14455+K15227	https:\\www.genome.jp\dbget-bin\www_bget?map00400
Inositol phosphate metabolism	ko00562	59 out of 4025 1.46583850931677%	785 out of 62305 1.25993098467218%	0.128629	1	Cluster-20561.2207;Cluster-20561.2208;Cluster-20561.52425;Cluster-20561.69341;Cluster-20561.100851;Cluster-20561.101265;Cluster-20561.101620;Cluster-20561.101675;Cluster-20561.102241;Cluster-20561.105663;Cluster-20561.77260;Cluster-20561.97837;Cluster-20561.98107;Cluster-30948.0;Cluster-20561.68007;Cluster-20561.131593;Cluster-20561.30330;Cluster-20561.56105;Cluster-20561.105330;Cluster-20561.139…	K00010+K00010+K00140+K00140+K00469+K00469+K00469+K00469+K00469+K00469+K00469+K00469+K00469+K00469+K00888+K00889+K00889+K00889+K00913+K00913+K00913+K00914+K00915+K00921+K00921+K00921+K00921+K00921+K00999+K01099+K01099+K01099+K01099+K01114+K01771+K01803+K01858+K05857+K05857+K05857+K05857+K05857+K05857+K05857+K13711+K18081+K18083+K19517+K19786+K19801+K19801+K20279+K21797+K21797+K21797+K21797+K21797+…	https:\\www.genome.jp\dbget-bin\www_bget?map00562
Histidine metabolism	ko00340	44 out of 4025 1.09316770186335%	571 out of 62305 0.916459353181928%	0.130178	1	Cluster-20561.112441;Cluster-20561.114229;Cluster-20561.114410;Cluster-20561.115099;Cluster-20561.117183;Cluster-20561.120416;Cluster-20561.120869;Cluster-20561.121316;Cluster-20561.121540;Cluster-20561.123614;Cluster-20561.124391;Cluster-20561.129415;Cluster-20561.130259;Cluster-20561.132557;Cluster-20561.28541;Cluster-20561.33073;Cluster-20561.43194;Cluster-20561.51627;Cluster-20561.52071;Clust…	K00128+K00128+K00128+K00128+K00128+K00128+K00128+K00128+K00128+K00128+K00128+K00128+K00128+K00128+K00128+K00128+K00128+K00128+K00128+K00128+K00128+K00128+K00128+K00128+K00128+K00128+K00128+K00128+K00128+K00128+K00128+K00128+K00129+K00765+K00765+K00765+K00817+K01663+K01693+K14152+K14152+K19787+K20246+K20246	https:\\www.genome.jp\dbget-bin\www_bget?map00340
N-Glycan biosynthesis	ko00510	34 out of 4025 0.84472049689441%	431 out of 62305 0.691758285851858%	0.134063	1	Cluster-20561.12014;Cluster-20561.90417;Cluster-20561.96060;Cluster-20561.143958;Cluster-20561.23796;Cluster-20561.85135;Cluster-20561.25537;Cluster-20561.45406;Cluster-20561.25480;Cluster-20561.37749;Cluster-20561.50976;Cluster-20561.63421;Cluster-20561.74953;Cluster-20561.67815;Cluster-20561.46021;Cluster-20561.15948;Cluster-21726.0;Cluster-20561.19346;Cluster-30377.1;Cluster-20561.10123;Cluste…	K00721+K00902+K00902+K01001+K01001+K01001+K01228+K01228+K01230+K01230+K01230+K01230+K01230+K03842+K03843+K03844+K03846+K03848+K03848+K03849+K03850+K05546+K05546+K05546+K07151+K07151+K07252+K07432+K12666+K12666+K12667+K12667+K12669+K12670	https:\\www.genome.jp\dbget-bin\www_bget?map00510
Proteasome	ko03050	71 out of 4025 1.7639751552795%	963 out of 62305 1.54562234170612%	0.137394	1	Cluster-20561.62672;Cluster-20561.116286;Cluster-20561.69934;Cluster-20561.23821;Cluster-20561.45062;Cluster-20561.4835;Cluster-20561.49097;Cluster-20561.40086;Cluster-20561.43419;Cluster-20561.37410;Cluster-20561.5012;Cluster-20561.17619;Cluster-20561.58815;Cluster-20561.28324;Cluster-20561.58409;Cluster-20561.34253;Cluster-20561.46084;Cluster-20561.46976;Cluster-20561.57752;Cluster-20561.69249;…	K02725+K02726+K02726+K02727+K02727+K02728+K02728+K02729+K02729+K02730+K02730+K02731+K02731+K02732+K02732+K02734+K02734+K02735+K02735+K02735+K02736+K02736+K02737+K02738+K02738+K02739+K02739+K03028+K03028+K03029+K03030+K03030+K03030+K03032+K03032+K03032+K03032+K03032+K03033+K03033+K03033+K03035+K03035+K03036+K03037+K03037+K03038+K03038+K03039+K03061+K03062+K03062+K03063+K03063+K03063+K03063+K03063+…	https:\\www.genome.jp\dbget-bin\www_bget?map03050
Riboflavin metabolism	ko00740	24 out of 4025 0.596273291925466%	293 out of 62305 0.47026723376936%	0.138941	1	Cluster-20561.21261;Cluster-20561.65391;Cluster-20561.86996;Cluster-20561.50817;Cluster-20561.10227;Cluster-20561.6293;Cluster-649.0;Cluster-20561.14605;Cluster-20561.71346;Cluster-20561.104223;Cluster-20561.19441;Cluster-20561.28786;Cluster-20561.42198;Cluster-20561.56161;Cluster-20561.76966;Cluster-20561.76967;Cluster-20561.76968;Cluster-20561.34934;Cluster-20561.48648;Cluster-20561.86275;Clust…	K00793+K00794+K00794+K00953+K01078+K01078+K01078+K01497+K01497+K01513+K01513+K01513+K11752+K11752+K14379+K14379+K14379+K14652+K14652+K14652+K20860+K20884+K20884+K20884	https:\\www.genome.jp\dbget-bin\www_bget?map00740
Various types of N-glycan biosynthesis	ko00513	30 out of 4025 0.745341614906832%	377 out of 62305 0.605087874167402%	0.140519	1	Cluster-20561.25480;Cluster-20561.37749;Cluster-20561.50976;Cluster-20561.63421;Cluster-20561.74953;Cluster-20561.67815;Cluster-20561.46021;Cluster-20561.15948;Cluster-21726.0;Cluster-20561.145945;Cluster-20561.30143;Cluster-20561.45733;Cluster-20561.132038;Cluster-20561.153534;Cluster-20561.23933;Cluster-20561.10707;Cluster-20561.141345;Cluster-20561.72036;Cluster-36407.0;Cluster-20561.38867;Clu…	K01230+K01230+K01230+K01230+K01230+K03842+K03843+K03844+K03846+K05528+K05528+K05528+K05531+K05531+K05531+K05532+K05532+K05533+K05533+K07151+K07151+K07432+K12373+K12373+K12666+K12666+K12667+K12667+K12669+K12670	https:\\www.genome.jp\dbget-bin\www_bget?map00513
Limonene and pinene degradation	ko00903	35 out of 4025 0.869565217391304%	449 out of 62305 0.72064842308001%	0.14534	1	Cluster-20561.112441;Cluster-20561.114229;Cluster-20561.114410;Cluster-20561.115099;Cluster-20561.117183;Cluster-20561.120416;Cluster-20561.120869;Cluster-20561.121316;Cluster-20561.121540;Cluster-20561.123614;Cluster-20561.124391;Cluster-20561.129415;Cluster-20561.130259;Cluster-20561.132557;Cluster-20561.28541;Cluster-20561.33073;Cluster-20561.43194;Cluster-20561.51627;Cluster-20561.52071;Clust…	K00128+K00128+K00128+K00128+K00128+K00128+K00128+K00128+K00128+K00128+K00128+K00128+K00128+K00128+K00128+K00128+K00128+K00128+K00128+K00128+K00128+K00128+K00128+K00128+K00128+K00128+K00128+K00128+K00128+K00128+K00128+K00128+K14731+K14731+K14731	https:\\www.genome.jp\dbget-bin\www_bget?map00903
Indole alkaloid biosynthesis	ko00901	4 out of 4025 0.0993788819875776%	32 out of 62305 0.0513602439611588%	0.149189	1	Cluster-20561.50982;Cluster-20561.66603;Cluster-20561.66713;Cluster-20561.93137	K01593+K01593+K01593+K01757	https:\\www.genome.jp\dbget-bin\www_bget?map00901
Ether lipid metabolism	ko00565	24 out of 4025 0.596273291925466%	297 out of 62305 0.476687264264505%	0.153625	1	Cluster-20561.153511;Cluster-20561.2693;Cluster-20561.33734;Cluster-20561.91377;Cluster-20561.91381;Cluster-20561.26710;Cluster-20561.27116;Cluster-20561.69326;Cluster-20561.138878;Cluster-20561.15511;Cluster-20561.21991;Cluster-20561.31855;Cluster-20561.35546;Cluster-20561.43037;Cluster-20561.47423;Cluster-20561.50442;Cluster-20561.54779;Cluster-20561.67793;Cluster-20561.93578;Cluster-20561.1340…	K00993+K00993+K00993+K00993+K00993+K01062+K01062+K01114+K01115+K01115+K01115+K01115+K01115+K01115+K01115+K01115+K01115+K06123+K06123+K13519+K14674+K14674+K16342+K16794	https:\\www.genome.jp\dbget-bin\www_bget?map00565
Flavonoid biosynthesis	ko00941	19 out of 4025 0.472049689440994%	230 out of 62305 0.369151753470829%	0.162989	1	Cluster-20561.70763;Cluster-20561.70179;Cluster-20561.85769;Cluster-20561.91489;Cluster-20561.74480;Cluster-20561.38810;Cluster-20561.65850;Cluster-20561.94662;Cluster-20561.103244;Cluster-20561.142201;Cluster-20561.21911;Cluster-20561.43430;Cluster-20561.92572;Cluster-20561.94309;Cluster-20561.97984;Cluster-20561.126579;Cluster-20561.77168;Cluster-20561.77170;Cluster-20561.65565	K00487+K00660+K00660+K05277+K08695+K09754+K09754+K09754+K13065+K13065+K13065+K13065+K13065+K13065+K13065+K13081+K13081+K13081+K13083	https:\\www.genome.jp\dbget-bin\www_bget?map00941
Carbon fixation in photosynthetic organisms	ko00710	87 out of 4025 2.16149068322981%	1211 out of 62305 1.9436642324051%	0.164252	1	Cluster-19934.0;Cluster-20561.125222;Cluster-20561.131854;Cluster-20561.142520;Cluster-20561.20252;Cluster-20561.22266;Cluster-20561.25992;Cluster-20561.39599;Cluster-20561.47125;Cluster-20561.47126;Cluster-20561.49925;Cluster-20561.64721;Cluster-30206.2;Cluster-33642.0;Cluster-737.0;Cluster-20561.96157;Cluster-20561.113853;Cluster-20561.45536;Cluster-20561.116699;Cluster-20561.121466;Cluster-205…	K00026+K00026+K00026+K00026+K00026+K00026+K00026+K00026+K00026+K00026+K00026+K00026+K00026+K00026+K00026+K00028+K00029+K00029+K00134+K00134+K00134+K00134+K00134+K00134+K00134+K00134+K00134+K00615+K00615+K00615+K00615+K00615+K00615+K00615+K00615+K00615+K00615+K00814+K00814+K00814+K00927+K00927+K00927+K01100+K01595+K01595+K01601+K01602+K01610+K01610+K01610+K01610+K01610+K01610+K01610+K01621+K01621+…	https:\\www.genome.jp\dbget-bin\www_bget?map00710
Purine metabolism	ko00230	75 out of 4025 1.86335403726708%	1039 out of 62305 1.66760292111388%	0.173204	1	Cluster-20561.29226;Cluster-20561.47753;Cluster-20561.35867;Cluster-20561.64915;Cluster-20561.115730;Cluster-20561.45245;Cluster-20561.47694;Cluster-20561.66303;Cluster-20561.21376;Cluster-20561.25019;Cluster-20561.76199;Cluster-20561.105018;Cluster-20561.123471;Cluster-20561.148233;Cluster-20561.31152;Cluster-20561.44660;Cluster-20561.61804;Cluster-20561.91641;Cluster-20561.14816;Cluster-20561.4…	K00088+K00088+K00106+K00601+K00602+K00759+K00759+K00764+K00856+K00856+K00856+K00873+K00873+K00873+K00873+K00873+K00873+K00873+K00939+K00939+K00939+K00940+K00940+K00940+K00942+K00948+K00948+K00958+K01081+K01427+K01490+K01490+K01490+K01490+K01510+K01513+K01513+K01513+K01514+K01514+K01515+K01515+K01519+K01756+K01768+K01768+K01768+K01835+K01835+K01835+K01835+K01835+K01835+K01835+K01835+K01939+K01939+…	https:\\www.genome.jp\dbget-bin\www_bget?map00230
Ascorbate and aldarate metabolism	ko00053	60 out of 4025 1.49068322981366%	820 out of 62305 1.31610625150469%	0.174534	1	Cluster-20561.112441;Cluster-20561.114229;Cluster-20561.114410;Cluster-20561.115099;Cluster-20561.117183;Cluster-20561.120416;Cluster-20561.120869;Cluster-20561.121316;Cluster-20561.121540;Cluster-20561.123614;Cluster-20561.124391;Cluster-20561.129415;Cluster-20561.130259;Cluster-20561.132557;Cluster-20561.28541;Cluster-20561.33073;Cluster-20561.43194;Cluster-20561.51627;Cluster-20561.52071;Clust…	K00128+K00128+K00128+K00128+K00128+K00128+K00128+K00128+K00128+K00128+K00128+K00128+K00128+K00128+K00128+K00128+K00128+K00128+K00128+K00128+K00128+K00128+K00128+K00128+K00128+K00128+K00128+K00128+K00128+K00128+K00128+K00128+K00423+K00423+K00423+K00423+K00469+K00469+K00469+K00469+K00469+K00469+K00469+K00469+K00469+K00469+K01053+K08232+K08232+K08232+K08232+K08232+K08232+K08232+K12447+K12447+K12447+…	https:\\www.genome.jp\dbget-bin\www_bget?map00053
Glycosylphosphatidylinositol (GPI)-anchor biosynthesis	ko00563	18 out of 4025 0.447204968944099%	222 out of 62305 0.356311692480539%	0.19077	1	Cluster-20561.15922;Cluster-20561.43599;Cluster-20561.137631;Cluster-20561.56457;Cluster-20561.62844;Cluster-20561.5289;Cluster-20561.36366;Cluster-20561.43717;Cluster-20561.130809;Cluster-20561.9488;Cluster-20561.43677;Cluster-17042.1;Cluster-20561.44035;Cluster-20561.114460;Cluster-20561.129194;Cluster-20561.48886;Cluster-20561.36136;Cluster-20561.34167	K03860+K03860+K03861+K05283+K05284+K05285+K05286+K05288+K05289+K05290+K05291+K05292+K05292+K05293+K05293+K05293+K05294+K08098	https:\\www.genome.jp\dbget-bin\www_bget?map00563
Fatty acid biosynthesis	ko00061	41 out of 4025 1.01863354037267%	551 out of 62305 0.884359200706203%	0.194644	1	Cluster-20561.12051;Cluster-20561.122035;Cluster-20561.140532;Cluster-20561.152852;Cluster-20561.20196;Cluster-20561.3236;Cluster-20561.44216;Cluster-20561.47639;Cluster-20561.4864;Cluster-20561.55312;Cluster-20561.6227;Cluster-20561.67520;Cluster-20561.86719;Cluster-20561.89946;Cluster-8013.0;Cluster-8612.0;Cluster-20561.74550;Cluster-20561.119520;Cluster-20561.127720;Cluster-20561.146640;Cluste…	K00059+K00059+K00059+K00059+K00059+K00059+K00059+K00059+K00059+K00059+K00059+K00059+K00059+K00059+K00059+K00059+K00645+K00665+K00665+K00665+K00665+K00665+K00667+K00667+K00667+K00668+K00668+K01897+K01897+K01897+K01897+K01897+K01897+K01897+K03921+K03921+K09458+K09458+K11262+K11262+K18660	https:\\www.genome.jp\dbget-bin\www_bget?map00061
Biosynthesis of unsaturated fatty acids	ko01040	48 out of 4025 1.19254658385093%	658 out of 62305 1.05609501645133%	0.21057	1	Cluster-20561.135366;Cluster-20561.21213;Cluster-20561.9365;Cluster-20561.107225;Cluster-20561.113016;Cluster-20561.116663;Cluster-20561.124191;Cluster-20561.136891;Cluster-20561.139328;Cluster-20561.139329;Cluster-20561.14291;Cluster-20561.33102;Cluster-20561.42524;Cluster-20561.53677;Cluster-20561.55711;Cluster-20561.72332;Cluster-20561.85597;Cluster-20561.95880;Cluster-20561.96113;Cluster-2056…	K00232+K00232+K00232+K00507+K00507+K00507+K00507+K00507+K00507+K00507+K00507+K00507+K00507+K00507+K00507+K00507+K00507+K00507+K00507+K03921+K03921+K07513+K07513+K07513+K08764+K10246+K10246+K10246+K10246+K10246+K10246+K10246+K10251+K10251+K10256+K10256+K10256+K10256+K10256+K10256+K10256+K10256+K10256+K10256+K10256+K10256+K10258+K10703	https:\\www.genome.jp\dbget-bin\www_bget?map01040
Fatty acid degradation	ko00071	101 out of 4025 2.50931677018634%	1450 out of 62305 2.32726105449001%	0.228162	1	Cluster-20561.111036;Cluster-20561.129591;Cluster-20561.24963;Cluster-20561.37546;Cluster-20561.37963;Cluster-20561.39012;Cluster-20561.50031;Cluster-20561.70196;Cluster-20561.112441;Cluster-20561.114229;Cluster-20561.114410;Cluster-20561.115099;Cluster-20561.117183;Cluster-20561.120416;Cluster-20561.120869;Cluster-20561.121316;Cluster-20561.121540;Cluster-20561.123614;Cluster-20561.124391;Cluste…	K00121+K00121+K00121+K00121+K00121+K00121+K00121+K00121+K00128+K00128+K00128+K00128+K00128+K00128+K00128+K00128+K00128+K00128+K00128+K00128+K00128+K00128+K00128+K00128+K00128+K00128+K00128+K00128+K00128+K00128+K00128+K00128+K00128+K00128+K00128+K00128+K00128+K00128+K00128+K00128+K00232+K00232+K00232+K00249+K00249+K00249+K00249+K00249+K00249+K00249+K00249+K00252+K00626+K00626+K00626+K00626+K01897+…	https:\\www.genome.jp\dbget-bin\www_bget?map00071
beta-Alanine metabolism	ko00410	64 out of 4025 1.59006211180124%	902 out of 62305 1.44771687665516%	0.234837	1	Cluster-20561.112441;Cluster-20561.114229;Cluster-20561.114410;Cluster-20561.115099;Cluster-20561.117183;Cluster-20561.120416;Cluster-20561.120869;Cluster-20561.121316;Cluster-20561.121540;Cluster-20561.123614;Cluster-20561.124391;Cluster-20561.129415;Cluster-20561.130259;Cluster-20561.132557;Cluster-20561.28541;Cluster-20561.33073;Cluster-20561.43194;Cluster-20561.51627;Cluster-20561.52071;Clust…	K00128+K00128+K00128+K00128+K00128+K00128+K00128+K00128+K00128+K00128+K00128+K00128+K00128+K00128+K00128+K00128+K00128+K00128+K00128+K00128+K00128+K00128+K00128+K00128+K00128+K00128+K00128+K00128+K00128+K00128+K00128+K00128+K00129+K00140+K00140+K00232+K00232+K00232+K00276+K00276+K01578+K01580+K01580+K01580+K01580+K01580+K01580+K01580+K01580+K01580+K01580+K05605+K05605+K05605+K05605+K05605+K07511+…	https:\\www.genome.jp\dbget-bin\www_bget?map00410
One carbon pool by folate	ko00670	19 out of 4025 0.472049689440994%	246 out of 62305 0.394831875451408%	0.242517	1	Cluster-20561.54296;Cluster-20561.59363;Cluster-20561.66812;Cluster-20561.144641;Cluster-20561.57851;Cluster-20561.97730;Cluster-20561.97740;Cluster-20561.97743;Cluster-27570.0;Cluster-20561.16169;Cluster-20561.105996;Cluster-20561.136182;Cluster-20561.144352;Cluster-20561.51493;Cluster-20561.62001;Cluster-20561.80037;Cluster-20561.64915;Cluster-20561.115730;Cluster-20561.71757	K00288+K00288+K00288+K00297+K00297+K00297+K00297+K00297+K00297+K00560+K00600+K00600+K00600+K00600+K00600+K00600+K00601+K00602+K01934	https:\\www.genome.jp\dbget-bin\www_bget?map00670
RNA degradation	ko03018	86 out of 4025 2.13664596273292%	1235 out of 62305 1.98218441537597%	0.249052	1	Cluster-20561.10620;Cluster-20561.107652;Cluster-20561.67615;Cluster-20561.68847;Cluster-13063.0;Cluster-20561.134474;Cluster-20561.152270;Cluster-20561.25105;Cluster-20561.42536;Cluster-20561.75013;Cluster-32835.1;Cluster-35974.0;Cluster-20561.140406;Cluster-20561.140410;Cluster-20561.41246;Cluster-20561.129554;Cluster-20561.139323;Cluster-20561.54782;Cluster-20561.21011;Cluster-17412.0;Cluster-…	K00850+K00850+K00850+K00850+K01148+K01689+K01689+K01689+K01689+K01689+K01689+K01689+K03514+K03514+K03514+K03654+K03654+K03654+K03678+K03679+K03681+K03681+K04043+K04043+K04077+K04077+K04077+K04077+K10643+K10643+K10643+K10643+K10643+K12571+K12572+K12580+K12581+K12581+K12581+K12584+K12585+K12585+K12586+K12589+K12589+K12591+K12591+K12591+K12598+K12598+K12598+K12599+K12600+K12603+K12603+K12604+K12605+…	https:\\www.genome.jp\dbget-bin\www_bget?map03018
Valine, leucine and isoleucine biosynthesis	ko00290	18 out of 4025 0.447204968944099%	234 out of 62305 0.375571783965974%	0.25527	1	Cluster-20561.140733;Cluster-20561.52740;Cluster-20561.66951;Cluster-20561.8373;Cluster-20561.131403;Cluster-20561.148084;Cluster-20561.76955;Cluster-9964.0;Cluster-20561.40272;Cluster-20561.60158;Cluster-20561.7033;Cluster-20561.2870;Cluster-20561.30071;Cluster-20561.47792;Cluster-20561.31585;Cluster-20561.102122;Cluster-20561.145424;Cluster-20561.58959	K00052+K00053+K00053+K00053+K00826+K00826+K00826+K00826+K01649+K01649+K01649+K01652+K01652+K01652+K01653+K01687+K01687+K01702	https:\\www.genome.jp\dbget-bin\www_bget?map00290
Zeatin biosynthesis	ko00908	10 out of 4025 0.248447204968944%	124 out of 62305 0.19902094534949%	0.280337	1	Cluster-20561.107001;Cluster-20561.51886;Cluster-20561.62198;Cluster-20561.62199;Cluster-20561.86397;Cluster-20561.65961;Cluster-20561.74031;Cluster-20561.100908;Cluster-20561.104237;Cluster-20561.59044	K00279+K10760+K10760+K10760+K10760+K13496+K13496+K23452+K23452+K23452	https:\\www.genome.jp\dbget-bin\www_bget?map00908
Nicotinate and nicotinamide metabolism	ko00760	28 out of 4025 0.695652173913043%	385 out of 62305 0.617927935157692%	0.285205	1	Cluster-20561.116180;Cluster-20561.152396;Cluster-20561.26345;Cluster-20561.46430;Cluster-20561.103037;Cluster-20561.42975;Cluster-20561.11485;Cluster-20561.4915;Cluster-20561.13892;Cluster-20561.22733;Cluster-20949.0;Cluster-20561.6321;Cluster-20561.30093;Cluster-20561.104223;Cluster-20561.19441;Cluster-20561.28786;Cluster-20561.123210;Cluster-5285.0;Cluster-20561.57498;Cluster-20561.143134;Clus…	K00135+K00135+K00135+K00135+K00278+K00278+K00763+K00763+K00858+K00858+K00858+K01081+K01240+K01513+K01513+K01513+K01950+K01950+K03426+K03783+K06210+K06210+K11411+K11411+K11411+K11412+K11412+K18551	https:\\www.genome.jp\dbget-bin\www_bget?map00760
Sesquiterpenoid and triterpenoid biosynthesis	ko00909	9 out of 4025 0.22360248447205%	112 out of 62305 0.179760853864056%	0.298431	1	Cluster-20561.24039;Cluster-20561.56636;Cluster-20561.65392;Cluster-20561.16171;Cluster-20561.56415;Cluster-20561.100687;Cluster-20561.101125;Cluster-20561.104725;Cluster-20561.87321	K00511+K00511+K00511+K00801+K00801+K14173+K14173+K15813+K15813	https:\\www.genome.jp\dbget-bin\www_bget?map00909
Arginine biosynthesis	ko00220	37 out of 4025 0.919254658385093%	522 out of 62305 0.837813979616403%	0.302987	1	Cluster-20561.148177;Cluster-20561.423;Cluster-20561.77084;Cluster-20561.152182;Cluster-20561.70895;Cluster-6903.0;Cluster-20561.134466;Cluster-20561.17969;Cluster-20561.128005;Cluster-20561.62200;Cluster-20561.39158;Cluster-20561.58557;Cluster-20561.72392;Cluster-20561.126711;Cluster-20561.27074;Cluster-20561.44725;Cluster-20561.44518;Cluster-20561.75870;Cluster-20561.112676;Cluster-20561.153658…	K00145+K00145+K00261+K00262+K00262+K00262+K00611+K00618+K00620+K00811+K00814+K00814+K00814+K00818+K00818+K01427+K01476+K01755+K01915+K01915+K01915+K01915+K01915+K01915+K01915+K01915+K01915+K01915+K01940+K01940+K14272+K14454+K14454+K14455+K14455+K14455+K15371	https:\\www.genome.jp\dbget-bin\www_bget?map00220
Pyruvate metabolism	ko00620	128 out of 4025 3.18012422360248%	1895 out of 62305 3.04148944707487%	0.311359	1	Cluster-19934.0;Cluster-20561.125222;Cluster-20561.131854;Cluster-20561.142520;Cluster-20561.20252;Cluster-20561.22266;Cluster-20561.25992;Cluster-20561.39599;Cluster-20561.47125;Cluster-20561.47126;Cluster-20561.49925;Cluster-20561.64721;Cluster-30206.2;Cluster-33642.0;Cluster-737.0;Cluster-20561.96157;Cluster-20561.113853;Cluster-20561.45536;Cluster-20561.151334;Cluster-20561.24312;Cluster-2056…	K00026+K00026+K00026+K00026+K00026+K00026+K00026+K00026+K00026+K00026+K00026+K00026+K00026+K00026+K00026+K00028+K00029+K00029+K00101+K00101+K00101+K00102+K00102+K00102+K00102+K00102+K00102+K00102+K00102+K00102+K00128+K00128+K00128+K00128+K00128+K00128+K00128+K00128+K00128+K00128+K00128+K00128+K00128+K00128+K00128+K00128+K00128+K00128+K00128+K00128+K00128+K00128+K00128+K00128+K00128+K00128+K00128+…	https:\\www.genome.jp\dbget-bin\www_bget?map00620
mRNA surveillance pathway	ko03015	80 out of 4025 1.98757763975155%	1169 out of 62305 1.87625391220608%	0.311706	1	Cluster-20561.41911;Cluster-20561.24679;Cluster-20561.60167;Cluster-20561.38827;Cluster-20561.46472;Cluster-20561.19403;Cluster-20561.36331;Cluster-35511.1;Cluster-20561.13773;Cluster-20561.146441;Cluster-20561.135857;Cluster-20561.62270;Cluster-20561.131704;Cluster-20561.16899;Cluster-20561.25593;Cluster-20561.48289;Cluster-20561.143530;Cluster-20561.79510;Cluster-20561.99915;Cluster-20561.11047…	K00565+K03265+K03265+K03267+K03267+K03456+K03456+K03456+K04354+K04354+K04382+K04382+K06269+K06269+K06269+K06269+K11584+K11584+K11584+K12812+K12812+K12812+K12812+K12812+K12875+K12877+K12881+K12881+K12881+K12881+K12881+K12882+K12883+K13025+K13126+K13126+K13126+K13126+K13126+K13126+K13171+K14284+K14324+K14325+K14326+K14326+K14327+K14327+K14328+K14328+K14328+K14376+K14376+K14396+K14396+K14396+K14397+…	https:\\www.genome.jp\dbget-bin\www_bget?map03015
Other types of O-glycan biosynthesis	ko00514	12 out of 4025 0.298136645962733%	157 out of 62305 0.251986196934435%	0.315997	1	Cluster-20561.118907;Cluster-20561.137263;Cluster-20561.154490;Cluster-20561.66664;Cluster-20561.72083;Cluster-20561.107066;Cluster-20561.140597;Cluster-20561.18499;Cluster-20561.46345;Cluster-20561.76767;Cluster-5431.0;Cluster-20561.45180	K00728+K00728+K00728+K00728+K00728+K09667+K09667+K09667+K10967+K10967+K10967+K13667	https:\\www.genome.jp\dbget-bin\www_bget?map00514
Cutin, suberine and wax biosynthesis	ko00073	13 out of 4025 0.322981366459627%	172 out of 62305 0.276061311291229%	0.320036	1	Cluster-20561.43897;Cluster-20561.66298;Cluster-20561.19956;Cluster-20561.43920;Cluster-20561.50015;Cluster-20561.114819;Cluster-20561.43824;Cluster-28907.0;Cluster-20561.52962;Cluster-20561.95413;Cluster-20561.81174;Cluster-20561.93145;Cluster-20561.93148	K13356+K13356+K15398+K15401+K15405+K15406+K17991+K17991+K20495+K20495+K20769+K20769+K20769	https:\\www.genome.jp\dbget-bin\www_bget?map00073
Phosphonate and phosphinate metabolism	ko00440	9 out of 4025 0.22360248447205%	115 out of 62305 0.184575876735415%	0.325546	1	Cluster-20561.27981;Cluster-20561.48284;Cluster-20561.118124;Cluster-20561.140820;Cluster-20561.153511;Cluster-20561.2693;Cluster-20561.33734;Cluster-20561.91377;Cluster-20561.91381	K00967+K00967+K00968+K00968+K00993+K00993+K00993+K00993+K00993	https:\\www.genome.jp\dbget-bin\www_bget?map00440
Mannose type O-glycan biosynthesis	ko00515	5 out of 4025 0.124223602484472%	59 out of 62305 0.0946954498033866%	0.333046	1	Cluster-20561.118907;Cluster-20561.137263;Cluster-20561.154490;Cluster-20561.66664;Cluster-20561.72083	K00728+K00728+K00728+K00728+K00728	https:\\www.genome.jp\dbget-bin\www_bget?map00515
C5-Branched dibasic acid metabolism	ko00660	5 out of 4025 0.124223602484472%	61 out of 62305 0.097905465050959%	0.359099	1	Cluster-20561.140733;Cluster-20561.2870;Cluster-20561.30071;Cluster-20561.47792;Cluster-20561.31585	K00052+K01652+K01652+K01652+K01653	https:\\www.genome.jp\dbget-bin\www_bget?map00660
Lysine degradation	ko00310	59 out of 4025 1.46583850931677%	873 out of 62305 1.40117165556536%	0.378511	1	Cluster-20561.112441;Cluster-20561.114229;Cluster-20561.114410;Cluster-20561.115099;Cluster-20561.117183;Cluster-20561.120416;Cluster-20561.120869;Cluster-20561.121316;Cluster-20561.121540;Cluster-20561.123614;Cluster-20561.124391;Cluster-20561.129415;Cluster-20561.130259;Cluster-20561.132557;Cluster-20561.28541;Cluster-20561.33073;Cluster-20561.43194;Cluster-20561.51627;Cluster-20561.52071;Clust…	K00128+K00128+K00128+K00128+K00128+K00128+K00128+K00128+K00128+K00128+K00128+K00128+K00128+K00128+K00128+K00128+K00128+K00128+K00128+K00128+K00128+K00128+K00128+K00128+K00128+K00128+K00128+K00128+K00128+K00128+K00128+K00128+K00135+K00135+K00135+K00135+K00252+K00290+K00290+K00293+K00382+K00382+K00382+K00471+K00626+K00626+K00626+K00626+K00658+K00658+K01843+K01843+K01843+K06101+K07511+K07511+K11420+…	https:\\www.genome.jp\dbget-bin\www_bget?map00310
alpha-Linolenic acid metabolism	ko00592	36 out of 4025 0.894409937888199%	530 out of 62305 0.850654040606693%	0.402151	1	Cluster-20561.10499;Cluster-20561.25815;Cluster-20561.50629;Cluster-20561.76583;Cluster-20561.135366;Cluster-20561.21213;Cluster-20561.9365;Cluster-20561.107709;Cluster-20561.113812;Cluster-20561.155033;Cluster-20561.20504;Cluster-20561.23557;Cluster-20561.27735;Cluster-20561.44334;Cluster-20561.63783;Cluster-20561.70193;Cluster-20561.75010;Cluster-20561.75832;Cluster-20561.76265;Cluster-20561.12…	K00224+K00224+K00224+K00224+K00232+K00232+K00232+K05894+K05894+K05894+K05894+K05894+K05894+K05894+K05894+K05894+K05894+K05894+K05894+K07513+K07513+K07513+K10525+K14674+K14674+K16342+K16818+K16818+K18857+K18857+K18857+K18857+K18857+K18857+K18857+K18857	https:\\www.genome.jp\dbget-bin\www_bget?map00592
Amino sugar and nucleotide sugar metabolism	ko00520	106 out of 4025 2.63354037267081%	1605 out of 62305 2.57603723617687%	0.420621	1	Cluster-20561.18223;Cluster-20561.44715;Cluster-20561.54398;Cluster-20561.58268;Cluster-20561.71724;Cluster-32843.0;Cluster-20561.9506;Cluster-20561.116956;Cluster-20561.121901;Cluster-20561.122645;Cluster-20561.128948;Cluster-20561.16766;Cluster-20561.46639;Cluster-20561.54531;Cluster-20561.60886;Cluster-20561.69063;Cluster-20561.20580;Cluster-20561.34927;Cluster-20561.78824;Cluster-20561.91826;…	K00326+K00326+K00326+K00326+K00326+K00326+K00621+K00698+K00698+K00698+K00698+K00698+K00698+K00698+K00698+K00698+K00820+K00820+K00820+K00820+K00844+K00844+K00844+K00844+K00844+K00844+K00844+K00844+K00849+K00963+K00963+K00963+K00963+K00966+K00966+K00966+K00966+K00972+K00972+K00975+K00975+K00975+K00975+K01183+K01183+K01183+K01183+K01183+K01183+K01183+K01183+K01183+K01183+K01183+K01183+K01183+K01183+…	https:\\www.genome.jp\dbget-bin\www_bget?map00520
2-Oxocarboxylic acid metabolism	ko01210	65 out of 4025 1.61490683229814%	977 out of 62305 1.56809244843913%	0.420981	1	Cluster-20561.128698;Cluster-20561.27940;Cluster-20561.38030;Cluster-20561.149319;Cluster-20561.140733;Cluster-20561.52740;Cluster-20561.66951;Cluster-20561.8373;Cluster-20561.71177;Cluster-20561.895;Cluster-20561.148177;Cluster-20561.423;Cluster-20561.17969;Cluster-20561.128005;Cluster-20561.62200;Cluster-20561.39158;Cluster-20561.58557;Cluster-20561.72392;Cluster-20561.126711;Cluster-20561.2707…	K00030+K00030+K00030+K00031+K00052+K00053+K00053+K00053+K00133+K00133+K00145+K00145+K00618+K00620+K00811+K00814+K00814+K00814+K00818+K00818+K00826+K00826+K00826+K00826+K00838+K00838+K01647+K01647+K01647+K01647+K01647+K01647+K01647+K01649+K01649+K01649+K01652+K01652+K01652+K01653+K01655+K01655+K01655+K01681+K01681+K01681+K01681+K01681+K01681+K01681+K01681+K01687+K01687+K01702+K01705+K05824+K11820+…	https:\\www.genome.jp\dbget-bin\www_bget?map01210
Galactose metabolism	ko00052	58 out of 4025 1.44099378881988%	870 out of 62305 1.39635663269401%	0.421127	1	Cluster-20561.102432;Cluster-20561.114245;Cluster-20561.124815;Cluster-20561.145778;Cluster-20561.146645;Cluster-20561.36265;Cluster-20561.70746;Cluster-20561.96504;Cluster-20561.131220;Cluster-20561.10620;Cluster-20561.107652;Cluster-20561.67615;Cluster-20561.68847;Cluster-20561.116140;Cluster-20561.145709;Cluster-20561.154421;Cluster-20561.91689;Cluster-20561.18471;Cluster-20561.97186;Cluster-2…	K00844+K00844+K00844+K00844+K00844+K00844+K00844+K00844+K00849+K00850+K00850+K00850+K00850+K00963+K00963+K00963+K00963+K01187+K01187+K01187+K01190+K01193+K01193+K01193+K01193+K01784+K01784+K01784+K01785+K01785+K01785+K01785+K01835+K01835+K01835+K01835+K01835+K01835+K01835+K01835+K06617+K06617+K06617+K06617+K06617+K06617+K06617+K06617+K06617+K06617+K12309+K12447+K12447+K12447+K12447+K12447+K12447+…	https:\\www.genome.jp\dbget-bin\www_bget?map00052
Fructose and mannose metabolism	ko00051	69 out of 4025 1.71428571428571%	1041 out of 62305 1.67081293636145%	0.430042	1	Cluster-20561.154258;Cluster-20561.21669;Cluster-20561.37777;Cluster-20561.128171;Cluster-20561.3813;Cluster-20561.38907;Cluster-20561.56912;Cluster-20561.102432;Cluster-20561.114245;Cluster-20561.124815;Cluster-20561.145778;Cluster-20561.146645;Cluster-20561.36265;Cluster-20561.70746;Cluster-20561.96504;Cluster-20561.10620;Cluster-20561.107652;Cluster-20561.67615;Cluster-20561.68847;Cluster-2056…	K00008+K00008+K00008+K00009+K00009+K00009+K00009+K00844+K00844+K00844+K00844+K00844+K00844+K00844+K00844+K00850+K00850+K00850+K00850+K00900+K00966+K00966+K00966+K00966+K01623+K01624+K01624+K01624+K01624+K01624+K01624+K01803+K01805+K01805+K01809+K01809+K01809+K01809+K01809+K01809+K01809+K01840+K03841+K03841+K03841+K03841+K03841+K17497+K17742+K17742+K17742+K17742+K17742+K17742+K17742+K17742+K17742+…	https:\\www.genome.jp\dbget-bin\www_bget?map00051
Pentose phosphate pathway	ko00030	74 out of 4025 1.83850931677019%	1120 out of 62305 1.79760853864056%	0.437464	1	Cluster-20561.113121;Cluster-20561.124387;Cluster-20561.133049;Cluster-20561.133762;Cluster-20561.135053;Cluster-20561.59585;Cluster-20561.95570;Cluster-20561.145804;Cluster-20561.28570;Cluster-20561.51885;Cluster-20561.61447;Cluster-20561.108874;Cluster-14687.1;Cluster-20561.113050;Cluster-20561.125272;Cluster-20561.125929;Cluster-20561.146526;Cluster-20561.21030;Cluster-20561.22620;Cluster-2056…	K00033+K00033+K00033+K00033+K00033+K00033+K00033+K00036+K00036+K00036+K00036+K00131+K00615+K00615+K00615+K00615+K00615+K00615+K00615+K00615+K00615+K00615+K00616+K00616+K00616+K00616+K00616+K00850+K00850+K00850+K00850+K00852+K00948+K00948+K01053+K01057+K01057+K01621+K01621+K01621+K01621+K01621+K01621+K01621+K01621+K01621+K01623+K01624+K01624+K01624+K01624+K01624+K01624+K01783+K01783+K01810+K01810+…	https:\\www.genome.jp\dbget-bin\www_bget?map00030
Selenocompound metabolism	ko00450	18 out of 4025 0.447204968944099%	264 out of 62305 0.42372201267956%	0.441396	1	Cluster-20561.142615;Cluster-20561.32632;Cluster-20561.128563;Cluster-20561.138196;Cluster-20561.79911;Cluster-20561.8925;Cluster-20561.96537;Cluster-20561.96544;Cluster-20561.46445;Cluster-20561.154689;Cluster-33136.0;Cluster-20561.5370;Cluster-20561.130190;Cluster-20561.134084;Cluster-20561.147276;Cluster-20561.45493;Cluster-20561.42992;Cluster-20561.28618	K00384+K00384+K00549+K00549+K00549+K00549+K00549+K00549+K00958+K01739+K01739+K01758+K01760+K01760+K01874+K01874+K11717+K13811	https:\\www.genome.jp\dbget-bin\www_bget?map00450
Oxidative phosphorylation	ko00190	202 out of 4025 5.01863354037267%	3100 out of 62305 4.97552363373726%	0.459266	1	Cluster-20561.122903;Cluster-20561.133634;Cluster-20561.153941;Cluster-20561.18441;Cluster-20561.54771;Cluster-20561.72436;Cluster-20561.128385;Cluster-20561.138631;Cluster-20561.37401;Cluster-20561.65827;Cluster-7308.0;Cluster-20561.129137;Cluster-20561.17931;Cluster-20561.48303;Cluster-20561.68150;Cluster-6025.2;Cluster-20561.139162;Cluster-20561.30097;Cluster-20561.40126;Cluster-20561.40128;Cl…	K00234+K00234+K00234+K00234+K00234+K00234+K00235+K00235+K00235+K00235+K00235+K00236+K00236+K00236+K00411+K00411+K00412+K00412+K00412+K00412+K00413+K00413+K00413+K00413+K00413+K00415+K00415+K00416+K00416+K00417+K00419+K01507+K01507+K01507+K01507+K01507+K01507+K01507+K01507+K01507+K01535+K01535+K01535+K01535+K01535+K01535+K01535+K01535+K01535+K01535+K01535+K01535+K01535+K01535+K01535+K01535+K01535+…	https:\\www.genome.jp\dbget-bin\www_bget?map00190
Brassinosteroid biosynthesis	ko00905	4 out of 4025 0.0993788819875776%	54 out of 62305 0.0866704116844555%	0.464431	1	Cluster-20561.73775;Cluster-20561.102816;Cluster-20561.29569;Cluster-20561.53508	K09587+K20623+K20623+K20623	https:\\www.genome.jp\dbget-bin\www_bget?map00905
Lipoic acid metabolism	ko00785	2 out of 4025 0.0496894409937888%	24 out of 62305 0.0385201829708691%	0.464981	1	Cluster-20561.81046;Cluster-20561.126768	K03644+K03801	https:\\www.genome.jp\dbget-bin\www_bget?map00785
Phenylalanine metabolism	ko00360	32 out of 4025 0.795031055900621%	484 out of 62305 0.776823689912527%	0.472191	1	Cluster-20561.16245;Cluster-20561.23590;Cluster-20561.126934;Cluster-20561.10636;Cluster-20561.65356;Cluster-20561.8222;Cluster-20561.62200;Cluster-20561.58885;Cluster-13037.1;Cluster-20561.42150;Cluster-20561.30219;Cluster-20561.53536;Cluster-20561.6411;Cluster-20561.50982;Cluster-20561.66603;Cluster-20561.66713;Cluster-20561.126742;Cluster-20561.52926;Cluster-20561.52928;Cluster-20561.70419;Clu…	K00074+K00074+K00129+K00276+K00276+K00457+K00811+K00817+K00838+K00838+K01426+K01426+K01426+K01593+K01593+K01593+K03782+K03782+K03782+K03782+K10775+K10775+K10775+K10775+K10775+K10775+K10775+K14454+K14454+K14455+K14455+K14455	https:\\www.genome.jp\dbget-bin\www_bget?map00360
Terpenoid backbone biosynthesis	ko00900	25 out of 4025 0.62111801242236%	377 out of 62305 0.605087874167402%	0.475784	1	Cluster-20561.29209;Cluster-20561.47531;Cluster-20561.38539;Cluster-20561.40464;Cluster-20561.63681;Cluster-20561.6391;Cluster-20561.45261;Cluster-20561.47035;Cluster-20561.130554;Cluster-20561.9370;Cluster-20561.37214;Cluster-20561.52476;Cluster-20561.45637;Cluster-20561.114358;Cluster-20561.55284;Cluster-20561.14447;Cluster-20561.34411;Cluster-20561.70649;Cluster-20561.45903;Cluster-20561.14727…	K00021+K00021+K00626+K00626+K00626+K00626+K00787+K00787+K00804+K00804+K00869+K00938+K01597+K01641+K01641+K01823+K01823+K05355+K05955+K06013+K06013+K08658+K10960+K11778+K15889	https:\\www.genome.jp\dbget-bin\www_bget?map00900
Phosphatidylinositol signaling system	ko04070	50 out of 4025 1.24223602484472%	763 out of 62305 1.22462081694888%	0.479278	1	Cluster-20561.68007;Cluster-20561.131593;Cluster-20561.30330;Cluster-20561.56105;Cluster-20561.105330;Cluster-20561.139448;Cluster-20561.40644;Cluster-20561.67743;Cluster-20561.51412;Cluster-20561.54004;Cluster-20561.92616;Cluster-20561.97228;Cluster-21256.0;Cluster-3863.0;Cluster-20561.40415;Cluster-20561.72100;Cluster-17668.0;Cluster-20561.146710;Cluster-20561.26351;Cluster-20561.46034;Cluster-…	K00888+K00889+K00889+K00889+K00913+K00913+K00913+K00914+K00915+K00921+K00921+K00921+K00921+K00921+K00981+K00999+K01099+K01099+K01099+K01099+K02183+K02183+K02183+K02183+K02183+K02183+K05857+K05857+K05857+K05857+K05857+K05857+K05857+K07756+K07756+K13024+K13711+K18081+K18083+K19786+K19801+K19801+K20279+K21797+K21797+K21797+K21797+K21797+K21797+K21797	https:\\www.genome.jp\dbget-bin\www_bget?map04070
Glutathione metabolism	ko00480	75 out of 4025 1.86335403726708%	1158 out of 62305 1.85859882834443%	0.508121	1	Cluster-20561.149319;Cluster-20561.113121;Cluster-20561.124387;Cluster-20561.133049;Cluster-20561.133762;Cluster-20561.135053;Cluster-20561.59585;Cluster-20561.95570;Cluster-20561.145804;Cluster-20561.28570;Cluster-20561.51885;Cluster-20561.61447;Cluster-20561.146559;Cluster-20561.153852;Cluster-20561.27486;Cluster-20561.64122;Cluster-26583.0;Cluster-20561.144110;Cluster-20561.44171;Cluster-20561…	K00031+K00033+K00033+K00033+K00033+K00033+K00033+K00033+K00036+K00036+K00036+K00036+K00383+K00383+K00383+K00383+K00383+K00432+K00432+K00432+K00432+K00797+K00797+K00797+K00799+K00799+K00799+K00799+K00799+K00799+K00799+K00799+K00799+K00799+K00799+K00799+K00799+K00799+K00799+K00799+K00799+K00799+K00799+K00799+K00799+K00799+K00799+K00799+K00799+K00799+K00799+K01255+K01255+K01255+K01255+K01256+K01256+…	https:\\www.genome.jp\dbget-bin\www_bget?map00480
Nitrogen metabolism	ko00910	35 out of 4025 0.869565217391304%	545 out of 62305 0.874729154963486%	0.539482	1	Cluster-20561.77084;Cluster-20561.152182;Cluster-20561.70895;Cluster-6903.0;Cluster-20561.153392;Cluster-20561.49658;Cluster-20561.57617;Cluster-20561.9560;Cluster-20561.129608;Cluster-20561.131630;Cluster-20561.130603;Cluster-20561.5493;Cluster-20561.103886;Cluster-20561.110266;Cluster-20561.111768;Cluster-20561.68221;Cluster-20561.96334;Cluster-20561.96335;Cluster-20561.123226;Cluster-20561.501…	K00261+K00262+K00262+K00262+K00264+K00264+K00264+K00264+K00284+K00284+K00366+K01501+K01673+K01673+K01673+K01673+K01673+K01673+K01725+K01725+K01725+K01915+K01915+K01915+K01915+K01915+K01915+K01915+K01915+K01915+K01915+K02575+K15371+K15877+K15877	https:\\www.genome.jp\dbget-bin\www_bget?map00910
Sulfur metabolism	ko00920	24 out of 4025 0.596273291925466%	374 out of 62305 0.600272851296044%	0.543587	1	Cluster-20561.34514;Cluster-20561.17288;Cluster-20561.28135;Cluster-20561.133511;Cluster-20561.23569;Cluster-20561.24256;Cluster-20561.80194;Cluster-20561.135141;Cluster-20561.135965;Cluster-20561.46445;Cluster-20561.117387;Cluster-20561.128357;Cluster-20561.30489;Cluster-20561.43911;Cluster-20561.68684;Cluster-20561.126920;Cluster-20561.147584;Cluster-20561.41321;Cluster-20561.55345;Cluster-2056…	K00380+K00381+K00381+K00387+K00390+K00390+K00392+K00641+K00641+K00958+K01011+K01011+K01082+K01082+K01082+K01738+K01738+K01738+K01738+K01739+K01739+K13811+K17069+K17069	https:\\www.genome.jp\dbget-bin\www_bget?map00920
Ribosome biogenesis in eukaryotes	ko03008	66 out of 4025 1.63975155279503%	1036 out of 62305 1.66278789824252%	0.565332	1	Cluster-20561.30431;Cluster-20561.4593;Cluster-20561.49247;Cluster-21417.0;Cluster-20561.4958;Cluster-20561.87957;Cluster-20561.108776;Cluster-20561.112503;Cluster-20561.45895;Cluster-20561.28614;Cluster-20561.59092;Cluster-20561.42709;Cluster-20561.67296;Cluster-20561.78711;Cluster-20561.89928;Cluster-21819.0;Cluster-20561.70920;Cluster-20561.144684;Cluster-20561.144101;Cluster-20561.46750;Clust…	K03097+K03097+K03115+K03115+K03537+K03538+K06943+K06943+K07178+K07179+K07562+K07936+K07936+K07936+K07936+K07936+K11108+K11128+K11130+K11130+K11131+K11883+K12618+K12619+K12619+K12845+K12845+K14284+K14290+K14290+K14521+K14532+K14537+K14537+K14538+K14539+K14544+K14545+K14548+K14549+K14550+K14552+K14553+K14555+K14556+K14557+K14558+K14558+K14559+K14560+K14560+K14563+K14563+K14565+K14566+K14567+K14568+…	https:\\www.genome.jp\dbget-bin\www_bget?map03008
Non-homologous end-joining	ko03450	4 out of 4025 0.0993788819875776%	62 out of 62305 0.0995104726747452%	0.574227	1	Cluster-20561.8625;Cluster-20561.24843;Cluster-20561.43137;Cluster-20561.129476	K10777+K10865+K10866+K10885	https:\\www.genome.jp\dbget-bin\www_bget?map03450
Biosynthesis of various secondary metabolites - part 2	ko00998	1 out of 4025 0.0248447204968944%	13 out of 62305 0.0208650991092208%	0.580319	1	Cluster-20561.66368	K21568	https:\\www.genome.jp\dbget-bin\www_bget?map00998
Pyrimidine metabolism	ko00240	40 out of 4025 0.993788819875776%	634 out of 62305 1.01757483348046%	0.58498	1	Cluster-20561.29257;Cluster-20561.50383;Cluster-20561.16169;Cluster-20561.39191;Cluster-20561.50548;Cluster-20561.66218;Cluster-20561.67788;Cluster-20561.114133;Cluster-20561.117220;Cluster-20561.65193;Cluster-20561.6321;Cluster-20561.30093;Cluster-20561.32883;Cluster-8205.0;Cluster-20561.4794;Cluster-20561.20194;Cluster-20561.104223;Cluster-20561.19441;Cluster-20561.28786;Cluster-20561.8912;Clus…	K00254+K00254+K00560+K00761+K00761+K00761+K00876+K00940+K00940+K00940+K01081+K01240+K01489+K01489+K01493+K01510+K01513+K01513+K01513+K01520+K01937+K01955+K01955+K01956+K01956+K03783+K06966+K06966+K09903+K10808+K10808+K10808+K11541+K13800+K13800+K14642+K14642+K16066+K16066+K16330	https:\\www.genome.jp\dbget-bin\www_bget?map00240
Tropane, piperidine and pyridine alkaloid biosynthesis	ko00960	23 out of 4025 0.571428571428571%	367 out of 62305 0.58903779792954%	0.590364	1	Cluster-20561.10636;Cluster-20561.65356;Cluster-20561.62200;Cluster-20561.58885;Cluster-13037.1;Cluster-20561.42150;Cluster-20561.107938;Cluster-20561.121119;Cluster-20561.121601;Cluster-20561.122555;Cluster-20561.125159;Cluster-20561.29707;Cluster-20561.56880;Cluster-20561.57468;Cluster-20561.67983;Cluster-20561.90543;Cluster-20561.90544;Cluster-20561.9632;Cluster-20561.127524;Cluster-20561.3741…	K00276+K00276+K00811+K00817+K00838+K00838+K08081+K08081+K08081+K08081+K08081+K08081+K08081+K08081+K08081+K08081+K08081+K08081+K14454+K14454+K14455+K14455+K14455	https:\\www.genome.jp\dbget-bin\www_bget?map00960
Arginine and proline metabolism	ko00330	62 out of 4025 1.54037267080745%	983 out of 62305 1.57772249418185%	0.596674	1	Cluster-20561.112441;Cluster-20561.114229;Cluster-20561.114410;Cluster-20561.115099;Cluster-20561.117183;Cluster-20561.120416;Cluster-20561.120869;Cluster-20561.121316;Cluster-20561.121540;Cluster-20561.123614;Cluster-20561.124391;Cluster-20561.129415;Cluster-20561.130259;Cluster-20561.132557;Cluster-20561.28541;Cluster-20561.33073;Cluster-20561.43194;Cluster-20561.51627;Cluster-20561.52071;Clust…	K00128+K00128+K00128+K00128+K00128+K00128+K00128+K00128+K00128+K00128+K00128+K00128+K00128+K00128+K00128+K00128+K00128+K00128+K00128+K00128+K00128+K00128+K00128+K00128+K00128+K00128+K00128+K00128+K00128+K00128+K00128+K00128+K00147+K00286+K00294+K00294+K00294+K00318+K00472+K00797+K00797+K00797+K00811+K00819+K00931+K01426+K01426+K01426+K01476+K01480+K01581+K01581+K01581+K01581+K01611+K01611+K14454+…	https:\\www.genome.jp\dbget-bin\www_bget?map00330
RNA polymerase	ko03020	28 out of 4025 0.695652173913043%	449 out of 62305 0.72064842308001%	0.604337	1	Cluster-20561.45432;Cluster-20561.6531;Cluster-20561.63378;Cluster-20561.68963;Cluster-20561.140833;Cluster-20561.26820;Cluster-20561.37383;Cluster-20561.48874;Cluster-20561.15885;Cluster-20561.67546;Cluster-20561.127308;Cluster-20561.148092;Cluster-20561.41275;Cluster-21107.0;Cluster-20561.65981;Cluster-28167.1;Cluster-20561.56954;Cluster-20561.147769;Cluster-20561.40225;Cluster-20561.28381;Clus…	K02999+K02999+K03004+K03004+K03006+K03006+K03006+K03006+K03007+K03007+K03008+K03010+K03010+K03012+K03014+K03015+K03016+K03018+K03020+K03021+K03023+K03023+K03023+K03026+K03040+K03040+K03040+K14721	https:\\www.genome.jp\dbget-bin\www_bget?map03020
Monobactam biosynthesis	ko00261	4 out of 4025 0.0993788819875776%	65 out of 62305 0.104325495546104%	0.61198	1	Cluster-20561.71177;Cluster-20561.895;Cluster-20561.46445;Cluster-20561.28618	K00133+K00133+K00958+K13811	https:\\www.genome.jp\dbget-bin\www_bget?map00261
Propanoate metabolism	ko00640	49 out of 4025 1.21739130434783%	783 out of 62305 1.2567209694246%	0.612476	1	Cluster-20561.52425;Cluster-20561.69341;Cluster-19511.0;Cluster-20561.135366;Cluster-20561.21213;Cluster-20561.9365;Cluster-20561.15699;Cluster-20561.42391;Cluster-20561.52554;Cluster-20561.38539;Cluster-20561.40464;Cluster-20561.63681;Cluster-20561.6391;Cluster-20561.61942;Cluster-20561.105630;Cluster-20561.45039;Cluster-20561.62106;Cluster-20561.28434;Cluster-20561.43029;Cluster-20561.50175;Clu…	K00140+K00140+K00166+K00232+K00232+K00232+K00382+K00382+K00382+K00626+K00626+K00626+K00626+K00925+K01578+K01720+K01720+K01895+K01895+K01895+K01895+K01899+K01899+K01899+K01899+K01899+K01900+K01900+K01900+K05605+K05605+K05605+K05605+K05605+K07511+K07511+K09699+K11262+K11262+K13524+K14729+K14729+K14729+K14729+K18369+K18369+K18369+K18369+K18369	https:\\www.genome.jp\dbget-bin\www_bget?map00640
Monoterpenoid biosynthesis	ko00902	6 out of 4025 0.149068322981366%	98 out of 62305 0.157290747131049%	0.612804	1	Cluster-20561.151865;Cluster-20561.49475;Cluster-20561.115043;Cluster-20561.122239;Cluster-20561.97655;Cluster-20561.89058	K15095+K15095+K21374+K21374+K21374+K23810	https:\\www.genome.jp\dbget-bin\www_bget?map00902
Aflatoxin biosynthesis	ko00254	3 out of 4025 0.0745341614906832%	52 out of 62305 0.0834603964368831%	0.661354	1	Cluster-20561.46413;Cluster-20561.67599;Cluster-20561.67295	K11262+K11262+K17644	https:\\www.genome.jp\dbget-bin\www_bget?map00254
Linoleic acid metabolism	ko00591	7 out of 4025 0.173913043478261%	123 out of 62305 0.197415937725704%	0.688288	1	Cluster-20561.25910;Cluster-20561.52543;Cluster-20561.108945;Cluster-20561.70525;Cluster-20561.26145;Cluster-20561.130036;Cluster-20561.74974	K14674+K14674+K15718+K15718+K16342+K17862+K17862	https:\\www.genome.jp\dbget-bin\www_bget?map00591
Citrate cycle (TCA cycle)	ko00020	92 out of 4025 2.28571428571429%	1491 out of 62305 2.39306636706524%	0.692572	1	Cluster-19934.0;Cluster-20561.125222;Cluster-20561.131854;Cluster-20561.142520;Cluster-20561.20252;Cluster-20561.22266;Cluster-20561.25992;Cluster-20561.39599;Cluster-20561.47125;Cluster-20561.47126;Cluster-20561.49925;Cluster-20561.64721;Cluster-30206.2;Cluster-33642.0;Cluster-737.0;Cluster-20561.128698;Cluster-20561.27940;Cluster-20561.38030;Cluster-20561.149319;Cluster-20561.52410;Cluster-2056…	K00026+K00026+K00026+K00026+K00026+K00026+K00026+K00026+K00026+K00026+K00026+K00026+K00026+K00026+K00026+K00030+K00030+K00030+K00031+K00161+K00161+K00161+K00162+K00162+K00162+K00164+K00164+K00234+K00234+K00234+K00234+K00234+K00234+K00235+K00235+K00235+K00235+K00235+K00236+K00236+K00236+K00382+K00382+K00382+K00627+K00627+K00627+K00658+K00658+K01610+K01610+K01610+K01610+K01610+K01610+K01610+K01647+…	https:\\www.genome.jp\dbget-bin\www_bget?map00020
Caffeine metabolism	ko00232	1 out of 4025 0.0248447204968944%	18 out of 62305 0.0288901372281518%	0.699485	1	Cluster-20561.35867	K00106	https:\\www.genome.jp\dbget-bin\www_bget?map00232
Carbon metabolism	ko01200	321 out of 4025 7.97515527950311%	5113 out of 62305 8.20640398041891%	0.718233	1	Cluster-19934.0;Cluster-20561.125222;Cluster-20561.131854;Cluster-20561.142520;Cluster-20561.20252;Cluster-20561.22266;Cluster-20561.25992;Cluster-20561.39599;Cluster-20561.47125;Cluster-20561.47126;Cluster-20561.49925;Cluster-20561.64721;Cluster-30206.2;Cluster-33642.0;Cluster-737.0;Cluster-20561.96157;Cluster-20561.113853;Cluster-20561.45536;Cluster-20561.128698;Cluster-20561.27940;Cluster-2056…	K00026+K00026+K00026+K00026+K00026+K00026+K00026+K00026+K00026+K00026+K00026+K00026+K00026+K00026+K00026+K00028+K00029+K00029+K00030+K00030+K00030+K00031+K00033+K00033+K00033+K00033+K00033+K00033+K00033+K00036+K00036+K00036+K00036+K00058+K00058+K00074+K00074+K00121+K00121+K00121+K00121+K00121+K00121+K00121+K00121+K00122+K00122+K00122+K00122+K00122+K00122+K00122+K00131+K00134+K00134+K00134+K00134+…	https:\\www.genome.jp\dbget-bin\www_bget?map01200
Cyanoamino acid metabolism	ko00460	27 out of 4025 0.670807453416149%	463 out of 62305 0.743118529813017%	0.736059	1	Cluster-20561.105996;Cluster-20561.136182;Cluster-20561.144352;Cluster-20561.51493;Cluster-20561.62001;Cluster-20561.80037;Cluster-20561.102611;Cluster-20561.105910;Cluster-20561.108683;Cluster-20561.95246;Cluster-20561.95247;Cluster-20561.5493;Cluster-20561.129040;Cluster-20561.17898;Cluster-20561.21755;Cluster-20561.23703;Cluster-20561.24454;Cluster-20561.2873;Cluster-20561.42626;Cluster-20561.…	K00600+K00600+K00600+K00600+K00600+K00600+K01188+K01188+K01188+K01188+K01188+K01501+K05349+K05349+K05349+K05349+K05349+K05349+K05349+K05349+K05349+K05349+K05349+K05349+K13029+K13051+K18592	https:\\www.genome.jp\dbget-bin\www_bget?map00460
Glyoxylate and dicarboxylate metabolism	ko00630	130 out of 4025 3.22981366459627%	2118 out of 62305 3.3994061471792%	0.742787	1	Cluster-20561.123416;Cluster-20561.142916;Cluster-20561.6280;Cluster-19934.0;Cluster-20561.125222;Cluster-20561.131854;Cluster-20561.142520;Cluster-20561.20252;Cluster-20561.22266;Cluster-20561.25992;Cluster-20561.39599;Cluster-20561.47125;Cluster-20561.47126;Cluster-20561.49925;Cluster-20561.64721;Cluster-30206.2;Cluster-33642.0;Cluster-737.0;Cluster-20561.121156;Cluster-20561.145796;Cluster-205…	K00015+K00015+K00015+K00026+K00026+K00026+K00026+K00026+K00026+K00026+K00026+K00026+K00026+K00026+K00026+K00026+K00026+K00026+K00122+K00122+K00122+K00122+K00122+K00122+K00122+K00281+K00281+K00284+K00284+K00382+K00382+K00382+K00600+K00600+K00600+K00600+K00600+K00600+K00626+K00626+K00626+K00626+K00830+K00830+K01601+K01602+K01637+K01637+K01637+K01637+K01637+K01638+K01638+K01638+K01647+K01647+K01647+…	https:\\www.genome.jp\dbget-bin\www_bget?map00630
Arachidonic acid metabolism	ko00590	16 out of 4025 0.397515527950311%	285 out of 62305 0.457427172779071%	0.753469	1	Cluster-20561.18834;Cluster-20561.144110;Cluster-20561.44171;Cluster-20561.45900;Cluster-20561.7341;Cluster-20561.111877;Cluster-20561.22707;Cluster-20561.137772;Cluster-20561.50853;Cluster-20561.25910;Cluster-20561.52543;Cluster-20561.40946;Cluster-20561.42427;Cluster-20561.61413;Cluster-20561.26145;Cluster-20561.106647	K00079+K00432+K00432+K00432+K00432+K01254+K01254+K08726+K08726+K14674+K14674+K15730+K15730+K15730+K16342+K18592	https:\\www.genome.jp\dbget-bin\www_bget?map00590
Protein processing in endoplasmic reticulum	ko04141	190 out of 4025 4.72049689440994%	3077 out of 62305 4.93860845839018%	0.755809	1	Cluster-20561.25537;Cluster-20561.45406;Cluster-20561.25480;Cluster-20561.37749;Cluster-20561.50976;Cluster-20561.63421;Cluster-20561.74953;Cluster-16508.0;Cluster-20561.124639;Cluster-20561.139025;Cluster-20561.154249;Cluster-20561.23260;Cluster-20561.25215;Cluster-20561.40576;Cluster-20561.46709;Cluster-20561.46832;Cluster-20561.50363;Cluster-20561.51746;Cluster-20561.63305;Cluster-20561.76889;…	K01228+K01228+K01230+K01230+K01230+K01230+K01230+K01456+K01456+K01456+K01456+K01456+K01456+K01456+K01456+K01456+K01456+K01456+K01456+K01456+K01456+K01456+K01456+K03094+K03094+K03094+K03237+K03237+K03283+K03283+K03283+K03283+K03283+K03283+K03283+K03283+K03283+K03283+K03283+K03283+K03283+K03283+K03283+K03283+K03283+K03283+K03283+K03283+K03283+K03347+K03347+K03868+K04079+K04079+K04079+K04079+K04079+…	https:\\www.genome.jp\dbget-bin\www_bget?map04141
SNARE interactions in vesicular transport	ko04130	19 out of 4025 0.472049689440994%	338 out of 62305 0.54249257683974%	0.765961	1	Cluster-20561.134617;Cluster-20561.45342;Cluster-20561.48021;Cluster-20561.49347;Cluster-20561.74423;Cluster-20561.53960;Cluster-20561.35881;Cluster-20561.34915;Cluster-20561.45656;Cluster-20561.118145;Cluster-20561.69291;Cluster-20561.67037;Cluster-20561.26831;Cluster-20561.75222;Cluster-20561.13909;Cluster-20561.8585;Cluster-20561.33628;Cluster-20561.34475;Cluster-20561.153027	K08486+K08486+K08486+K08486+K08486+K08490+K08492+K08493+K08493+K08497+K08497+K08498+K08501+K08513+K08515+K08515+K08516+K08516+K08517	https:\\www.genome.jp\dbget-bin\www_bget?map04130
Sulfur relay system	ko04122	7 out of 4025 0.173913043478261%	135 out of 62305 0.216676029211139%	0.775961	1	Cluster-20561.117387;Cluster-20561.128357;Cluster-20561.45320;Cluster-20561.26931;Cluster-20561.63010;Cluster-20561.40117;Cluster-20561.71489	K01011+K01011+K03639+K04487+K04487+K11996+K14171	https:\\www.genome.jp\dbget-bin\www_bget?map04122
Polyketide sugar unit biosynthesis	ko00523	1 out of 4025 0.0248447204968944%	23 out of 62305 0.0369151753470829%	0.78482	1	Cluster-20561.36477	K00067	https:\\www.genome.jp\dbget-bin\www_bget?map00523
Phenylpropanoid biosynthesis	ko00940	70 out of 4025 1.73913043478261%	1180 out of 62305 1.89390899606773%	0.787807	1	Cluster-20561.104912;Cluster-20561.132881;Cluster-20561.138173;Cluster-20561.39654;Cluster-20561.81258;Cluster-20561.70763;Cluster-20561.102611;Cluster-20561.105910;Cluster-20561.108683;Cluster-20561.95246;Cluster-20561.95247;Cluster-20561.11472;Cluster-20561.38408;Cluster-20561.5050;Cluster-20561.68078;Cluster-20561.74666;Cluster-20561.90147;Cluster-20561.90148;Cluster-20561.126742;Cluster-20561…	K00083+K00083+K00083+K00083+K00430+K00487+K01188+K01188+K01188+K01188+K01188+K01904+K01904+K01904+K01904+K01904+K01904+K01904+K03782+K03782+K03782+K03782+K05349+K05349+K05349+K05349+K05349+K05349+K05349+K05349+K05349+K05349+K05349+K05349+K06892+K06892+K06892+K06892+K09753+K09753+K09753+K09753+K09753+K09754+K09754+K09754+K10775+K10775+K10775+K10775+K10775+K10775+K10775+K11188+K11188+K11188+K12355+…	https:\\www.genome.jp\dbget-bin\www_bget?map00940
Folate biosynthesis	ko00790	17 out of 4025 0.422360248447205%	313 out of 62305 0.502367386245085%	0.802171	1	Cluster-20561.18834;Cluster-20561.35002;Cluster-5715.0;Cluster-20561.14605;Cluster-20561.71346;Cluster-20561.65375;Cluster-14377.0;Cluster-20561.34587;Cluster-20561.34589;Cluster-20561.45320;Cluster-20561.143742;Cluster-20561.50199;Cluster-32646.0;Cluster-20561.34934;Cluster-20561.48648;Cluster-20561.86275;Cluster-20561.39821	K00079+K01077+K01113+K01497+K01497+K01930+K02619+K02619+K02619+K03639+K13941+K13950+K13950+K14652+K14652+K14652+K15376	https:\\www.genome.jp\dbget-bin\www_bget?map00790
Peroxisome	ko04146	113 out of 4025 2.80745341614907%	1881 out of 62305 3.01901934034187%	0.803828	1	Cluster-20561.149319;Cluster-20561.35867;Cluster-20561.135366;Cluster-20561.21213;Cluster-20561.9365;Cluster-20561.55418;Cluster-20561.6245;Cluster-20561.9482;Cluster-20561.24622;Cluster-20561.58104;Cluster-20561.37214;Cluster-20561.105630;Cluster-20561.114128;Cluster-20561.18152;Cluster-20561.27452;Cluster-20561.39304;Cluster-20561.60036;Cluster-20561.70156;Cluster-36690.1;Cluster-20561.57498;Cl…	K00031+K00106+K00232+K00232+K00232+K00624+K00624+K00624+K00830+K00830+K00869+K01578+K01897+K01897+K01897+K01897+K01897+K01897+K01897+K03426+K03781+K03781+K03781+K03781+K03781+K03781+K03781+K03781+K03781+K03781+K03781+K03781+K03781+K03781+K03781+K03781+K03781+K03781+K03781+K03781+K03781+K03781+K03781+K03781+K03781+K03781+K03781+K03781+K03781+K03781+K03781+K03781+K03781+K03781+K03781+K03781+K03781+…	https:\\www.genome.jp\dbget-bin\www_bget?map04146
Autophagy - other	ko04136	30 out of 4025 0.745341614906832%	538 out of 62305 0.863494101596983%	0.821938	1	Cluster-20561.67743;Cluster-20561.135857;Cluster-20561.62270;Cluster-20561.14313;Cluster-20561.51253;Cluster-20561.83725;Cluster-20561.19217;Cluster-20561.29929;Cluster-20561.29930;Cluster-14789.0;Cluster-20561.42151;Cluster-20561.38603;Cluster-20561.7437;Cluster-20561.123142;Cluster-20561.39109;Cluster-20561.23220;Cluster-20561.49432;Cluster-20561.98033;Cluster-20561.123887;Cluster-20561.129316;…	K00914+K04382+K04382+K07203+K07203+K07203+K07204+K07204+K07204+K08269+K08269+K08330+K08330+K08331+K08331+K08334+K08337+K08337+K08341+K08341+K08341+K08343+K08343+K17606+K17888+K17906+K17906+K17906+K17908+K17908	https:\\www.genome.jp\dbget-bin\www_bget?map04136
Basal transcription factors	ko03022	30 out of 4025 0.745341614906832%	545 out of 62305 0.874729154963486%	0.841314	1	Cluster-20561.23473;Cluster-20561.132449;Cluster-20561.56254;Cluster-20561.65909;Cluster-20561.53412;Cluster-20561.25880;Cluster-20561.101865;Cluster-20561.99005;Cluster-20561.131014;Cluster-20561.140413;Cluster-20561.46744;Cluster-20561.51265;Cluster-20561.92897;Cluster-20561.39139;Cluster-20561.13585;Cluster-20561.17543;Cluster-20561.139544;Cluster-20561.16117;Cluster-20561.37175;Cluster-22228.…	K02202+K03120+K03120+K03120+K03122+K03124+K03125+K03125+K03126+K03126+K03128+K03131+K03131+K03132+K03134+K03134+K03135+K03138+K03139+K03139+K03140+K03141+K03143+K03144+K10843+K10843+K10844+K10844+K14649+K14651	https:\\www.genome.jp\dbget-bin\www_bget?map03022
Diterpenoid biosynthesis	ko00904	5 out of 4025 0.124223602484472%	110 out of 62305 0.176550838616483%	0.84565	1	Cluster-20561.86780;Cluster-20561.80111;Cluster-20561.80112;Cluster-20561.81875;Cluster-20561.75339	K04124+K04125+K04125+K04125+K17961	https:\\www.genome.jp\dbget-bin\www_bget?map00904
Starch and sucrose metabolism	ko00500	139 out of 4025 3.45341614906832%	2332 out of 62305 3.74287777866945%	0.851886	1	Cluster-20561.22906;Cluster-20561.43292;Cluster-20561.57497;Cluster-20561.75107;Cluster-20561.84542;Cluster-20561.18811;Cluster-20561.20772;Cluster-20561.25119;Cluster-20561.56788;Cluster-20561.38828;Cluster-20561.66962;Cluster-20561.97971;Cluster-20561.86406;Cluster-20561.90030;Cluster-20561.90031;Cluster-20561.90034;Cluster-20561.24328;Cluster-20561.30187;Cluster-20561.20382;Cluster-20561.30769…	K00688+K00688+K00688+K00688+K00688+K00693+K00693+K00693+K00693+K00695+K00695+K00695+K00696+K00696+K00696+K00696+K00697+K00697+K00700+K00700+K00700+K00700+K00703+K00706+K00706+K00706+K00706+K00706+K00844+K00844+K00844+K00844+K00844+K00844+K00844+K00844+K00963+K00963+K00963+K00963+K00975+K00975+K00975+K00975+K01087+K01176+K01176+K01176+K01176+K01176+K01176+K01176+K01179+K01179+K01179+K01187+K01187+…	https:\\www.genome.jp\dbget-bin\www_bget?map00500
Porphyrin and chlorophyll metabolism	ko00860	21 out of 4025 0.521739130434783%	396 out of 62305 0.63558301901934%	0.852309	1	Cluster-20561.23376;Cluster-20561.44649;Cluster-20561.31929;Cluster-20561.128753;Cluster-20561.54162;Cluster-20561.65897;Cluster-20561.47896;Cluster-20561.35949;Cluster-20561.76833;Cluster-20561.17273;Cluster-20561.61028;Cluster-20561.116894;Cluster-20561.153156;Cluster-20561.73978;Cluster-20561.83158;Cluster-20561.83159;Cluster-20561.14969;Cluster-20561.48417;Cluster-20561.114914;Cluster-20561.9…	K00228+K00589+K00643+K01599+K01599+K01698+K01749+K01772+K01845+K01885+K01885+K02259+K02304+K03403+K03428+K03428+K08100+K08100+K10960+K13071+K19073	https:\\www.genome.jp\dbget-bin\www_bget?map00860
Protein export	ko03060	24 out of 4025 0.596273291925466%	452 out of 62305 0.725463445951368%	0.864732	1	Cluster-20561.110608;Cluster-20561.153393;Cluster-20561.29466;Cluster-20561.58948;Cluster-20561.65751;Cluster-20561.47235;Cluster-20561.45047;Cluster-20561.47383;Cluster-20561.74860;Cluster-20561.131458;Cluster-20561.35557;Cluster-20561.136303;Cluster-20561.32741;Cluster-20561.52587;Cluster-20561.28589;Cluster-20561.46178;Cluster-20561.46315;Cluster-20561.67066;Cluster-20561.74059;Cluster-20561.7…	K03070+K03105+K03105+K03106+K03106+K03107+K03108+K03110+K03110+K03217+K03217+K09490+K09490+K09490+K09540+K09540+K10956+K10956+K10956+K10956+K12275+K12948+K13431+K13431	https:\\www.genome.jp\dbget-bin\www_bget?map03060
Flavone and flavonol biosynthesis	ko00944	1 out of 4025 0.0248447204968944%	32 out of 62305 0.0513602439611588%	0.882062	1	Cluster-20561.65565	K13083	https:\\www.genome.jp\dbget-bin\www_bget?map00944
Ubiquinone and other terpenoid-quinone biosynthesis	ko00130	19 out of 4025 0.472049689440994%	380 out of 62305 0.609902897038761%	0.901168	1	Cluster-20561.8222;Cluster-20561.70763;Cluster-13037.1;Cluster-20561.42150;Cluster-20561.11472;Cluster-20561.38408;Cluster-20561.5050;Cluster-20561.68078;Cluster-20561.74666;Cluster-20561.90147;Cluster-20561.90148;Cluster-20561.16224;Cluster-20561.46930;Cluster-20561.55735;Cluster-20561.8878;Cluster-23827.1;Cluster-20561.49031;Cluster-20561.80827;Cluster-12091.0	K00457+K00487+K00838+K00838+K01904+K01904+K01904+K01904+K01904+K01904+K01904+K03809+K03809+K03809+K03809+K03809+K06125+K12501+K17872	https:\\www.genome.jp\dbget-bin\www_bget?map00130
Nucleotide excision repair	ko03420	31 out of 4025 0.770186335403727%	607 out of 62305 0.974239627638231%	0.92997	1	Cluster-20561.23473;Cluster-35883.0;Cluster-20561.135153;Cluster-20561.134912;Cluster-20561.23994;Cluster-20561.66250;Cluster-20561.14765;Cluster-20561.105306;Cluster-20561.123013;Cluster-20561.27422;Cluster-20561.7205;Cluster-4505.1;Cluster-20561.43296;Cluster-20561.18919;Cluster-20561.63721;Cluster-20561.14916;Cluster-26429.2;Cluster-20561.46195;Cluster-20561.25370;Cluster-20561.18328;Cluster-2…	K02202+K03141+K03143+K03144+K03506+K03868+K04802+K07466+K07466+K07466+K07466+K07466+K10570+K10609+K10609+K10610+K10610+K10740+K10747+K10755+K10756+K10756+K10839+K10839+K10840+K10841+K10843+K10843+K10844+K10844+K10848	https:\\www.genome.jp\dbget-bin\www_bget?map03420
Thiamine metabolism	ko00730	11 out of 4025 0.273291925465839%	249 out of 62305 0.399646898322767%	0.932407	1	Cluster-20561.14816;Cluster-20561.48069;Cluster-20561.66654;Cluster-20561.35002;Cluster-20561.10227;Cluster-20561.6293;Cluster-649.0;Cluster-20561.40909;Cluster-20561.43746;Cluster-20561.26931;Cluster-20561.63010	K00939+K00939+K00939+K01077+K01078+K01078+K01078+K03146+K03146+K04487+K04487	https:\\www.genome.jp\dbget-bin\www_bget?map00730
Glycosphingolipid biosynthesis - globo and isoglobo series	ko00603	2 out of 4025 0.0496894409937888%	71 out of 62305 0.113955541288821%	0.948583	1	Cluster-20561.147561;Cluster-20561.66823	K12373+K12373	https:\\www.genome.jp\dbget-bin\www_bget?map00603
Sphingolipid metabolism	ko00600	22 out of 4025 0.546583850931677%	467 out of 62305 0.749538560308161%	0.954695	1	Cluster-20561.28061;Cluster-20561.3674;Cluster-20561.86254;Cluster-20561.22504;Cluster-20561.152488;Cluster-20561.62963;Cluster-20561.131866;Cluster-20561.55498;Cluster-20561.148508;Cluster-20561.16290;Cluster-20561.138378;Cluster-20561.145477;Cluster-20561.152410;Cluster-20561.132762;Cluster-20561.76125;Cluster-20561.130096;Cluster-20561.131898;Cluster-20561.134721;Cluster-20561.149187;Cluster-2…	K00654+K00654+K00654+K01190+K01634+K01634+K04709+K04709+K04711+K04712+K04713+K04713+K04713+K04718+K12309+K12349+K12349+K12349+K12349+K12349+K12349+K23451	https:\\www.genome.jp\dbget-bin\www_bget?map00600
Base excision repair	ko03410	12 out of 4025 0.298136645962733%	285 out of 62305 0.457427172779071%	0.959729	1	Cluster-20561.23994;Cluster-20561.57270;Cluster-20561.14765;Cluster-20561.25370;Cluster-20561.28472;Cluster-20561.12040;Cluster-20561.144511;Cluster-20561.154022;Cluster-20561.41400;Cluster-20561.3181;Cluster-20561.37293;Cluster-20561.52381	K03506+K03660+K04802+K10747+K10771+K10772+K10773+K10773+K10773+K10801+K10802+K10802	https:\\www.genome.jp\dbget-bin\www_bget?map03410
Mismatch repair	ko03430	16 out of 4025 0.397515527950311%	367 out of 62305 0.58903779792954%	0.96604	1	Cluster-20561.14765;Cluster-20561.105306;Cluster-20561.123013;Cluster-20561.27422;Cluster-20561.7205;Cluster-4505.1;Cluster-20561.121025;Cluster-20561.140681;Cluster-20561.20705;Cluster-20561.91583;Cluster-20561.46195;Cluster-20561.38379;Cluster-20561.25370;Cluster-20561.18328;Cluster-20561.20984;Cluster-20561.62952	K04802+K07466+K07466+K07466+K07466+K07466+K08735+K08736+K08739+K08739+K10740+K10746+K10747+K10755+K10756+K10756	https:\\www.genome.jp\dbget-bin\www_bget?map03430
Isoflavonoid biosynthesis	ko00943	4 out of 4025 0.0993788819875776%	134 out of 62305 0.215071021587353%	0.976478	1	Cluster-20561.103849;Cluster-20561.118659;Cluster-20561.146809;Cluster-20561.146811	K13260+K13260+K13260+K13260	https:\\www.genome.jp\dbget-bin\www_bget?map00943
Spliceosome	ko03040	148 out of 4025 3.67701863354037%	2663 out of 62305 4.27413530214269%	0.977798	1	Cluster-20561.104245;Cluster-20561.111426;Cluster-20561.113431;Cluster-20561.115664;Cluster-20561.120118;Cluster-20561.122869;Cluster-20561.129848;Cluster-20561.130794;Cluster-20561.138310;Cluster-20561.139093;Cluster-20561.139096;Cluster-20561.139098;Cluster-20561.13957;Cluster-20561.141208;Cluster-20561.37137;Cluster-20561.54763;Cluster-20561.57785;Cluster-20561.66737;Cluster-20561.69973;Cluste…	K03283+K03283+K03283+K03283+K03283+K03283+K03283+K03283+K03283+K03283+K03283+K03283+K03283+K03283+K03283+K03283+K03283+K03283+K03283+K03283+K03283+K06063+K10599+K11086+K11087+K11087+K11088+K11092+K11093+K11095+K11096+K11097+K11097+K11098+K11984+K12621+K12623+K12623+K12625+K12626+K12627+K12662+K12733+K12733+K12733+K12741+K12741+K12741+K12741+K12741+K12741+K12811+K12811+K12812+K12812+K12812+K12812+…	https:\\www.genome.jp\dbget-bin\www_bget?map03040
ABC transporters	ko02010	43 out of 4025 1.06832298136646%	887 out of 62305 1.42364176229837%	0.982421	1	Cluster-20561.102841;Cluster-20561.22822;Cluster-20561.102037;Cluster-20561.103213;Cluster-20561.104324;Cluster-20561.112414;Cluster-20561.11754;Cluster-20561.61631;Cluster-20561.67669;Cluster-20561.75548;Cluster-20561.98060;Cluster-20561.98951;Cluster-20561.99905;Cluster-20561.127969;Cluster-20561.8155;Cluster-20561.20151;Cluster-20561.49639;Cluster-20561.70578;Cluster-20561.99240;Cluster-20561.…	K05643+K05643+K05658+K05658+K05658+K05658+K05658+K05658+K05658+K05658+K05658+K05658+K05658+K05663+K05663+K05665+K05665+K05665+K05665+K05666+K05666+K05666+K05666+K05681+K05681+K05681+K05681+K05681+K08711+K08711+K08711+K08711+K08711+K08711+K08712+K08712+K08712+K08712+K08712+K08712+K08712+K15628+K15628	https:\\www.genome.jp\dbget-bin\www_bget?map02010
Glycosphingolipid biosynthesis - ganglio series	ko00604	3 out of 4025 0.0745341614906832%	122 out of 62305 0.195810930101918%	0.987142	1	Cluster-20561.76125;Cluster-20561.147561;Cluster-20561.66823	K12309+K12373+K12373	https:\\www.genome.jp\dbget-bin\www_bget?map00604
Ubiquitin mediated proteolysis	ko04120	101 out of 4025 2.50931677018634%	1921 out of 62305 3.08321964529331%	0.988723	1	Cluster-20561.71446;Cluster-20561.123430;Cluster-20561.30440;Cluster-20561.81757;Cluster-20561.113490;Cluster-20561.113494;Cluster-20561.116546;Cluster-20561.76783;Cluster-20561.139947;Cluster-20561.69504;Cluster-6320.0;Cluster-20561.52021;Cluster-20561.6802;Cluster-20561.113002;Cluster-20561.36429;Cluster-20561.18945;Cluster-20561.49742;Cluster-20561.81732;Cluster-20561.144851;Cluster-20561.3858…	K02207+K02927+K02927+K02927+K02977+K02977+K02977+K02977+K03094+K03094+K03094+K03178+K03178+K03347+K03347+K03350+K03351+K03352+K03358+K03361+K03362+K03362+K03363+K03363+K03364+K03868+K03869+K03869+K04506+K04506+K04554+K04555+K04649+K04649+K04706+K06688+K06688+K06688+K06689+K06689+K06689+K06689+K06689+K06689+K08770+K08770+K08770+K08770+K08770+K09561+K09561+K10143+K10144+K10259+K10259+K10260+K10260+…	https:\\www.genome.jp\dbget-bin\www_bget?map04120
Other glycan degradation	ko00511	10 out of 4025 0.248447204968944%	286 out of 62305 0.459032180402857%	0.990201	1	Cluster-20561.22504;Cluster-20561.60254;Cluster-20561.29766;Cluster-20561.91454;Cluster-20561.91463;Cluster-20561.76125;Cluster-20561.147561;Cluster-20561.66823;Cluster-20561.103249;Cluster-20561.86128	K01190+K01191+K01192+K01206+K01206+K12309+K12373+K12373+K15923+K15923	https:\\www.genome.jp\dbget-bin\www_bget?map00511
Phagosome	ko04145	64 out of 4025 1.59006211180124%	1301 out of 62305 2.08811491854586%	0.992295	1	Cluster-20561.67743;Cluster-20561.54004;Cluster-20561.92616;Cluster-20561.97228;Cluster-21256.0;Cluster-3863.0;Cluster-20561.30559;Cluster-20561.50914;Cluster-20561.143903;Cluster-20561.22062;Cluster-20561.64142;Cluster-20561.151449;Cluster-20561.45801;Cluster-20561.22168;Cluster-20561.35024;Cluster-20561.57915;Cluster-20561.42146;Cluster-20561.50953;Cluster-20561.47554;Cluster-20561.127226;Clust…	K00914+K00921+K00921+K00921+K00921+K00921+K02144+K02144+K02145+K02145+K02145+K02146+K02146+K02147+K02148+K02148+K02149+K02149+K02150+K02151+K02151+K02152+K02154+K02155+K02155+K02155+K02155+K02155+K03661+K03661+K04392+K04392+K05692+K05692+K05692+K05692+K05692+K07374+K07374+K07374+K07374+K07374+K07374+K07375+K07375+K07375+K07375+K07375+K07889+K07889+K07889+K07897+K08054+K08054+K08492+K08517+K10413+…	https:\\www.genome.jp\dbget-bin\www_bget?map04145
DNA replication	ko03030	16 out of 4025 0.397515527950311%	443 out of 62305 0.711018377337292%	0.996937	1	Cluster-20561.117314;Cluster-20561.51149;Cluster-20561.56186;Cluster-20714.1;Cluster-20561.23994;Cluster-20561.14765;Cluster-20561.105306;Cluster-20561.123013;Cluster-20561.27422;Cluster-20561.7205;Cluster-4505.1;Cluster-20561.46195;Cluster-20561.25370;Cluster-20561.18328;Cluster-20561.20984;Cluster-20561.62952	K02321+K02685+K03469+K03469+K03506+K04802+K07466+K07466+K07466+K07466+K07466+K10740+K10747+K10755+K10756+K10756	https:\\www.genome.jp\dbget-bin\www_bget?map03030
Circadian rhythm - plant	ko04712	13 out of 4025 0.322981366459627%	402 out of 62305 0.645213064762058%	0.998638	1	Cluster-20561.70179;Cluster-20561.85769;Cluster-20561.30431;Cluster-20561.4593;Cluster-20561.49247;Cluster-21417.0;Cluster-20561.30495;Cluster-20561.29019;Cluster-20561.93906;Cluster-20561.75525;Cluster-20561.75601;Cluster-20561.7283;Cluster-20561.107559	K00660+K00660+K03097+K03097+K03115+K03115+K10143+K12119+K12125+K12133+K12135+K16223+K16240	https:\\www.genome.jp\dbget-bin\www_bget?map04712
Homologous recombination	ko03440	14 out of 4025 0.347826086956522%	427 out of 62305 0.685338255356713%	0.998805	1	Cluster-20561.105306;Cluster-20561.123013;Cluster-20561.27422;Cluster-20561.7205;Cluster-4505.1;Cluster-20561.46195;Cluster-20561.24843;Cluster-20561.43137;Cluster-20561.13022;Cluster-20561.128201;Cluster-20561.59506;Cluster-20561.102262;Cluster-20561.102848;Cluster-20561.99315	K07466+K07466+K07466+K07466+K07466+K10740+K10865+K10866+K10873+K10901+K10901+K12173+K12173+K12173	https:\\www.genome.jp\dbget-bin\www_bget?map03440
Glycosaminoglycan degradation	ko00531	5 out of 4025 0.124223602484472%	220 out of 62305 0.353101677232967%	0.998823	1	Cluster-20561.145218;Cluster-20561.57411;Cluster-20561.76125;Cluster-20561.147561;Cluster-20561.66823	K01137+K01205+K12309+K12373+K12373	https:\\www.genome.jp\dbget-bin\www_bget?map00531
MAPK signaling pathway - plant	ko04016	113 out of 4025 2.80745341614907%	2278 out of 62305 3.65620736698499%	0.999082	1	Cluster-20561.114133;Cluster-20561.117220;Cluster-20561.65193;Cluster-20561.100140;Cluster-20561.102812;Cluster-20561.122325;Cluster-20561.44583;Cluster-20561.74067;Cluster-20561.88224;Cluster-12842.0;Cluster-20561.102472;Cluster-20561.111113;Cluster-20561.111974;Cluster-20561.117805;Cluster-20561.120519;Cluster-20561.120520;Cluster-20561.124706;Cluster-20561.128249;Cluster-20561.128872;Cluster-2…	K00940+K00940+K00940+K02183+K02183+K02183+K02183+K02183+K02183+K03781+K03781+K03781+K03781+K03781+K03781+K03781+K03781+K03781+K03781+K03781+K03781+K03781+K03781+K03781+K03781+K03781+K03781+K03781+K03781+K03781+K03781+K03781+K03781+K03781+K03781+K03781+K03781+K03781+K03781+K03781+K03781+K03781+K03781+K03781+K03781+K03781+K03781+K13413+K13414+K13416+K13416+K13420+K13420+K13420+K13420+K13420+K13420+…	https:\\www.genome.jp\dbget-bin\www_bget?map04016
Plant hormone signal transduction	ko04075	65 out of 4025 1.61490683229814%	1441 out of 62305 2.31281598587593%	0.999425	1	Cluster-20561.142616;Cluster-20561.125363;Cluster-20561.92400;Cluster-20561.141192;Cluster-20561.82011;Cluster-20561.88387;Cluster-20561.100835;Cluster-20561.125141;Cluster-20561.153593;Cluster-20561.19216;Cluster-20561.38463;Cluster-20561.40566;Cluster-20561.55632;Cluster-20561.67338;Cluster-20561.74412;Cluster-20561.100018;Cluster-20561.100286;Cluster-20561.79367;Cluster-20561.79369;Cluster-205…	K13413+K13415+K13415+K13416+K13416+K13422+K13449+K13449+K13449+K13449+K13449+K13449+K13449+K13449+K13449+K13464+K13464+K13464+K13464+K13464+K13464+K13464+K13464+K13464+K14432+K14484+K14484+K14484+K14484+K14484+K14484+K14487+K14487+K14487+K14487+K14487+K14488+K14488+K14489+K14489+K14489+K14491+K14491+K14491+K14492+K14492+K14494+K14494+K14494+K14497+K14498+K14504+K14504+K14504+K14504+K14506+K14509+…	https:\\www.genome.jp\dbget-bin\www_bget?map04075
Plant-pathogen interaction	ko04626	91 out of 4025 2.26086956521739%	3339 out of 62305 5.35912045582216%	1	1	Cluster-20561.9987;Cluster-20561.69688;Cluster-20561.100140;Cluster-20561.102812;Cluster-20561.122325;Cluster-20561.44583;Cluster-20561.74067;Cluster-20561.88224;Cluster-20561.66907;Cluster-20561.113275;Cluster-20561.146190;Cluster-20561.46355;Cluster-20561.61421;Cluster-20561.72813;Cluster-20561.97483;Cluster-20561.121619;Cluster-20561.54962;Cluster-20561.78639;Cluster-20561.105063;Cluster-20561…	K00864+K01373+K02183+K02183+K02183+K02183+K02183+K02183+K02358+K04079+K04079+K04079+K04079+K04079+K04079+K05391+K05391+K05391+K13412+K13412+K13412+K13412+K13412+K13412+K13412+K13412+K13412+K13412+K13412+K13412+K13413+K13414+K13416+K13416+K13420+K13420+K13420+K13420+K13420+K13420+K13420+K13420+K13424+K13424+K13424+K13430+K13430+K13430+K13430+K13430+K13430+K13430+K13435+K13435+K13436+K13447+K13447+…	https:\\www.genome.jp\dbget-bin\www_bget?map04626
