# Supplementary material for: Combined transcriptome and metabolome integrated analysis of Acer mandshuricum to reveal candidate genes involved in anthocyanin accumulation
Source: Sci Rep. 2021 Nov 30;11:23148. doi: 10.1038/s41598-021-02607-2 (PMC8633053; doi:10.1038/s41598-021-02607-2)
Supplement: Supplementary file 2 — Supplementary Tables. [file 41598_2021_2607_MOESM2_ESM.zip › Table S/Table S8.xlsx]

## Sheet: Sheet1
Table S8. Differential genes in phenylpropanoid, flavonoid, and anthocyanidin biosynthesis pathway
Structural genes	ID	GL1_fpkm	GL2_fpkm	GL3_fpkm	HRL1_fpkm	HRL2_fpkm	HRL3_fpkm	RL1_fpkm	RL2_fpkm	RL3_fpkm	GL1_count	GL2_count	GL3_count	HRL1_count	HRL2_count	HRL3_count	RL1_count	RL2_count	RL3_count	KEGG	NR	Swissprot	Tremble	KOG	GO	Pfam
PAL	Cluster-20561.106281	64.29	23.19	21.45	38.23	36.63	16.55	119.44	143.91	98.14	21	8	7	14	16	6	36	62	37	K10775 phenylalanine ammonia-lyase [EC:4.3.1.24] | (RefSeq) phenylalanine ammonia-lyase-like (A)	phenylalanine ammonia-lyase-like [Hevea brasiliensis]	RecName: Full=Phenylalanine ammonia-lyase G2B; EC=4.3.1.24;	RecName: Full=Phenylalanine ammonia-lyase {ECO:0000256|RuleBase:RU003955}; EC=4.3.1.24 {ECO:0000256|RuleBase:RU003955};	Phenylalanine and histidine ammonia-lyase	GO:0005737,cytoplasm; GO:0045548,phenylalanine ammonia-lyase activity; GO:0009800,cinnamic acid biosynthetic process; GO:0006559,L-phenylalanine catabolic process	--
	Cluster-20561.106928	8.61	2.04	8.57	9.69	6.56	1.96	32	35.82	34.3	4	1	4	5	4	1	14	22	18	K10775 phenylalanine ammonia-lyase [EC:4.3.1.24] | (RefSeq) phenylalanine ammonia-lyase-like (A)	phenylalanine ammonia-lyase, partial [Populus alba]	RecName: Full=Phenylalanine ammonia-lyase; EC=4.3.1.24;	SubName: Full=Phenylalanine ammonia-lyase {ECO:0000313|EMBL:AFR41033.1}; Flags: Fragment;	Phenylalanine and histidine ammonia-lyase	GO:0005737,cytoplasm; GO:0045548,phenylalanine ammonia-lyase activity; GO:0009800,cinnamic acid biosynthetic process; GO:0006559,L-phenylalanine catabolic process	Aromatic amino acid lyase
	Cluster-20561.130819	1.11	1.3	4.7	0.58	0.35	0.55	0.26	0.38	0.26	35	41	149	18	11	17	8	12	8	K10775 phenylalanine ammonia-lyase [EC:4.3.1.24] | (RefSeq) phenylalanine ammonia-lyase-like (A)	phenylalanine ammonia-lyase [Rhus chinensis]	RecName: Full=Phenylalanine ammonia-lyase; EC=4.3.1.24;	RecName: Full=Phenylalanine ammonia-lyase {ECO:0000256|RuleBase:RU003955}; EC=4.3.1.24 {ECO:0000256|RuleBase:RU003955};	Phenylalanine and histidine ammonia-lyase	GO:0005737,cytoplasm; GO:0045548,phenylalanine ammonia-lyase activity; GO:0009800,cinnamic acid biosynthetic process; GO:0006559,L-phenylalanine catabolic process	Aromatic amino acid lyase
	Cluster-20561.96213	9.98	14.8	5.87	18.22	13.35	11.13	16.55	18.8	18.05	111.71	166.75	66.27	203.92	152.29	122.72	183.9	219.08	199.61	K10775 phenylalanine ammonia-lyase [EC:4.3.1.24] | (RefSeq) phenylalanine ammonia-lyase-like (A)	phenylalanine ammonia-lyase-like [Hevea brasiliensis]	RecName: Full=Phenylalanine ammonia-lyase G2B; EC=4.3.1.24;	RecName: Full=Phenylalanine ammonia-lyase {ECO:0000256|RuleBase:RU003955}; EC=4.3.1.24 {ECO:0000256|RuleBase:RU003955}; Flags: Fragment;	Phenylalanine and histidine ammonia-lyase	GO:0005737,cytoplasm; GO:0045548,phenylalanine ammonia-lyase activity; GO:0009800,cinnamic acid biosynthetic process; GO:0006559,L-phenylalanine catabolic process	Aromatic amino acid lyase
	Cluster-20561.96214	23.86	8.65	14.38	27.28	15.68	10.7	56.28	57.81	57.62	302.29	110.25	183.73	345.08	201.71	133.28	708.1	758.92	720.39	K10775 phenylalanine ammonia-lyase [EC:4.3.1.24] | (RefSeq) phenylalanine ammonia-lyase-like (A)	phenylalanine ammonia-lyase [Rhus chinensis]	RecName: Full=Phenylalanine ammonia-lyase; EC=4.3.1.24;	RecName: Full=Phenylalanine ammonia-lyase {ECO:0000256|RuleBase:RU003955}; EC=4.3.1.24 {ECO:0000256|RuleBase:RU003955};	Phenylalanine and histidine ammonia-lyase	GO:0005737,cytoplasm; GO:0045548,phenylalanine ammonia-lyase activity; GO:0009800,cinnamic acid biosynthetic process; GO:0006559,L-phenylalanine catabolic process	Aromatic amino acid lyase
	Cluster-20561.96218	5.61	1.2	5.53	2.55	1.91	1.2	7.3	6.69	6.28	65.37	14.03	65.01	29.7	22.63	13.8	84.45	81.07	72.29	K10775 phenylalanine ammonia-lyase [EC:4.3.1.24] | (RefSeq) phenylalanine ammonia-lyase 1 (A)	phenylalanine ammonia-lyase [Litchi chinensis]	RecName: Full=Phenylalanine ammonia-lyase; EC=4.3.1.24;	RecName: Full=Phenylalanine ammonia-lyase {ECO:0000256|RuleBase:RU003955}; EC=4.3.1.24 {ECO:0000256|RuleBase:RU003955};	Phenylalanine and histidine ammonia-lyase	GO:0005737,cytoplasm; GO:0045548,phenylalanine ammonia-lyase activity; GO:0009800,cinnamic acid biosynthetic process; GO:0006559,L-phenylalanine catabolic process	Aromatic amino acid lyase
	Cluster-20561.96219	157.27	150.75	281.91	525.46	487.93	483.65	693.52	706	727.46	6334.33	6077.16	11423.1	20939.2	19532.8	18985.4	27739.7	28739.3	28685	K10775 phenylalanine ammonia-lyase [EC:4.3.1.24] | (RefSeq) hypothetical protein (A)	phenylalanine ammonia-lyase [Litchi chinensis]	RecName: Full=Phenylalanine ammonia-lyase; EC=4.3.1.24;	RecName: Full=Phenylalanine ammonia-lyase {ECO:0000256|RuleBase:RU003955}; EC=4.3.1.24 {ECO:0000256|RuleBase:RU003955};	Phenylalanine and histidine ammonia-lyase	GO:0005737,cytoplasm; GO:0045548,phenylalanine ammonia-lyase activity; GO:0009800,cinnamic acid biosynthetic process; GO:0006559,L-phenylalanine catabolic process	Aromatic amino acid lyase
	Cluster-20561.96220	1.06	2.11	0.69	4.42	3.19	2.7	7.36	6.46	6.51	44.15	88.33	28.77	182.41	132.42	109.89	305.16	272.49	266	K10775 phenylalanine ammonia-lyase [EC:4.3.1.24] | (RefSeq) phenylalanine ammonia-lyase (A)	phenylalanine ammonia-lyase [Litchi chinensis]	RecName: Full=Phenylalanine ammonia-lyase; EC=4.3.1.24;	RecName: Full=Phenylalanine ammonia-lyase {ECO:0000256|RuleBase:RU003955}; EC=4.3.1.24 {ECO:0000256|RuleBase:RU003955};	Phenylalanine and histidine ammonia-lyase	GO:0005737,cytoplasm; GO:0045548,phenylalanine ammonia-lyase activity; GO:0009800,cinnamic acid biosynthetic process; GO:0006559,L-phenylalanine catabolic process	Aromatic amino acid lyase
	Cluster-20561.96221	0.98	0.72	2.86	3.92	4.09	4.69	5.07	3.87	4.78	22.43	16.55	65.69	88.84	93.48	104.67	114.99	90.04	107.29	K10775 phenylalanine ammonia-lyase [EC:4.3.1.24] | (RefSeq) hypothetical protein (A)	phenylalanine ammonia-lyase [Litchi chinensis]	RecName: Full=Phenylalanine ammonia-lyase; EC=4.3.1.24;	RecName: Full=Phenylalanine ammonia-lyase {ECO:0000256|RuleBase:RU003955}; EC=4.3.1.24 {ECO:0000256|RuleBase:RU003955};	Phenylalanine and histidine ammonia-lyase	GO:0005737,cytoplasm; GO:0045548,phenylalanine ammonia-lyase activity; GO:0009800,cinnamic acid biosynthetic process; GO:0006559,L-phenylalanine catabolic process	Aromatic amino acid lyase
	Cluster-20561.96222	1.92	2.51	9.33	2.86	2.38	1.89	16.12	14.62	17.02	74	97	362	109	91.19	71	617.5	570.47	642.86	K10775 phenylalanine ammonia-lyase [EC:4.3.1.24] | (RefSeq) hypothetical protein (A)	hypothetical protein CICLE_v10027912mg [Citrus clementina]	RecName: Full=Phenylalanine ammonia-lyase 1; EC=4.3.1.24;	SubName: Full=Uncharacterized protein {ECO:0000313|EMBL:ESR37780.1};	Phenylalanine and histidine ammonia-lyase	GO:0005737,cytoplasm; GO:0045548,phenylalanine ammonia-lyase activity; GO:0009800,cinnamic acid biosynthetic process; GO:0006559,L-phenylalanine catabolic process	Aromatic amino acid lyase
	Cluster-20561.96223	52.28	46.4	77.68	158.59	154.71	140.15	209.19	207.13	218.28	2104.72	1869.94	3146.44	6316.89	6190.69	5499.26	8363.72	8428.11	8603.4	K10775 phenylalanine ammonia-lyase [EC:4.3.1.24] | (RefSeq) hypothetical protein (A)	phenylalanine ammonia-lyase [Litchi chinensis]	RecName: Full=Phenylalanine ammonia-lyase; EC=4.3.1.24;	RecName: Full=Phenylalanine ammonia-lyase {ECO:0000256|RuleBase:RU003955}; EC=4.3.1.24 {ECO:0000256|RuleBase:RU003955};	Phenylalanine and histidine ammonia-lyase	GO:0005737,cytoplasm; GO:0045548,phenylalanine ammonia-lyase activity; GO:0009800,cinnamic acid biosynthetic process; GO:0006559,L-phenylalanine catabolic process	Aromatic amino acid lyase
	Cluster-20561.96356	23.62	7.95	13.33	25.46	15.24	8.97	60.43	60.12	62.02	674.27	227.23	383.06	720.33	434.13	249.99	1712.9	1742.48	1735.59	K10775 phenylalanine ammonia-lyase [EC:4.3.1.24] | (RefSeq) phenylalanine ammonia-lyase G4 (A)	phenylalanine ammonia-lyase [Rhus chinensis]	RecName: Full=Phenylalanine ammonia-lyase; EC=4.3.1.24;	RecName: Full=Phenylalanine ammonia-lyase {ECO:0000256|RuleBase:RU003955}; EC=4.3.1.24 {ECO:0000256|RuleBase:RU003955};	Phenylalanine and histidine ammonia-lyase	GO:0005737,cytoplasm; GO:0045548,phenylalanine ammonia-lyase activity; GO:0009800,cinnamic acid biosynthetic process; GO:0006559,L-phenylalanine catabolic process	Aromatic amino acid lyase
4CL	Cluster-20561.11472	1.19	0	0.74	0.07	1.29	2.05	0	0	0	35	0	22	2	38	59	0	0	0	K01904 4-coumarate--CoA ligase [EC:6.2.1.12] | (RefSeq) probable 4-coumarate--CoA ligase 3 (A)	glucokinase [Quercus suber]	RecName: Full=Probable 4-coumarate--CoA ligase 3; Short=4CL 3; Short=Os4CL3; EC=6.2.1.12; AltName: Full=4-coumaroyl-CoA synthase 3;	SubName: Full=Predicted protein {ECO:0000313|EMBL:BAK03997.1}; Flags: Fragment;	Very long-chain acyl-CoA synthetase/fatty acid transporter	GO:0016207,4-coumarate-CoA ligase activity; GO:0005524,ATP binding; GO:0009698,phenylpropanoid metabolic process	AMP-binding enzyme
	Cluster-20561.14848	1.51	1.46	1.39	0.2	1.38	1.41	0.1	0.06	0.2	46	44.59	42.75	6	42	41.97	3	2	6	K22133 oxalate---CoA ligase [EC:6.2.1.8] | (RefSeq) oxalate--CoA ligase (A)	isopenicillin n epimerase component 1 [Quercus suber]	RecName: Full=4-coumarate--CoA ligase 2; Short=4CL 2; EC=6.2.1.12; AltName: Full=4-coumaroyl-CoA synthase 2;	SubName: Full=Predicted protein {ECO:0000313|EMBL:BAK03997.1}; Flags: Fragment;	Very long-chain acyl-CoA synthetase/fatty acid transporter	GO:0016207,4-coumarate-CoA ligase activity; GO:0005524,ATP binding; GO:0009698,phenylpropanoid metabolic process	AMP-binding enzyme
	Cluster-20561.16952	0.51	0.8	0.71	0.06	0.99	1.53	0.06	0.15	0.12	17	27	24	2	33	50	2	5	4	K22133 oxalate---CoA ligase [EC:6.2.1.8] | (RefSeq) putative peroxisomal-coenzyme A synthetase (A)	putative peroxisomal-coenzyme a synthetase [Quercus suber]	RecName: Full=Oxalate--CoA ligase {ECO:0000305}; EC=6.2.1.8 {ECO:0000269|PubMed:22447686}; AltName: Full=4-coumarate--CoA ligase isoform 8; Short=At4CL8; AltName: Full=4-coumarate--CoA ligase-like 10; AltName: Full=Acyl-activating enzyme 3 {ECO:0000303|PubMed:22447686}; AltName: Full=Adenosine monophosphate binding protein 3; Short=AtMPBP3; AltName: Full=Oxalyl-CoA synthetase;	SubName: Full=4-coumarate--CoA ligase-like 10 {ECO:0000313|EMBL:PKA53201.1}; EC=6.2.1.12 {ECO:0000313|EMBL:PKA53201.1};	Acyl-CoA synthetase	GO:0048046,apoplast; GO:0009507,chloroplast; GO:0009570,chloroplast stroma; GO:0005737,cytoplasm; GO:0009506,plasmodesma; GO:0005524,ATP binding; GO:0050203,oxalate-CoA ligase activity; GO:0050832,defense response to fungus; GO:0033611,oxalate catabolic process; GO:0010030,positive regulation of seed germination; GO:0046686,response to cadmium ion; GO:0009735,response to cytokinin; GO:0010214,see…	AMP-binding enzyme
	Cluster-20561.36167	0.23	0.33	0.1	0.84	0.77	1.06	0.5	0.43	0.54	7	10	3	25	23	31	15	13	16	K01904 4-coumarate--CoA ligase [EC:6.2.1.12] | (RefSeq) 4-coumarate--CoA ligase 1-like (A)	acyl-coa ligase easd [Quercus suber]	RecName: Full=4-coumarate--CoA ligase-like 7; EC=6.2.1.-; AltName: Full=4-coumarate--CoA ligase isoform 6; Short=At4CL6;	SubName: Full=Predicted protein {ECO:0000313|EMBL:BAK00723.1};	Acyl-CoA synthetase	GO:0005777,peroxisome; GO:0005524,ATP binding; GO:0004321,fatty-acyl-CoA synthase activity; GO:0016874,ligase activity; GO:0009695,jasmonic acid biosynthetic process; GO:0031408,oxylipin biosynthetic process	AMP-binding enzyme
	Cluster-20561.38408	0.94	0	0.36	0.03	1.12	1.27	0	0	0	37.21	0	14.26	1	44.12	48.69	0	0	0	K01904 4-coumarate--CoA ligase [EC:6.2.1.12] | (RefSeq) acyl-CoA ligase azaF-like (A)	acyl-coa ligase azaf [Quercus suber]	RecName: Full=4-coumarate--CoA ligase-like 7; EC=6.2.1.-; AltName: Full=4-coumarate--CoA ligase isoform 6; Short=At4CL6;	SubName: Full=mRNA, clone: RTFL01-04-L10 {ECO:0000313|EMBL:BAJ33700.1};	Acyl-CoA synthetase	GO:0005777,peroxisome; GO:0005524,ATP binding; GO:0004321,fatty-acyl-CoA synthase activity; GO:0016874,ligase activity; GO:0009695,jasmonic acid biosynthetic process; GO:0031408,oxylipin biosynthetic process	AMP-binding enzyme
	Cluster-20561.5050	1.85	0	2.32	0.04	3.78	5.48	0	0	0	51.59	0	65	1.19	105	149	0	0	0	K01904 4-coumarate--CoA ligase [EC:6.2.1.12] | (RefSeq) 4-coumarate--CoA ligase 1-like (A)	acyl-coa ligase easd [Quercus suber]	RecName: Full=4-coumarate--CoA ligase-like 1; EC=6.2.1.-;	SubName: Full=Predicted protein {ECO:0000313|EMBL:BAK00723.1};	Acyl-CoA synthetase	GO:0005777,peroxisome; GO:0005524,ATP binding; GO:0004321,fatty-acyl-CoA synthase activity; GO:0016874,ligase activity; GO:0009695,jasmonic acid biosynthetic process	AMP-binding enzyme
	Cluster-20561.65497	9.45	4.06	10.17	2.4	4.87	5.54	1.63	2.31	1.77	274.3	118	297.06	69	141.09	157	47.08	68	50.48	K01904 4-coumarate--CoA ligase [EC:6.2.1.12] | (RefSeq) hypothetical protein (A)	hypothetical protein CICLE_v10007733mg [Citrus clementina]	RecName: Full=4-coumarate--CoA ligase 1; Short=4CL 1; EC=6.2.1.12; AltName: Full=4-coumaroyl-CoA synthase 1;	SubName: Full=Uncharacterized protein {ECO:0000313|EMBL:ESR66633.1};	Acyl-CoA synthetase	GO:0016207,4-coumarate-CoA ligase activity; GO:0005524,ATP binding; GO:0009698,phenylpropanoid metabolic process	AMP-binding enzyme
	Cluster-20561.6614	0.12	0.31	0.04	0.16	0.2	0.76	0.82	0.69	0.99	3	8	1	4	5	19	21	18	25	K01904 4-coumarate--CoA ligase [EC:6.2.1.12] | (RefSeq) probable 4-coumarate--CoA ligase 1 (A)	acyl-coa ligase easd [Quercus suber]	RecName: Full=Probable 4-coumarate--CoA ligase 2; Short=4CL 2; Short=Os4CL2; EC=6.2.1.12; AltName: Full=4-coumaroyl-CoA synthase 2;	SubName: Full=Predicted protein {ECO:0000313|EMBL:BAK00723.1};	Acyl-CoA synthetase	GO:0016207,4-coumarate-CoA ligase activity; GO:0005524,ATP binding; GO:0009698,phenylpropanoid metabolic process	AMP-binding enzyme
	Cluster-20561.68078	2.25	3.1	2.49	0.37	2.8	5.06	0.26	0.25	0.17	80	110	89	13	99	175	9	9	6	K01904 4-coumarate--CoA ligase [EC:6.2.1.12] | (RefSeq) probable 4-coumarate--CoA ligase 1 (A)	acyl-coa ligase easd [Quercus suber]	RecName: Full=4-coumarate--CoA ligase-like 2; EC=6.2.1.-;	SubName: Full=Predicted protein {ECO:0000313|EMBL:BAK00723.1};	Acyl-CoA synthetase	GO:0005777,peroxisome; GO:0005524,ATP binding; GO:0016874,ligase activity; GO:0008152,metabolic process	AMP-binding enzyme
	Cluster-20561.74665	0.25	0	0.14	0.39	0.21	0.62	1.65	0.5	1.67	6.47	0	3.71	10.28	5.64	16	43.25	13.46	43.08	K01904 4-coumarate--CoA ligase [EC:6.2.1.12] | (RefSeq) hypothetical protein (A)	AMP-dependent synthetase/ligase [Corchorus olitorius]	RecName: Full=4-coumarate--CoA ligase-like 1; EC=6.2.1.-; AltName: Full=4-coumarate--CoA ligase isoform 10; Short=At4CL10;	SubName: Full=AMP-dependent synthetase/ligase {ECO:0000313|EMBL:OMO88123.1};	Acyl-CoA synthetase	GO:0005737,cytoplasm; GO:0005783,endoplasmic reticulum; GO:0005524,ATP binding; GO:0004467,long-chain fatty acid-CoA ligase activity; GO:0031956,medium-chain fatty acid-CoA ligase activity; GO:0046949,fatty-acyl-CoA biosynthetic process; GO:0080110,sporopollenin biosynthetic process	AMP-binding enzyme
	Cluster-20561.74666	0.5	0.63	0.17	0.2	0.29	0	1.36	1.5	0.85	12.53	15.94	4.29	5.08	7.36	0	33.75	38.37	20.92	K01904 4-coumarate--CoA ligase [EC:6.2.1.12] | (RefSeq) 4-coumarate--CoA ligase-like 1 (A)	AMP-dependent synthetase/ligase [Corchorus olitorius]	RecName: Full=4-coumarate--CoA ligase-like 1; EC=6.2.1.-; AltName: Full=4-coumarate--CoA ligase isoform 10; Short=At4CL10;	SubName: Full=AMP-dependent synthetase/ligase {ECO:0000313|EMBL:OMO88123.1};	Acyl-CoA synthetase	GO:0005737,cytoplasm; GO:0005783,endoplasmic reticulum; GO:0005524,ATP binding; GO:0004467,long-chain fatty acid-CoA ligase activity; GO:0031956,medium-chain fatty acid-CoA ligase activity; GO:0046949,fatty-acyl-CoA biosynthetic process; GO:0080110,sporopollenin biosynthetic process	AMP-binding enzyme
	Cluster-20561.85488	0	0	0	1.24	0.86	0.43	1.17	1.26	0.76	0	0	0	47.53	33.11	16.18	44.91	49.17	28.66	K01904 4-coumarate--CoA ligase [EC:6.2.1.12] | (RefSeq) 4-coumarate--CoA ligase 2-like (A)	4-coumarate--CoA ligase 2-like [Manihot esculenta]	RecName: Full=Probable 4-coumarate--CoA ligase 2; Short=4CL 2; Short=Os4CL2; EC=6.2.1.12; AltName: Full=4-coumaroyl-CoA synthase 2;	SubName: Full=Uncharacterized protein {ECO:0000313|EMBL:OAY41753.1};	Acyl-CoA synthetase	GO:0016207,4-coumarate-CoA ligase activity; GO:0005524,ATP binding; GO:0009698,phenylpropanoid metabolic process	AMP-binding enzyme
	Cluster-20561.85490	0.51	0.39	1.89	3.65	3.16	3.42	3.35	3.99	4.51	21.11	16.26	78.73	149.16	129.88	137.85	137.71	166.88	182.62	K01904 4-coumarate--CoA ligase [EC:6.2.1.12] | (RefSeq) 4-coumarate--CoA ligase 2-like (A)	4-coumarate--CoA ligase 2-like [Manihot esculenta]	RecName: Full=Probable 4-coumarate--CoA ligase 2; Short=4CL 2; Short=Os4CL2; EC=6.2.1.12; AltName: Full=4-coumaroyl-CoA synthase 2;	SubName: Full=Uncharacterized protein {ECO:0000313|EMBL:OAY41753.1};	Acyl-CoA synthetase	GO:0016207,4-coumarate-CoA ligase activity; GO:0005524,ATP binding; GO:0009698,phenylpropanoid metabolic process	AMP-binding enzyme
	Cluster-20561.85491	5.85	10.25	22.53	74.44	67.13	55.83	109.31	114.42	94.02	108.81	191.39	422.22	1376.27	1254.85	1016.8	2018.8	2179.64	1719.03	K01904 4-coumarate--CoA ligase [EC:6.2.1.12] | (RefSeq) 4-coumarate--CoA ligase 2 (A)	4-coumarate--CoA ligase 2 [Herrania umbratica]	RecName: Full=4-coumarate--CoA ligase 2; Short=4CL 2; EC=6.2.1.12; AltName: Full=4-coumaroyl-CoA synthase 2; AltName: Full=Clone 4CL16;	SubName: Full=AMP-dependent synthetase/ligase {ECO:0000313|EMBL:OMP01526.1};	Acyl-CoA synthetase	GO:0016207,4-coumarate-CoA ligase activity; GO:0005524,ATP binding; GO:0009698,phenylpropanoid metabolic process	AMP-binding enzyme
	Cluster-20561.85493	0.77	1	3.01	5.21	5.14	5.59	6.88	7.15	7.36	34.33	44.59	134.25	228.81	226.39	241.73	303.18	320.2	319.85	K01904 4-coumarate--CoA ligase [EC:6.2.1.12] | (RefSeq) 4-coumarate--CoA ligase 2 (A)	AMP-binding domain-containing protein/DUF4009 domain-containing protein, partial [Cephalotus follicularis]	RecName: Full=4-coumarate--CoA ligase 2; Short=4CL 2; EC=6.2.1.12; AltName: Full=4-coumaroyl-CoA synthase 2; AltName: Full=Clone 4CL16;	SubName: Full=AMP-binding domain-containing protein/DUF4009 domain-containing protein {ECO:0000313|EMBL:GAV76541.1}; Flags: Fragment;	Acyl-CoA synthetase	GO:0016207,4-coumarate-CoA ligase activity; GO:0005524,ATP binding; GO:0009698,phenylpropanoid metabolic process	AMP-binding enzyme
	Cluster-20561.85494	20.41	26.72	61.03	183.45	153.24	148.04	210.84	197.86	206.07	835.98	1095.49	2515.26	7434.48	6238.28	5909.88	8577.01	8190.16	8263.67	K01904 4-coumarate--CoA ligase [EC:6.2.1.12] | (RefSeq) 4-coumarate--CoA ligase 2 (A)	AMP-binding domain-containing protein/DUF4009 domain-containing protein, partial [Cephalotus follicularis]	RecName: Full=4-coumarate--CoA ligase 2; Short=4CL 2; EC=6.2.1.12; AltName: Full=4-coumaroyl-CoA synthase 2; AltName: Full=Clone 4CL16;	SubName: Full=AMP-binding domain-containing protein/DUF4009 domain-containing protein {ECO:0000313|EMBL:GAV76541.1}; Flags: Fragment;	Acyl-CoA synthetase	GO:0016207,4-coumarate-CoA ligase activity; GO:0005524,ATP binding; GO:0009698,phenylpropanoid metabolic process	AMP-binding enzyme
	Cluster-20561.89667	1.96	2.02	2.83	0.89	0.91	0.56	0.68	0.43	0.54	155.73	160.09	226.23	69.67	71.27	43.17	53.82	34.29	41.87	K01904 4-coumarate--CoA ligase [EC:6.2.1.12] | (RefSeq) 4-coumarate--CoA ligase-like 9 isoform X1 (A)	PREDICTED: 4-coumarate--CoA ligase-like 9 isoform X2 [Citrus sinensis]	RecName: Full=4-coumarate--CoA ligase-like 9; EC=6.2.1.-; AltName: Full=4-coumarate--CoA ligase isoform 4; Short=At4CL4;	SubName: Full=Uncharacterized protein {ECO:0000313|EMBL:ESR53305.1};	Acyl-CoA synthetase	GO:0005777,peroxisome; GO:0005524,ATP binding; GO:0004321,fatty-acyl-CoA synthase activity; GO:0016874,ligase activity; GO:0009695,jasmonic acid biosynthetic process; GO:0031408,oxylipin biosynthetic process	AMP-binding enzyme
	Cluster-20561.90147	140.96	94.82	73.47	115.99	91.98	82.91	227.84	204.01	216.24	3723.35	2509.92	1953.68	3037.7	2427.09	2139	5976.42	5479.12	5602.51	K01904 4-coumarate--CoA ligase [EC:6.2.1.12] | (RefSeq) hypothetical protein (A)	4-coumarate:CoA ligase [Mangifera indica]	RecName: Full=4-coumarate--CoA ligase 1; Short=4CL 1; EC=6.2.1.12; AltName: Full=4-coumaroyl-CoA synthase 1;	SubName: Full=4-coumarate:CoA ligase {ECO:0000313|EMBL:AIY24982.1};	Acyl-CoA synthetase	GO:0016207,4-coumarate-CoA ligase activity; GO:0005524,ATP binding; GO:0009698,phenylpropanoid metabolic process	AMP-binding enzyme
	Cluster-20561.90148	0.84	0.23	0.54	0.6	0.53	0.95	1.4	1.91	1.51	31.65	8.55	20.32	22.29	19.91	35	52.39	72.88	55.52	K01904 4-coumarate--CoA ligase [EC:6.2.1.12] | (RefSeq) 4-coumarate--CoA ligase 2 (A)	4-coumarate--CoA ligase 1-like [Herrania umbratica]	RecName: Full=4-coumarate--CoA ligase 2; Short=4CL 2; EC=6.2.1.12; AltName: Full=4-coumaroyl-CoA synthase 2;	SubName: Full=AMP dependent CoA ligase, putative {ECO:0000313|EMBL:EEF49284.1}; EC=1.13.12.7 {ECO:0000313|EMBL:EEF49284.1};	Acyl-CoA synthetase	GO:0016207,4-coumarate-CoA ligase activity; GO:0005524,ATP binding; GO:0009698,phenylpropanoid metabolic process	AMP-binding enzyme
	Cluster-2869.0	0.72	0	0.45	0.12	0.63	1.17	0	0	0	24	0	15	4	21	38	0	0	0	K22149 mevalonyl-CoA ligase | (RefSeq) uncharacterized protein LOC112010137 (A)	putative acyl-coa synthetase yngi [Quercus suber]	RecName: Full=4-coumarate--CoA ligase 1; Short=4CL 1; EC=6.2.1.12; AltName: Full=4-coumaroyl-CoA synthase 1;	SubName: Full=Long chain fatty acid acyl-CoA ligase {ECO:0000313|EMBL:GAQ90891.1};	Long chain fatty acid acyl-CoA ligase	GO:0016207,4-coumarate-CoA ligase activity; GO:0005524,ATP binding; GO:0009698,phenylpropanoid metabolic process	AMP-binding enzyme
C4H	Cluster-20561.108130	0.21	0.52	0.28	0.91	0.75	0.58	1.96	1.12	1.18	4.45	11.01	5.93	18.92	15.91	11.88	41.01	24.12	24.44	K12638 3-epi-6-deoxocathasterone 23-monooxygenase [EC:1.14.13.112] | (RefSeq) 3-epi-6-deoxocathasterone 23-monooxygenase (A)	hypothetical protein CISIN_1g010923mg [Citrus sinensis]	RecName: Full=3-epi-6-deoxocathasterone 23-monooxygenase; EC=1.14.13.112; AltName: Full=Cytochrome P450 90D1;	SubName: Full=Uncharacterized protein {ECO:0000313|EMBL:KDO65296.1};	Cytochrome P450 CYP4/CYP19/CYP26 subfamilies	GO:0005789,endoplasmic reticulum membrane; GO:0016021,integral component of membrane; GO:0102097,(22S)-22-hydroxy-5alpha-campestan-3-one C-23 hydroxylase activity; GO:0020037,heme binding; GO:0005506,iron ion binding; GO:0016709,oxidoreductase activity, acting on paired donors, with incorporation or reduction of molecular oxygen, NAD(P)H as one donor, and incorporation of one atom of oxygen; GO:0…	Cytochrome P450
	Cluster-20561.26608	0.32	0.16	0.28	1.84	0.93	0.53	0.2	0.47	0.36	8	4	7	46	23.57	13	5	12	8.84	K00487 trans-cinnamate 4-monooxygenase [EC:1.14.13.11] | (RefSeq) cytochrome P450 CYP73A100-like (A)	cytochrome p450 monooxygenase psod [Quercus suber]	RecName: Full=Cytochrome P450 71BL1; EC=1.14.13.-; AltName: Full=Germacrene A acid 8-beta-hydroxylase; Short=HaG8H;	SubName: Full=Cytochrome P450 1A1 {ECO:0000313|EMBL:JAT59966.1};	Cytochrome P450 CYP2 subfamily	GO:0016021,integral component of membrane; GO:0020037,heme binding; GO:0005506,iron ion binding; GO:0004497,monooxygenase activity; GO:0016705,oxidoreductase activity, acting on paired donors, with incorporation or reduction of molecular oxygen	Cytochrome P450
	Cluster-20561.35599	4.26	0	3.77	0.04	5.78	10.78	0	0	0	110.25	0	98.22	1	149.44	272.31	0	0	0	K07824 benzoate 4-monooxygenase [EC:1.14.14.92] | (RefSeq) benzoate 4-monooxygenase-like (A)	isotrichodermin c-15 hydroxylase [Quercus suber]	RecName: Full=Trans-cinnamate 4-monooxygenase; EC=1.14.13.11; AltName: Full=Cinnamic acid 4-hydroxylase; Short=C4H; Short=CA4H; AltName: Full=Cytochrome P450 73; AltName: Full=Cytochrome P450C4H;	SubName: Full=Cytochrome P450 3A21 {ECO:0000313|EMBL:JAT46379.1};	Cytochrome P450 CYP3/CYP5/CYP6/CYP9 subfamilies	GO:0020037,heme binding; GO:0005506,iron ion binding; GO:0016710,trans-cinnamate 4-monooxygenase activity	Cytochrome P450
	Cluster-20561.70763	0	0	0.04	0.12	0	0.04	5.21	4.37	5.16	0	0	1	3	0	1	135	116	132	K00487 trans-cinnamate 4-monooxygenase [EC:1.14.13.11] | (RefSeq) cytochrome P450 CYP73A100 (A)	PREDICTED: cytochrome P450 CYP73A100 [Theobroma cacao]	RecName: Full=Cytochrome P450 CYP73A100; EC=1.14.-.-;	SubName: Full=Trans-cinnamate 4-monooxygenase {ECO:0000313|EMBL:EOY32158.1};	Cytochrome P450 CYP2 subfamily	GO:0016021,integral component of membrane; GO:0020037,heme binding; GO:0005506,iron ion binding; GO:0004497,monooxygenase activity; GO:0016705,oxidoreductase activity, acting on paired donors, with incorporation or reduction of molecular oxygen	Cytochrome P450
	Cluster-20561.81745	0.26	0.71	0.18	0.69	1.19	1.26	1.77	1.63	1.94	4.18	11.36	2.94	11.05	19.14	19.76	28.06	26.79	30.49	K12638 3-epi-6-deoxocathasterone 23-monooxygenase [EC:1.14.13.112] | (RefSeq) 3-epi-6-deoxocathasterone 23-monooxygenase (A)	PREDICTED: 3-epi-6-deoxocathasterone 23-monooxygenase-like isoform X3 [Populus euphratica]	RecName: Full=3-epi-6-deoxocathasterone 23-monooxygenase; EC=1.14.13.112; AltName: Full=Cytochrome P450 90D1;	SubName: Full=Uncharacterized protein {ECO:0000313|EMBL:ERP63154.1};	Cytochrome P450 CYP4/CYP19/CYP26 subfamilies	GO:0005789,endoplasmic reticulum membrane; GO:0016021,integral component of membrane; GO:0102097,(22S)-22-hydroxy-5alpha-campestan-3-one C-23 hydroxylase activity; GO:0020037,heme binding; GO:0005506,iron ion binding; GO:0016709,oxidoreductase activity, acting on paired donors, with incorporation or reduction of molecular oxygen, NAD(P)H as one donor, and incorporation of one atom of oxygen; GO:0…	Cytochrome P450
	Cluster-20561.81748	8.33	8.16	5.65	13.31	15.35	15	20.38	16.08	19.46	229.1	224.98	156.56	362.98	421.66	402.85	556.7	449.52	525.06	K12638 3-epi-6-deoxocathasterone 23-monooxygenase [EC:1.14.14.147] | (RefSeq) 3-epi-6-deoxocathasterone 23-monooxygenase-like isoform X1 (A)	PREDICTED: 3-epi-6-deoxocathasterone 23-monooxygenase-like isoform X2 [Populus euphratica]	RecName: Full=3-epi-6-deoxocathasterone 23-monooxygenase; EC=1.14.13.112; AltName: Full=Cytochrome P450 90D1;	SubName: Full=Uncharacterized protein {ECO:0000313|EMBL:KDO65289.1};	Cytochrome P450 CYP4/CYP19/CYP26 subfamilies	GO:0005789,endoplasmic reticulum membrane; GO:0016021,integral component of membrane; GO:0102097,(22S)-22-hydroxy-5alpha-campestan-3-one C-23 hydroxylase activity; GO:0020037,heme binding; GO:0005506,iron ion binding; GO:0016709,oxidoreductase activity, acting on paired donors, with incorporation or reduction of molecular oxygen, NAD(P)H as one donor, and incorporation of one atom of oxygen; GO:0…	Cytochrome P450
	Cluster-20561.81749	1.16	2.04	1.53	3.53	4.29	5.36	4.78	8.55	7.54	36.45	64.4	48.42	109.97	134.6	164.64	149.35	272.62	232.53	K12638 3-epi-6-deoxocathasterone 23-monooxygenase [EC:1.14.14.147] | (RefSeq) 3-epi-6-deoxocathasterone 23-monooxygenase-like isoform X1 (A)	PREDICTED: 3-epi-6-deoxocathasterone 23-monooxygenase-like isoform X2 [Populus euphratica]	RecName: Full=3-epi-6-deoxocathasterone 23-monooxygenase; EC=1.14.13.112; AltName: Full=Cytochrome P450 90D1;	SubName: Full=Uncharacterized protein {ECO:0000313|EMBL:KDO65289.1};	Cytochrome P450 CYP4/CYP19/CYP26 subfamilies	GO:0005789,endoplasmic reticulum membrane; GO:0016021,integral component of membrane; GO:0102097,(22S)-22-hydroxy-5alpha-campestan-3-one C-23 hydroxylase activity; GO:0020037,heme binding; GO:0005506,iron ion binding; GO:0016709,oxidoreductase activity, acting on paired donors, with incorporation or reduction of molecular oxygen, NAD(P)H as one donor, and incorporation of one atom of oxygen; GO:0…	Cytochrome P450
	Cluster-20561.81769	307.6	281.86	435.04	808.16	675.57	608.86	1065.47	1034.19	1003.23	7797.19	7161.03	11102.2	20318	17118	15078.1	26821	26675.5	24949.5	K00487 trans-cinnamate 4-monooxygenase [EC:1.14.13.11] | (RefSeq) trans-cinnamate 4-monooxygenase (A)	trans-cinnamate 4-monooxygenase [Jatropha curcas]	RecName: Full=Trans-cinnamate 4-monooxygenase; EC=1.14.13.11; AltName: Full=Cinnamic acid 4-hydroxylase; Short=C4H; Short=CA4H; AltName: Full=Cytochrome P450 73; AltName: Full=Cytochrome P450C4H;	SubName: Full=Uncharacterized protein {ECO:0000313|EMBL:KDP45711.1};	Cytochrome P450 CYP2 subfamily	GO:0020037,heme binding; GO:0005506,iron ion binding; GO:0016710,trans-cinnamate 4-monooxygenase activity	Cytochrome P450
	Cluster-20561.81773	5.94	5.54	12.75	22.69	20.37	20.14	21.67	23.29	21.85	331.25	308.72	714.43	1249.24	1124.94	1092.62	1199.02	1307.2	1190.59	K00487 trans-cinnamate 4-monooxygenase [EC:1.14.13.11] | (RefSeq) trans-cinnamate 4-monooxygenase-like (A)	PREDICTED: trans-cinnamate 4-monooxygenase-like [Nicotiana sylvestris]	RecName: Full=Trans-cinnamate 4-monooxygenase; EC=1.14.13.11; AltName: Full=Cinnamic acid 4-hydroxylase; Short=C4H; Short=CA4H; AltName: Full=Cytochrome P450 73; AltName: Full=Cytochrome P450C4H;	SubName: Full=trans-cinnamate 4-monooxygenase-like {ECO:0000313|RefSeq:XP_009766429.1};	Cytochrome P450 CYP2 subfamily	GO:0020037,heme binding; GO:0005506,iron ion binding; GO:0016710,trans-cinnamate 4-monooxygenase activity	Cytochrome P450
	Cluster-20561.81774	0.53	0.14	0.68	2.54	3.24	2.67	2.92	2.82	3.03	35.35	9.04	45.3	166.05	212.68	172.03	191.91	187.93	195.94	K00487 trans-cinnamate 4-monooxygenase [EC:1.14.13.11] | (RefSeq) trans-cinnamate 4-monooxygenase-like (A)	PREDICTED: trans-cinnamate 4-monooxygenase-like [Nicotiana sylvestris]	RecName: Full=Trans-cinnamate 4-monooxygenase; EC=1.14.13.11; AltName: Full=Cinnamic acid 4-hydroxylase; Short=C4H; Short=CA4H; AltName: Full=Cytochrome P450 73; AltName: Full=Cytochrome P450C4H;	SubName: Full=trans-cinnamate 4-monooxygenase-like {ECO:0000313|RefSeq:XP_009766429.1};	Cytochrome P450 CYP2 subfamily	GO:0020037,heme binding; GO:0005506,iron ion binding; GO:0016710,trans-cinnamate 4-monooxygenase activity	Cytochrome P450
CHS	Cluster-20561.139874	3.58	2.66	4.2	1.49	1.56	0.79	1.68	1.02	1.93	162.4	120.59	191.57	66.94	70.29	34.97	75.65	46.78	85.85	K00660 chalcone synthase [EC:2.3.1.74] | (RefSeq) chalcone synthase (A)	chalcone synthase [Litchi chinensis]	RecName: Full=Chalcone synthase; EC=2.3.1.74; AltName: Full=Naringenin-chalcone synthase;	SubName: Full=Chalcone synthase {ECO:0000313|EMBL:ADB44077.1};	--	GO:0016210,naringenin-chalcone synthase activity; GO:0009813,flavonoid biosynthetic process	Chalcone and stilbene synthases, C-terminal domain
	Cluster-20561.70179	5.87	5.52	8.41	1.11	10.03	16.01	0.31	0.27	0.37	192	181	277	36	327	511	10	9	12	K00660 chalcone synthase [EC:2.3.1.74] | (RefSeq) chalcone synthase-like (A)	hypothetical protein Csa_1G006310 [Cucumis sativus]	RecName: Full=Chalcone synthase; EC=2.3.1.74; AltName: Full=Naringenin-chalcone synthase;	SubName: Full=Uncharacterized protein {ECO:0000313|EMBL:KGN63621.1};	--	GO:0016210,naringenin-chalcone synthase activity; GO:0009813,flavonoid biosynthetic process	Chalcone and stilbene synthases, C-terminal domain
	Cluster-20561.77580	3.27	5.67	5.78	20.26	17.64	23.13	17.27	20.2	28.58	5	9	9	33	32	37	26	38	46	K00660 chalcone synthase [EC:2.3.1.74] | (RefSeq) chalcone synthase (A)	chalcone synthase, partial [Citrus maxima]	RecName: Full=Chalcone synthase 8; EC=2.3.1.74; AltName: Full=Naringenin-chalcone synthase 8;	SubName: Full=Chalcone synthase {ECO:0000313|EMBL:ADD39716.1}; Flags: Fragment;	--	GO:0016210,naringenin-chalcone synthase activity; GO:0009813,flavonoid biosynthetic process	--
	Cluster-20561.85765	216.57	300.68	542	1870.04	1862.16	1953.58	2535.49	2403.71	2594.51	4191.33	5838.77	10566.7	35968	36196	37010.8	48729.2	47603.5	49349.5	K00660 chalcone synthase [EC:2.3.1.74] | (RefSeq) chalcone synthase 1-like (A)	type III polyketide synthase [Acer maximowiczianum]	RecName: Full=Chalcone synthase 1; EC=2.3.1.74; AltName: Full=Naringenin-chalcone synthase 1;	SubName: Full=Type III polyketide synthase {ECO:0000313|EMBL:AEK80412.1};	--	GO:0016210,naringenin-chalcone synthase activity; GO:0009813,flavonoid biosynthetic process	Chalcone and stilbene synthases, N-terminal domain
	Cluster-20561.85766	214.58	281.82	470.6	1698.33	1686.32	1711.31	2336.29	2517.77	2360.5	4219.17	5559.61	9320.96	33182.9	33291.4	32934.6	45618.2	50640	45610.5	K00660 chalcone synthase [EC:2.3.1.74] | (RefSeq) chalcone synthase 1-like (A)	type III polyketide synthase [Acer maximowiczianum]	RecName: Full=Chalcone synthase 1; EC=2.3.1.74; AltName: Full=Naringenin-chalcone synthase 1;	SubName: Full=Type III polyketide synthase {ECO:0000313|EMBL:AEK80412.1};	--	GO:0016210,naringenin-chalcone synthase activity; GO:0009813,flavonoid biosynthetic process	Chalcone and stilbene synthases, N-terminal domain
	Cluster-20561.85768	0	0	0	0.25	0.76	0.29	0.98	1.7	0.51	0	0	0	4.92	14.87	5.57	19.08	34.08	9.88	K00660 chalcone synthase [EC:2.3.1.74] | (RefSeq) chalcone synthase 1-like (A)	type III polyketide synthase [Acer maximowiczianum]	RecName: Full=Chalcone synthase 1; EC=2.3.1.74; AltName: Full=Naringenin-chalcone synthase 1;	SubName: Full=Type III polyketide synthase {ECO:0000313|EMBL:AEK80412.1};	--	GO:0016210,naringenin-chalcone synthase activity; GO:0009813,flavonoid biosynthetic process	Chalcone and stilbene synthases, N-terminal domain
	Cluster-20561.85769	1.07	6.32	26.27	1.47	1.26	0.75	7.85	6.82	8.48	22	130	543	30	26	15	160	143	171	K00660 chalcone synthase [EC:2.3.1.74] | (RefSeq) chalcone synthase (A)	chalcone synthase [Litchi chinensis]	RecName: Full=Chalcone synthase 2; EC=2.3.1.74; AltName: Full=Naringenin-chalcone synthase 2;	SubName: Full=Chalcone synthase {ECO:0000313|EMBL:ADB44077.1};	--	GO:0016210,naringenin-chalcone synthase activity; GO:0009813,flavonoid biosynthetic process	Chalcone and stilbene synthases, N-terminal domain
CHI	Cluster-20561.110302	15.72	17.89	24.37	9.14	7.35	6.21	7.48	5.57	5.85	198.85	227.73	311	115.51	94.46	77.21	94	73	73	K01859 chalcone isomerase [EC:5.5.1.6] | (RefSeq) vacuolar-sorting receptor 1-like (A)	hypothetical protein RCOM_1195900 [Ricinus communis]	RecName: Full=Vacuolar-sorting receptor 6; Short=AtVSR6; AltName: Full=BP80-like protein d; Short=AtBP80d; AltName: Full=Epidermal growth factor receptor-like protein 6; Short=AtELP6; Flags: Precursor;	SubName: Full=Uncharacterized protein {ECO:0000313|EMBL:EEF34226.1};	--	GO:0030665,clathrin-coated vesicle membrane; GO:0000139,Golgi membrane; GO:0016021,integral component of membrane; GO:0031902,late endosome membrane; GO:0005509,calcium ion binding; GO:0015031,protein transport	Complement Clr-like EGF-like
	Cluster-20561.82717	70.43	66.31	68.78	103.79	120.28	122.84	94.85	86.09	98.69	504	480	498	749	894	873	674	656	703	K01859 chalcone isomerase [EC:5.5.1.6] | (RefSeq) chalcone--flavonone isomerase (A)	hypothetical protein BVC80_4285g1 [Macleaya cordata]	--	SubName: Full=Uncharacterized protein {ECO:0000313|EMBL:OVA05688.1};	--	--	--
	Cluster-20561.84287	5.62	7.46	4.69	6.01	6.86	7.14	8.91	11.26	10.44	273.73	364.06	229.77	289.48	331.81	338.79	431.14	553.72	497.78	K01859 chalcone isomerase [EC:5.5.1.6] | (RefSeq) vacuolar-sorting receptor 1-like (A)	hypothetical protein CISIN_1g0100101mg [Citrus sinensis]	RecName: Full=Vacuolar-sorting receptor 1; Short=AtVSR1; AltName: Full=BP80-like protein b; Short=AtBP80b; AltName: Full=Epidermal growth factor receptor-like protein 1; Short=AtELP; Short=AtELP1; AltName: Full=Spot 3 protein; Flags: Precursor;	SubName: Full=Uncharacterized protein {ECO:0000313|EMBL:KDO64106.1};	--	GO:0030665,clathrin-coated vesicle membrane; GO:0005783,endoplasmic reticulum; GO:0005794,Golgi apparatus; GO:0000139,Golgi membrane; GO:0016021,integral component of membrane; GO:0005770,late endosome; GO:0031902,late endosome membrane; GO:0005886,plasma membrane; GO:0005802,trans-Golgi network; GO:0009940,amino-terminal vacuolar sorting propeptide binding; GO:0005509,calcium ion binding; GO:000…	PA domain
	Cluster-20561.88596	1.83	1.69	3.69	5.78	6.21	7.62	5.73	7.46	5.49	13.26	12.37	27.06	42.18	46.67	54.8	41.2	57.51	39.56	K01859 chalcone isomerase [EC:5.5.1.6] | (RefSeq) probable chalcone--flavonone isomerase 3 (A)	Chalcone domain-containing protein [Cephalotus follicularis]	RecName: Full=Probable chalcone--flavonone isomerase 3; Short=Chalcone isomerase 3; EC=5.5.1.6; AltName: Full=Chalcone isomerase-like 1;	RecName: Full=Chalcone-flavonone isomerase family protein {ECO:0000256|RuleBase:RU361158};	--	GO:0005783,endoplasmic reticulum; GO:0045430,chalcone isomerase activity; GO:0009813,flavonoid biosynthetic process; GO:0080167,response to karrikin	--
	Cluster-20561.88597	42.62	63.94	132.78	291.12	279.8	298.03	432.89	414.86	399.76	424.36	641.68	1334.88	2904	2850.75	2927.91	4279.91	4321.49	3939.35	K01859 chalcone isomerase [EC:5.5.1.6] | (RefSeq) probable chalcone--flavonone isomerase 3 (A)	hypothetical protein CICLE_v10032749mg [Citrus clementina]	RecName: Full=Probable chalcone--flavonone isomerase 3; Short=Chalcone isomerase 3; EC=5.5.1.6; AltName: Full=Chalcone isomerase-like 1;	RecName: Full=Chalcone-flavonone isomerase family protein {ECO:0000256|RuleBase:RU361158};	--	GO:0005783,endoplasmic reticulum; GO:0045430,chalcone isomerase activity; GO:0009813,flavonoid biosynthetic process; GO:0080167,response to karrikin	Chalcone-flavanone isomerase
	Cluster-20561.88599	0	0.43	0.48	0	0.93	2.97	2.14	4.25	3.26	0	5.08	5.71	0	11.17	34.48	25.08	51.95	37.92	K01859 chalcone isomerase [EC:5.5.1.6] | (RefSeq) probable chalcone--flavonone isomerase 3 (A)	hypothetical protein CICLE_v10032749mg [Citrus clementina]	RecName: Full=Probable chalcone--flavonone isomerase 3; Short=Chalcone isomerase 3; EC=5.5.1.6; AltName: Full=Chalcone isomerase-like 1;	RecName: Full=Chalcone-flavonone isomerase family protein {ECO:0000256|RuleBase:RU361158};	--	GO:0005783,endoplasmic reticulum; GO:0045430,chalcone isomerase activity; GO:0009813,flavonoid biosynthetic process; GO:0080167,response to karrikin	Chalcone-flavanone isomerase
	Cluster-20561.88604	1.21	0.88	2.75	5.8	5.53	5.88	9.87	10.04	8.1	24.27	17.55	55.28	115.25	110.93	115.09	195.83	205.28	159.16	K01859 chalcone isomerase [EC:5.5.1.6] | (RefSeq) probable chalcone--flavonone isomerase 3 (A)	hypothetical protein CICLE_v10032749mg [Citrus clementina]	RecName: Full=Probable chalcone--flavonone isomerase 3; Short=Chalcone isomerase 3; EC=5.5.1.6; AltName: Full=Chalcone isomerase-like 1;	RecName: Full=Chalcone-flavonone isomerase family protein {ECO:0000256|RuleBase:RU361158};	--	GO:0005783,endoplasmic reticulum; GO:0045430,chalcone isomerase activity; GO:0009813,flavonoid biosynthetic process; GO:0080167,response to karrikin	Chalcone-flavanone isomerase
	Cluster-20561.88605	0.95	1.44	3.18	7.61	6.97	6.63	5.83	6.36	10.1	15.6	23.83	52.86	125.04	115.87	107.33	95.55	107.88	164.04	K01859 chalcone isomerase [EC:5.5.1.6] | (RefSeq) probable chalcone--flavonone isomerase 3 (A)	hypothetical protein CUMW_152980 [Citrus unshiu]	RecName: Full=Probable chalcone--flavonone isomerase 3; Short=Chalcone isomerase 3; EC=5.5.1.6; AltName: Full=Chalcone isomerase-like 1;	SubName: Full=Uncharacterized protein {ECO:0000313|EMBL:GAY53961.1};	--	GO:0005783,endoplasmic reticulum; GO:0045430,chalcone isomerase activity; GO:0009813,flavonoid biosynthetic process; GO:0080167,response to karrikin	Chalcone-flavanone isomerase
	Cluster-20561.93516	9	18.98	6.24	14.26	14.68	13.61	17.5	18.41	16.3	383.89	810.18	267.77	601.52	621.87	565.57	741.09	792.99	680.62	K01859 chalcone isomerase [EC:5.5.1.6] | (RefSeq) vacuolar-sorting receptor 1-like (A)	PREDICTED: vacuolar-sorting receptor 3 [Citrus sinensis]	RecName: Full=Vacuolar-sorting receptor 3; Short=AtVSR3; AltName: Full=BP80-like protein a'; Short=AtBP80a'; AltName: Full=Epidermal growth factor receptor-like protein 2a; Short=AtELP2a; Flags: Precursor;	SubName: Full=Uncharacterized protein {ECO:0000313|EMBL:GAY48713.1};	--	GO:0030665,clathrin-coated vesicle membrane; GO:0005768,endosome; GO:0005794,Golgi apparatus; GO:0000139,Golgi membrane; GO:0016021,integral component of membrane; GO:0031902,late endosome membrane; GO:0016020,membrane; GO:0005802,trans-Golgi network; GO:0005509,calcium ion binding; GO:0006623,protein targeting to vacuole	PA domain
	Cluster-20561.93517	2.44	3.94	1.54	3.21	3.28	2.62	4.53	4.95	4.99	72.31	116.99	46	94.06	96.82	75.59	133.35	148.89	144.9	K01859 chalcone isomerase [EC:5.5.1.6] | (RefSeq) vacuolar-sorting receptor 1-like (A)	hypothetical protein CICLE_v10028015mg [Citrus clementina]	RecName: Full=Vacuolar-sorting receptor 3; Short=AtVSR3; AltName: Full=BP80-like protein a'; Short=AtBP80a'; AltName: Full=Epidermal growth factor receptor-like protein 2a; Short=AtELP2a; Flags: Precursor;	SubName: Full=Uncharacterized protein {ECO:0000313|EMBL:ESR36067.1};	--	GO:0030665,clathrin-coated vesicle membrane; GO:0005768,endosome; GO:0005794,Golgi apparatus; GO:0000139,Golgi membrane; GO:0016021,integral component of membrane; GO:0031902,late endosome membrane; GO:0016020,membrane; GO:0005802,trans-Golgi network; GO:0005509,calcium ion binding; GO:0006623,protein targeting to vacuole	Complement Clr-like EGF-like
	Cluster-20561.93913	35.38	64.69	124.79	209.7	158.11	143.12	193.47	181.3	187.48	586.84	1077.6	2086.05	3461.92	2642.9	2327.18	3186.88	3089.53	3060.26	K01859 chalcone isomerase [EC:5.5.1.6] | (RefSeq) hypothetical protein (A)	chalcone isomerase [Acer x freemanii]	RecName: Full=Chalcone--flavonone isomerase; Short=Chalcone isomerase; EC=5.5.1.6;	RecName: Full=Chalcone-flavonone isomerase family protein {ECO:0000256|RuleBase:RU361158};	--	GO:0045430,chalcone isomerase activity; GO:0009813,flavonoid biosynthetic process	Chalcone-flavanone isomerase
F3H	Cluster-20561.105759	3.11	4.83	18.94	1.3	0.45	0.07	1.04	0.88	0.85	48	75	295	20	7	1	16	14	13	K05278 flavonol synthase [EC:1.14.11.23] | (RefSeq) flavonol synthase/flavanone 3-hydroxylase (A)	RecName: Full=Flavonol synthase/flavanone 3-hydroxylase; AltName: Full=CitFLS; Short=FLS BAA36554.1 flavonol synthase [Citrus unshiu]	RecName: Full=Flavonol synthase/flavanone 3-hydroxylase; EC=1.14.11.23 {ECO:0000250|UniProtKB:Q7XZQ6}; EC=1.14.11.9 {ECO:0000250|UniProtKB:Q7XZQ6}; AltName: Full=CitFLS; Short=FLS;	SubName: Full=Uncharacterized protein {ECO:0000313|EMBL:GAY36622.1};	Iron/ascorbate family oxidoreductases	GO:0005737,cytoplasm; GO:0045431,flavonol synthase activity; GO:0031418,L-ascorbic acid binding; GO:0046872,metal ion binding; GO:0045486,naringenin 3-dioxygenase activity	2OG-Fe(II) oxygenase superfamily
	Cluster-20561.110898	7.24	13.08	15.34	2.66	2.38	1.77	1.8	3.52	2.54	58.11	106.1	124.58	21.48	19.74	14.07	14.36	29.93	20.25	K24028 salicylic acid 3-hydroxylase [EC:1.14.11.-] | (RefSeq) protein DOWNY MILDEW RESISTANCE 6 (A)	2-oxoglutarate (2OG) and Fe(II)-dependent oxygenase superfamily protein [Theobroma cacao]	RecName: Full=Naringenin,2-oxoglutarate 3-dioxygenase; EC=1.14.11.9 {ECO:0000250|UniProtKB:Q7XZQ7}; AltName: Full=FHT; AltName: Full=Flavanone-3-hydroxylase; Short=F3H; Flags: Fragment;	SubName: Full=2-oxoglutarate (2OG) and Fe(II)-dependent oxygenase superfamily protein {ECO:0000313|EMBL:EOX98157.1};	Iron/ascorbate family oxidoreductases	GO:0031418,L-ascorbic acid binding; GO:0046872,metal ion binding; GO:0045486,naringenin 3-dioxygenase activity; GO:0009813,flavonoid biosynthetic process	2OG-Fe(II) oxygenase superfamily
	Cluster-20561.126021	4.07	3.46	6.2	14.93	11.21	6.1	11.73	10.39	16.61	22	19	34	82	64	33	63	61	90	--	hypothetical protein POPTR_0005s11580g [Populus trichocarpa]	RecName: Full=Flavanone 3-dioxygenase 1 {ECO:0000305}; EC=1.14.11.9 {ECO:0000269|PubMed:18413994}; AltName: Full=Flavanone 3-beta-hydroxylase 1 {ECO:0000305}; AltName: Full=Flavanone 3-hydroxylase 1 {ECO:0000303|PubMed:18413994}; Short=OsF3H-1 {ECO:0000303|PubMed:18413994};	SubName: Full=Uncharacterized protein {ECO:0000313|EMBL:ERP60901.1};	Iron/ascorbate family oxidoreductases	GO:0031418,L-ascorbic acid binding; GO:0046872,metal ion binding; GO:0045486,naringenin 3-dioxygenase activity; GO:0009813,flavonoid biosynthetic process; GO:0009416,response to light stimulus	--
	Cluster-20561.154341	3.83	2.82	3.58	0.98	0.85	0.33	0.99	1.25	0.66	35	26	33	9	8	3	9	12	6	K24028 salicylic acid 3-hydroxylase [EC:1.14.11.-] | (RefSeq) protein DOWNY MILDEW RESISTANCE 6 (A)	PREDICTED: flavonol synthase/flavanone 3-hydroxylase-like [Ziziphus jujuba]	RecName: Full=Flavonol synthase/flavanone 3-hydroxylase; Short=FLS; EC=1.14.11.23 {ECO:0000250|UniProtKB:Q7XZQ6}; EC=1.14.11.9 {ECO:0000250|UniProtKB:Q7XZQ6}; Flags: Fragment;	SubName: Full=Uncharacterized protein {ECO:0000313|EMBL:KCW83587.1};	Iron/ascorbate family oxidoreductases	GO:0005737,cytoplasm; GO:0045431,flavonol synthase activity; GO:0031418,L-ascorbic acid binding; GO:0046872,metal ion binding; GO:0045486,naringenin 3-dioxygenase activity	2OG-Fe(II) oxygenase superfamily
	Cluster-20561.93983	2.11	2.77	1.74	5.29	7.23	8.34	9.56	7.12	5.66	31.2	41.21	25.99	77.92	108	121.03	140.3	108.49	82.47	K05278 flavonol synthase [EC:1.14.11.23] | (RefSeq) flavonol synthase/flavanone 3-hydroxylase (A)	PREDICTED: flavonol synthase/flavanone 3-hydroxylase [Theobroma cacao]	RecName: Full=Flavonol synthase/flavanone 3-hydroxylase; EC=1.14.11.23 {ECO:0000250|UniProtKB:Q7XZQ6}; EC=1.14.11.9 {ECO:0000250|UniProtKB:Q7XZQ6}; AltName: Full=CitFLS; Short=FLS;	SubName: Full=Flavonol synthase {ECO:0000313|EMBL:EOY16220.1};	Iron/ascorbate family oxidoreductases	GO:0005737,cytoplasm; GO:0045431,flavonol synthase activity; GO:0031418,L-ascorbic acid binding; GO:0046872,metal ion binding; GO:0045486,naringenin 3-dioxygenase activity	2OG-Fe(II) oxygenase superfamily
	Cluster-20561.93984	0.91	0.18	1.63	1.92	3.06	3.75	2.1	2.26	4.04	13.8	2.79	25.01	29.08	47	55.97	31.7	35.51	60.53	K05278 flavonol synthase [EC:1.14.11.23] | (RefSeq) flavonol synthase/flavanone 3-hydroxylase (A)	PREDICTED: flavonol synthase/flavanone 3-hydroxylase [Theobroma cacao]	RecName: Full=Flavonol synthase/flavanone 3-hydroxylase; EC=1.14.11.23 {ECO:0000250|UniProtKB:Q7XZQ6}; EC=1.14.11.9 {ECO:0000250|UniProtKB:Q7XZQ6}; AltName: Full=CitFLS; Short=FLS;	SubName: Full=Flavonol synthase {ECO:0000313|EMBL:EOY16220.1};	Iron/ascorbate family oxidoreductases	GO:0005737,cytoplasm; GO:0045431,flavonol synthase activity; GO:0031418,L-ascorbic acid binding; GO:0046872,metal ion binding; GO:0045486,naringenin 3-dioxygenase activity	non-haem dioxygenase in morphine synthesis N-terminal
	Cluster-20561.94199	10.14	16.35	20.13	6.28	4.54	5.4	2.77	4.41	4.19	141.67	229.71	283.69	87.52	64.25	74.17	38.38	63.61	57.72	K24028 salicylic acid 3-hydroxylase [EC:1.14.11.-] | (RefSeq) protein DMR6-LIKE OXYGENASE 2-like (A)	protein DMR6-LIKE OXYGENASE 2-like [Herrania umbratica]	RecName: Full=Flavanone 3-dioxygenase 2 {ECO:0000305}; EC=1.14.11.9 {ECO:0000269|PubMed:18413994}; AltName: Full=Flavanone 3-beta-hydroxylase 2 {ECO:0000305}; AltName: Full=Flavanone 3-hydroxylase 2 {ECO:0000303|PubMed:18413994}; Short=OsF3H-2 {ECO:0000303|PubMed:18413994};	SubName: Full=Flavonol synthase/flavanone 3-hydroxylase {ECO:0000313|EMBL:KHM99004.1};	Iron/ascorbate family oxidoreductases	GO:0031418,L-ascorbic acid binding; GO:0046872,metal ion binding; GO:0045486,naringenin 3-dioxygenase activity; GO:0009813,flavonoid biosynthetic process	non-haem dioxygenase in morphine synthesis N-terminal
	Cluster-20561.98637	77.21	88.2	71.61	107.2	105.63	102.98	127.27	119.25	120.98	3551.5	4059.36	3313.24	4876.06	4823.3	4614.01	5813.82	5535.67	5445.72	K00475 naringenin 3-dioxygenase [EC:1.14.11.9] | (RefSeq) naringenin,2-oxoglutarate 3-dioxygenase (A)	PREDICTED: zinc finger A20 and AN1 domain-containing stress-associated protein 8-like [Citrus sinensis]	RecName: Full=Zinc finger A20 and AN1 domain-containing stress-associated protein 8; Short=OsSAP8; AltName: Full=Stress-associated protein 3;	SubName: Full=Uncharacterized protein {ECO:0000313|EMBL:KDO57216.1};	Predicted Zn-finger protein	GO:0003677,DNA binding; GO:0008270,zinc ion binding	A20-like zinc finger
	Cluster-20561.98639	151.84	195.28	470.61	613.06	446.43	370.27	669.81	645.41	621.95	3079.38	3973.06	9613.51	12351.9	9085.1	7348.27	13490.1	13379.8	12392.9	K00475 naringenin 3-dioxygenase [EC:1.14.11.9] | (RefSeq) naringenin,2-oxoglutarate 3-dioxygenase isoform X1 (A)	flavanone-3-hydroxylase [Dimocarpus longan]	RecName: Full=Naringenin,2-oxoglutarate 3-dioxygenase; EC=1.14.11.9 {ECO:0000250|UniProtKB:Q7XZQ7}; AltName: Full=FHT; AltName: Full=Flavanone-3-hydroxylase; Short=F3H; Flags: Fragment;	SubName: Full=Flavanone-3-hydroxylase {ECO:0000313|EMBL:ABO48521.1};	Iron/ascorbate family oxidoreductases	GO:0031418,L-ascorbic acid binding; GO:0046872,metal ion binding; GO:0045486,naringenin 3-dioxygenase activity; GO:0009813,flavonoid biosynthetic process	2OG-Fe(II) oxygenase superfamily
	Cluster-20561.98643	3.32	2.53	6.58	10.48	7.34	4.66	6.49	6.88	6.8	129.07	98.37	257.73	403.49	284.09	176.7	250.88	270.53	259.04	K00475 naringenin 3-dioxygenase [EC:1.14.11.9] | (RefSeq) naringenin,2-oxoglutarate 3-dioxygenase (A)	flavanone-3-hydroxylase [Dimocarpus longan]	RecName: Full=Naringenin,2-oxoglutarate 3-dioxygenase; Short=Naringenin 3-dioxygenase; EC=1.14.11.9 {ECO:0000250|UniProtKB:Q7XZQ7}; AltName: Full=F3H; AltName: Full=Flavanone 3-hydroxylase; AltName: Full=Protein TRANSPARENT TESTA 6;	SubName: Full=Flavanone-3-hydroxylase {ECO:0000313|EMBL:ABO48521.1};	Iron/ascorbate family oxidoreductases	GO:0005524,ATP binding; GO:0031418,L-ascorbic acid binding; GO:0046872,metal ion binding; GO:0045486,naringenin 3-dioxygenase activity; GO:0009813,flavonoid biosynthetic process; GO:0010224,response to UV-B	non-haem dioxygenase in morphine synthesis N-terminal
DFR	Cluster-20561.92388	60.92	88.44	108.5	222.02	220.66	229.69	345.61	339.59	343.59	2129.32	3094.9	3815.88	7682.53	7677.01	7828.93	11996.1	12017.2	11763.4	K13082 bifunctional dihydroflavonol 4-reductase/flavanone 4-reductase [EC:1.1.1.219 1.1.1.234] | (RefSeq) hypothetical protein (A)	dihydroflavonol-4-reductase [Citrus sinensis]	RecName: Full=Bifunctional dihydroflavonol 4-reductase/flavanone 4-reductase; AltName: Full=Dihydroflavonol 4-reductase; Short=DFR; EC=1.1.1.219 {ECO:0000269|PubMed:12667486}; AltName: Full=Dihydrokaempferol 4-reductase; AltName: Full=Flavanone 4-reductase; Short=FNR; EC=1.1.1.234 {ECO:0000269|PubMed:12667486};	SubName: Full=Uncharacterized protein {ECO:0000313|EMBL:ESR48272.1};	Flavonol reductase/cinnamoyl-CoA reductase	GO:0050662,coenzyme binding; GO:0045552,dihydrokaempferol 4-reductase activity; GO:0047890,flavanone 4-reductase activity; GO:0009813,flavonoid biosynthetic process	NAD dependent epimerase/dehydratase family
	Cluster-20561.92390	1.69	1.46	1.58	4.55	3.16	2.8	3.68	3.77	3.38	62.23	53.82	58.54	165.75	115.82	100.63	134.59	140.63	122.03	K13082 bifunctional dihydroflavonol 4-reductase/flavanone 4-reductase [EC:1.1.1.219 1.1.1.234] | (RefSeq) hypothetical protein (A)	NAD-dependent epimerase/dehydratase [Corchorus olitorius]	RecName: Full=Bifunctional dihydroflavonol 4-reductase/flavanone 4-reductase; AltName: Full=Dihydroflavonol 4-reductase; Short=DFR; EC=1.1.1.219 {ECO:0000269|PubMed:12667486}; AltName: Full=Dihydrokaempferol 4-reductase; AltName: Full=Flavanone 4-reductase; Short=FNR; EC=1.1.1.234 {ECO:0000269|PubMed:12667486};	SubName: Full=NAD-dependent epimerase/dehydratase {ECO:0000313|EMBL:OMO75166.1};	Flavonol reductase/cinnamoyl-CoA reductase	GO:0050662,coenzyme binding; GO:0045552,dihydrokaempferol 4-reductase activity; GO:0047890,flavanone 4-reductase activity; GO:0009813,flavonoid biosynthetic process	NAD dependent epimerase/dehydratase family
	Cluster-20561.92391	0	0	0	1.38	0.79	0	0.92	1.69	1.51	0	0	0	49.97	28.77	0	33.48	62.32	53.91	K13082 bifunctional dihydroflavonol 4-reductase/flavanone 4-reductase [EC:1.1.1.219 1.1.1.234] | (RefSeq) hypothetical protein (A)	dihydroflavonol-4-reductase [Citrus sinensis]	RecName: Full=Bifunctional dihydroflavonol 4-reductase/flavanone 4-reductase; AltName: Full=Dihydroflavonol 4-reductase; Short=DFR; EC=1.1.1.219 {ECO:0000269|PubMed:12667486}; AltName: Full=Dihydrokaempferol 4-reductase; AltName: Full=Flavanone 4-reductase; Short=FNR; EC=1.1.1.234 {ECO:0000269|PubMed:12667486};	SubName: Full=Uncharacterized protein {ECO:0000313|EMBL:ESR48272.1};	Flavonol reductase/cinnamoyl-CoA reductase	GO:0050662,coenzyme binding; GO:0045552,dihydrokaempferol 4-reductase activity; GO:0047890,flavanone 4-reductase activity; GO:0009813,flavonoid biosynthetic process	NAD dependent epimerase/dehydratase family
	Cluster-20561.92394	6.16	5.9	10.29	12.35	11.04	10.85	12.44	15.74	15.03	244.43	234.38	410.76	484.78	435.3	419.6	490.06	631.29	583.95	K13082 bifunctional dihydroflavonol 4-reductase/flavanone 4-reductase [EC:1.1.1.219 1.1.1.234] | (RefSeq) hypothetical protein (A)	dihydroflavonol-4-reductase [Citrus sinensis]	RecName: Full=Bifunctional dihydroflavonol 4-reductase/flavanone 4-reductase; AltName: Full=Dihydroflavonol 4-reductase; Short=DFR; EC=1.1.1.219 {ECO:0000269|PubMed:12667486}; AltName: Full=Dihydrokaempferol 4-reductase; AltName: Full=Flavanone 4-reductase; Short=FNR; EC=1.1.1.234 {ECO:0000269|PubMed:12667486};	SubName: Full=Uncharacterized protein {ECO:0000313|EMBL:ESR48272.1};	Flavonol reductase/cinnamoyl-CoA reductase	GO:0050662,coenzyme binding; GO:0045552,dihydrokaempferol 4-reductase activity; GO:0047890,flavanone 4-reductase activity; GO:0009813,flavonoid biosynthetic process	NAD dependent epimerase/dehydratase family
	Cluster-20561.102785	0.97	2.11	2.48	4.53	5	4.81	6.61	6.77	11.48	32.9	71.42	84.36	151.87	168.71	158.78	222.13	232	380.88	K09753 cinnamoyl-CoA reductase [EC:1.2.1.44] | (RefSeq) cinnamoyl-CoA reductase 1-like (A)	PREDICTED: cinnamoyl-CoA reductase 2 [Ricinus communis]	RecName: Full=Cinnamoyl-CoA reductase-like SNL6 {ECO:0000305}; EC=1.2.-.- {ECO:0000305}; AltName: Full=Protein SUPPRESSOR OF NH1-MEDIATED LESION 6 {ECO:0000303|PubMed:20862311};	SubName: Full=Cinnamoyl-CoA reductase, putative {ECO:0000313|EMBL:EEF42390.1}; EC=1.1.1.219 {ECO:0000313|EMBL:EEF42390.1};	Flavonol reductase/cinnamoyl-CoA reductase	GO:0003854,3-beta-hydroxy-delta5-steroid dehydrogenase activity; GO:0042742,defense response to bacterium; GO:0009809,lignin biosynthetic process; GO:0006694,steroid biosynthetic process	--
	Cluster-20561.92503	10.57	16.95	24.32	27.75	24.84	24.18	33.69	33.9	28.44	312.92	502.61	724.75	814.24	733.51	698.85	990.53	1018.71	825.59	K09753 cinnamoyl-CoA reductase [EC:1.2.1.44] | (RefSeq) cinnamoyl-CoA reductase 1-like isoform X1 (A)	cinnamoyl-CoA reductase-like SNL6 [Hevea brasiliensis]	RecName: Full=Cinnamoyl-CoA reductase-like SNL6 {ECO:0000305}; EC=1.2.-.- {ECO:0000305}; AltName: Full=Protein SUPPRESSOR OF NH1-MEDIATED LESION 6 {ECO:0000303|PubMed:20862311};	SubName: Full=Cinnamoyl-CoA reductase, putative {ECO:0000313|EMBL:EEF37670.1}; EC=1.1.1.219 {ECO:0000313|EMBL:EEF37670.1};	Flavonol reductase/cinnamoyl-CoA reductase	GO:0003854,3-beta-hydroxy-delta5-steroid dehydrogenase activity; GO:0042742,defense response to bacterium; GO:0009809,lignin biosynthetic process; GO:0006694,steroid biosynthetic process	3-beta hydroxysteroid dehydrogenase/isomerase family
	Cluster-20561.97639	3.02	2.55	1.56	6.65	3.8	2.86	7.97	8.83	5.35	97.3	82.24	50.51	211.8	121.66	89.91	254.58	287.81	168.57	K09753 cinnamoyl-CoA reductase [EC:1.2.1.44] | (RefSeq) cinnamoyl-CoA reductase 1-like (A)	PREDICTED: cinnamoyl-CoA reductase 2 [Ricinus communis]	RecName: Full=Cinnamoyl-CoA reductase-like SNL6 {ECO:0000305}; EC=1.2.-.- {ECO:0000305}; AltName: Full=Protein SUPPRESSOR OF NH1-MEDIATED LESION 6 {ECO:0000303|PubMed:20862311};	SubName: Full=Cinnamoyl-CoA reductase, putative {ECO:0000313|EMBL:EEF42390.1}; EC=1.1.1.219 {ECO:0000313|EMBL:EEF42390.1};	Flavonol reductase/cinnamoyl-CoA reductase	GO:0003854,3-beta-hydroxy-delta5-steroid dehydrogenase activity; GO:0042742,defense response to bacterium; GO:0009809,lignin biosynthetic process; GO:0006694,steroid biosynthetic process	--
	Cluster-20561.97640	6.37	9.76	11.43	14.69	13.14	15.75	26.64	18.51	21.86	119.21	183.33	215.62	273.31	247.11	288.68	495.27	354.9	402.29	K09753 cinnamoyl-CoA reductase [EC:1.2.1.44] | (RefSeq) cinnamoyl-CoA reductase 1-like isoform X1 (A)	PREDICTED: cinnamoyl-CoA reductase 2 [Ricinus communis]	RecName: Full=Cinnamoyl-CoA reductase-like SNL6 {ECO:0000305}; EC=1.2.-.- {ECO:0000305}; AltName: Full=Protein SUPPRESSOR OF NH1-MEDIATED LESION 6 {ECO:0000303|PubMed:20862311};	SubName: Full=Cinnamoyl-CoA reductase, putative {ECO:0000313|EMBL:EEF42390.1}; EC=1.1.1.219 {ECO:0000313|EMBL:EEF42390.1};	Flavonol reductase/cinnamoyl-CoA reductase	GO:0003854,3-beta-hydroxy-delta5-steroid dehydrogenase activity; GO:0042742,defense response to bacterium; GO:0009809,lignin biosynthetic process; GO:0006694,steroid biosynthetic process	NAD(P)H-binding
	Cluster-20561.97641	151.5	188.61	123.47	319.43	317.9	311.64	484.25	470.84	460.08	2580.54	3225.76	2119.39	5414.02	5453.51	5202.46	8191.53	8233.79	7710.18	K09753 cinnamoyl-CoA reductase [EC:1.2.1.44] | (RefSeq) cinnamoyl-CoA reductase 1-like (A)	PREDICTED: cinnamoyl-CoA reductase 2 [Ricinus communis]	RecName: Full=Cinnamoyl-CoA reductase-like SNL6 {ECO:0000305}; EC=1.2.-.- {ECO:0000305}; AltName: Full=Protein SUPPRESSOR OF NH1-MEDIATED LESION 6 {ECO:0000303|PubMed:20862311};	SubName: Full=Cinnamoyl-CoA reductase, putative {ECO:0000313|EMBL:EEF42390.1}; EC=1.1.1.219 {ECO:0000313|EMBL:EEF42390.1};	Flavonol reductase/cinnamoyl-CoA reductase	GO:0003854,3-beta-hydroxy-delta5-steroid dehydrogenase activity; GO:0042742,defense response to bacterium; GO:0009809,lignin biosynthetic process; GO:0006694,steroid biosynthetic process	NAD(P)H-binding
F3'5'H	Cluster-20561.65565	0.74	1.19	0.44	0.66	0.76	0.47	1.79	2.31	1.53	23.37	37.54	13.96	20.61	23.79	14.42	56.19	73.96	47.39	K13083 flavonoid 3',5'-hydroxylase [EC:1.14.14.81] | (RefSeq) flavonoid 3',5'-hydroxylase 2 (A)	flavonoid 3',5'-hydroxylase 2 [Jatropha curcas]	RecName: Full=Flavonoid 3',5'-hydroxylase 2; Short=F3'5'H; EC=1.14.13.88; AltName: Full=CYPLXXVA3; AltName: Full=Cytochrome P450 75A3;	SubName: Full=Uncharacterized protein {ECO:0000313|EMBL:KDP43193.1};	Cytochrome P450 CYP2 subfamily	GO:0005783,endoplasmic reticulum; GO:0033772,flavonoid 3',5'-hydroxylase activity; GO:0020037,heme binding; GO:0005506,iron ion binding; GO:0009718,anthocyanin-containing compound biosynthetic process	Cytochrome P450
ANS	Cluster-20561.86283	23.39	10.63	30.73	61.18	46.73	35.35	55.52	50	53.66	62	29	83	169	139	96	146	154	146	K05277 leucoanthocyanidin dioxygenase [EC:1.14.11.19] | (RefSeq) leucoanthocyanidin dioxygenase (A)	anthocyanin synthase, partial [Phlox drummondii]	RecName: Full=Leucoanthocyanidin dioxygenase; Short=LDOX; Short=Leucocyanidin oxygenase; EC=1.14.11.19 {ECO:0000269|PubMed:16153644}; AltName: Full=Anthocyanidin synthase; Short=ANS; AltName: Full=Leucoanthocyanidin hydroxylase; AltName: Full=Protein TANNIN DEFICIENT SEED 4; Short=TDS4; AltName: Full=Protein TRANSPARENT TESTA 11; Short=TT11; AltName: Full=Protein TRANSPARENT TESTA 17; Short=TT17;…	SubName: Full=Anthocyanin synthase {ECO:0000313|EMBL:ADV39292.1}; Flags: Fragment;	Iron/ascorbate family oxidoreductases	GO:0031418,L-ascorbic acid binding; GO:0050589,leucocyanidin oxygenase activity; GO:0046872,metal ion binding; GO:0009718,anthocyanin-containing compound biosynthetic process; GO:0010023,proanthocyanidin biosynthetic process; GO:0009753,response to jasmonic acid; GO:0009611,response to wounding; GO:0007033,vacuole organization	--
	Cluster-20561.86285	270.29	269.87	757.91	1721.57	1612.01	1669.31	2614.05	2395.2	2520.42	5853	5861	16529	37017	34986	35355	56215	52943	53600	K05277 leucoanthocyanidin dioxygenase [EC:1.14.11.19] | (RefSeq) leucoanthocyanidin dioxygenase-like (A)	leucoanthocyanidin dioxygenase-like [Durio zibethinus]	RecName: Full=Leucoanthocyanidin dioxygenase; Short=LDOX; Short=Leucocyanidin oxygenase; EC=1.14.11.19 {ECO:0000250|UniProtKB:Q96323}; AltName: Full=Anthocyanidin synthase; AltName: Full=Leucoanthocyanidin hydroxylase;	SubName: Full=Anthocyanidin synthase {ECO:0000313|EMBL:ACK76231.1};	Iron/ascorbate family oxidoreductases	GO:0031418,L-ascorbic acid binding; GO:0050589,leucocyanidin oxygenase activity; GO:0046872,metal ion binding; GO:0009718,anthocyanin-containing compound biosynthetic process	2OG-Fe(II) oxygenase superfamily
	Cluster-20561.91489	27.94	7.06	16.8	9.05	6.33	4.81	12.65	12.47	14.71	675	171	408.74	217	153	113.61	303.53	307	348.92	K05277 leucoanthocyanidin dioxygenase [EC:1.14.11.19] | (RefSeq) leucoanthocyanidin dioxygenase (A)	hypothetical protein CICLE_v10012026mg [Citrus clementina]	RecName: Full=Probable 2-oxoglutarate-dependent dioxygenase At5g05600 {ECO:0000305}; EC=1.14.11.- {ECO:0000305};	SubName: Full=Uncharacterized protein {ECO:0000313|EMBL:ESR42643.1};	Iron/ascorbate family oxidoreductases	GO:0005829,cytosol; GO:0051213,dioxygenase activity; GO:0120091,jasmonic acid hydrolase; GO:0046872,metal ion binding; GO:0097237,cellular response to toxic substance; GO:0009813,flavonoid biosynthetic process; GO:2000022,regulation of jasmonic acid mediated signaling pathway; GO:0080167,response to karrikin	non-haem dioxygenase in morphine synthesis N-terminal
	Cluster-20561.91533	1.23	1.38	1.39	0.56	0.25	0.53	0.29	0.49	0.15	36.37	40.94	41.48	16.58	7.32	15.47	8.6	14.71	4.26	K24028 salicylic acid 3-hydroxylase [EC:1.14.11.-] | (RefSeq) protein DOWNY MILDEW RESISTANCE 6 (A)	hypothetical protein CISIN_1g021766mg [Citrus sinensis]	RecName: Full=Leucoanthocyanidin dioxygenase; Short=LDOX; Short=Leucocyanidin oxygenase; EC=1.14.11.19 {ECO:0000250|UniProtKB:Q96323}; AltName: Full=Anthocyanidin synthase; AltName: Full=Leucoanthocyanidin hydroxylase;	SubName: Full=Uncharacterized protein {ECO:0000313|EMBL:KDO61359.1};	Iron/ascorbate family oxidoreductases	GO:0031418,L-ascorbic acid binding; GO:0050589,leucocyanidin oxygenase activity; GO:0046872,metal ion binding; GO:0009718,anthocyanin-containing compound biosynthetic process	non-haem dioxygenase in morphine synthesis N-terminal
BZ1	Cluster-20561.143657	1.23	2.35	5.75	0.69	0.24	0.15	1.24	0.82	0.55	25	48	118	14	5	3	25	17	11	K12930 anthocyanidin 3-O-glucosyltransferase [EC:2.4.1.115] | (RefSeq) anthocyanidin 3-O-glucosyltransferase 2-like (A)	UDP glucose-flavonoid-3-O-glycosyltranferase-like protein, partial [Acer x freemanii]	RecName: Full=Anthocyanidin 3-O-glucosyltransferase 2; EC=2.4.1.115 {ECO:0000269|PubMed:9535914}; AltName: Full=Flavonol 3-O-glucosyltransferase; AltName: Full=UDP-glucose flavonoid 3-O-glucosyltransferase;	SubName: Full=UDP glucose-flavonoid-3-O-glycosyltranferase-like protein {ECO:0000313|EMBL:AGV68802.1}; Flags: Fragment;	UDP-glucuronosyl and UDP-glucosyl transferase	GO:0047213,anthocyanidin 3-O-glucosyltransferase activity; GO:0009718,anthocyanin-containing compound biosynthetic process; GO:0033485,cyanidin 3-O-glucoside biosynthetic process; GO:0033330,kaempferol O-glucoside biosynthetic process; GO:0033303,quercetin O-glucoside biosynthetic process	UDP-glucoronosyl and UDP-glucosyl transferase
	Cluster-20561.81061	82.82	61.26	106.08	44.28	23.78	14.14	32.98	34.47	33.81	2492.09	1846.31	3212.68	1319.96	713.44	415.25	985.47	1052.31	997.23	K08237 hydroquinone glucosyltransferase [EC:2.4.1.218] | (RefSeq) hydroquinone glucosyltransferase-like (A)	PREDICTED: hydroquinone glucosyltransferase-like [Citrus sinensis]	RecName: Full=Anthocyanidin 3-O-glucosyltransferase 5; EC=2.4.1.115; AltName: Full=Flavonol 3-O-glucosyltransferase 5; AltName: Full=UDP-glucose flavonoid 3-O-glucosyltransferase 5;	SubName: Full=Uncharacterized protein {ECO:0000313|EMBL:GAY43130.1};	UDP-glucuronosyl and UDP-glucosyl transferase	GO:0047213,anthocyanidin 3-O-glucosyltransferase activity; GO:0009718,anthocyanin-containing compound biosynthetic process	UDP-glucoronosyl and UDP-glucosyl transferase
	Cluster-20561.99235	7.98	8.04	14.32	25.81	22.12	20.03	16.51	16.01	17.48	270.66	273.17	489.21	867.22	747.63	663.1	556.48	550.37	581.14	K12930 anthocyanidin 3-O-glucosyltransferase [EC:2.4.1.115] | (RefSeq) anthocyanidin 3-O-glucosyltransferase 2-like (A)	UDP-glucose flavonoid glucosyl-transferase [Litchi chinensis]	RecName: Full=Anthocyanidin 3-O-glucosyltransferase 2; EC=2.4.1.115 {ECO:0000269|PubMed:9535914}; AltName: Full=Flavonol 3-O-glucosyltransferase; AltName: Full=UDP-glucose flavonoid 3-O-glucosyltransferase;	SubName: Full=UDP-glucose flavonoid glucosyl-transferase {ECO:0000313|EMBL:ALH45553.1};	UDP-glucuronosyl and UDP-glucosyl transferase	GO:0047213,anthocyanidin 3-O-glucosyltransferase activity; GO:0009718,anthocyanin-containing compound biosynthetic process; GO:0033485,cyanidin 3-O-glucoside biosynthetic process; GO:0033330,kaempferol O-glucoside biosynthetic process; GO:0033303,quercetin O-glucoside biosynthetic process	UDP-glucoronosyl and UDP-glucosyl transferase
	Cluster-20561.99238	256.06	261.99	591.33	961.6	819.07	763.51	800.14	800.46	784.33	7929.02	8125.8	18428.5	29497.7	25282.8	23070.7	24605.8	25138.9	23803.5	K12930 anthocyanidin 3-O-glucosyltransferase [EC:2.4.1.115] | (RefSeq) anthocyanidin 3-O-glucosyltransferase 2-like (A)	UDP-glucose flavonoid glucosyl-transferase [Litchi chinensis]	RecName: Full=Anthocyanidin 3-O-glucosyltransferase 2; EC=2.4.1.115 {ECO:0000269|PubMed:9535914}; AltName: Full=Flavonol 3-O-glucosyltransferase; AltName: Full=UDP-glucose flavonoid 3-O-glucosyltransferase;	SubName: Full=UDP-glucose flavonoid glucosyl-transferase {ECO:0000313|EMBL:ALH45553.1};	UDP-glucuronosyl and UDP-glucosyl transferase	GO:0047213,anthocyanidin 3-O-glucosyltransferase activity; GO:0009718,anthocyanin-containing compound biosynthetic process; GO:0033485,cyanidin 3-O-glucoside biosynthetic process; GO:0033330,kaempferol O-glucoside biosynthetic process; GO:0033303,quercetin O-glucoside biosynthetic process	UDP-glucoronosyl and UDP-glucosyl transferase
	Cluster-20561.99239	27.64	22.25	74.08	151.5	113.2	131.68	68.85	92.59	63.63	234.8	190.83	636.1	1293.31	990.63	1107.01	580.85	829.46	536.36	K12930 anthocyanidin 3-O-glucosyltransferase [EC:2.4.1.115] | (RefSeq) anthocyanidin 3-O-glucosyltransferase 2-like (A)	UDP-glucose flavonoid glucosyl-transferase [Litchi chinensis]	RecName: Full=Anthocyanidin 3-O-glucosyltransferase 2; EC=2.4.1.115 {ECO:0000269|PubMed:9535914}; AltName: Full=Flavonol 3-O-glucosyltransferase; AltName: Full=UDP-glucose flavonoid 3-O-glucosyltransferase;	SubName: Full=UDP-glucose flavonoid glucosyl-transferase {ECO:0000313|EMBL:ALH45553.1};	UDP-glucuronosyl and UDP-glucosyl transferase	GO:0047213,anthocyanidin 3-O-glucosyltransferase activity; GO:0009718,anthocyanin-containing compound biosynthetic process; GO:0033485,cyanidin 3-O-glucoside biosynthetic process; GO:0033330,kaempferol O-glucoside biosynthetic process; GO:0033303,quercetin O-glucoside biosynthetic process	UDP-glucoronosyl and UDP-glucosyl transferase
UGT75C1	Cluster-20561.66602	3.08	2.3	4.2	1.84	1.15	1.08	1.32	0.38	0.78	64	48	88	38	24	22	27.16	8	16	K12338 anthocyanidin 3-O-glucoside 5-O-glucosyltransferase [EC:2.4.1.298] | (RefSeq) UDP-glycosyltransferase 75C1 (A)	crocetin glucosyltransferase, chloroplastic [Quercus suber]	RecName: Full=Crocetin glucosyltransferase, chloroplastic; EC=2.4.1.271; AltName: Full=UDP-glucose glucosyltransferase 1; Short=GjUGT1; AltName: Full=UDP-glycosyltransferase 75L6; Flags: Precursor;	RecName: Full=Glycosyltransferase {ECO:0000256|RuleBase:RU362057}; EC=2.4.1.- {ECO:0000256|RuleBase:RU362057};	UDP-glucuronosyl and UDP-glucosyl transferase	GO:0009507,chloroplast; GO:0016758,transferase activity, transferring hexosyl groups; GO:0008152,metabolic process	UDP-glucoronosyl and UDP-glucosyl transferase
