# Supplementary material for: Combined transcriptome and metabolome integrated analysis of Acer mandshuricum to reveal candidate genes involved in anthocyanin accumulation
Source: Sci Rep. 2021 Nov 30;11:23148. doi: 10.1038/s41598-021-02607-2 (PMC8633053; doi:10.1038/s41598-021-02607-2)
Supplement: Supplementary file 2 — Supplementary Tables. [file 41598_2021_2607_MOESM2_ESM.zip › Table S/Table S9.xlsx]

## Sheet: GL_vs_HRL
Table S9. Differentially expressed TFs in GL vs HRL
ID	Family	Category	Classification	GL	HRL	log2FoldChange	regulated
Cluster-20561.46995	Alfin-like	TF	Alfin-like	152.034	75.5679	-1.00782	down
Cluster-20561.53064	Alfin-like	TF	Alfin-like	108.802	50.7766	-1.1007	down
Cluster-20561.108558	AP2/ERF-AP2	TF	AP2/ERF->AP2/ERF-AP2	494.755	109.792	-2.17076	down
Cluster-20561.67228	AP2/ERF-ERF	TF	AP2/ERF->AP2/ERF-ERF	386.415	183.132	-1.07729	down
Cluster-20561.73950	AP2/ERF-ERF	TF	AP2/ERF->AP2/ERF-ERF	831.655	193.838	-2.10096	down
Cluster-20561.86262	AP2/ERF-ERF	TF	AP2/ERF->AP2/ERF-ERF	426.549	113.671	-1.90739	down
Cluster-20561.86264	AP2/ERF-ERF	TF	AP2/ERF->AP2/ERF-ERF	352.642	95.1154	-1.88933	down
Cluster-20561.91470	AP2/ERF-ERF	TF	AP2/ERF->AP2/ERF-ERF	317.027	1173.38	1.88816	up
Cluster-20561.125557	AP2/ERF-RAV	TF	AP2/ERF->AP2/ERF-RAV	85.8888	28.7295	-1.57915	down
Cluster-20561.102706	ARID	TR	ARID	203.175	99.78	-1.02499	down
Cluster-20561.30579	ARID	TR	ARID	108.603	36.8847	-1.55679	down
Cluster-20561.67464	AUX/IAA	TR	AUX/IAA	357.317	122.321	-1.54796	down
Cluster-20561.67965	AUX/IAA	TR	AUX/IAA	258.254	94.7506	-1.44752	down
Cluster-20561.72996	AUX/IAA	TR	AUX/IAA	99.4343	28.6421	-1.79411	down
Cluster-20561.86720	AUX/IAA	TR	AUX/IAA	2405.95	1203.03	-1.00009	down
Cluster-20561.98419	AUX/IAA	TR	AUX/IAA	1540.14	622.325	-1.30709	down
Cluster-20561.136756	B3	TF	B3->B3	45.5208	13.65	-1.73759	down
Cluster-20561.140721	B3	TF	B3->B3	76.1411	30.8204	-1.30097	down
Cluster-20561.71840	B3	TF	B3->B3	92.3204	26.6591	-1.79223	down
Cluster-20561.77621	B3	TF	B3->B3	150.405	49.8694	-1.59133	down
Cluster-20561.91692	B3	TF	B3->B3	152.85	66.9992	-1.18969	down
Cluster-20561.95421	B3	TF	B3->B3	239.759	113.561	-1.07799	down
Cluster-20561.103435	B3-ARF	TF	B3->B3-ARF	47.5328	12.1786	-1.9625	down
Cluster-20561.111778	B3-ARF	TF	B3->B3-ARF	164.734	42.4321	-1.9534	down
Cluster-20561.111978	B3-ARF	TF	B3->B3-ARF	852.21	276.321	-1.62445	down
Cluster-20561.126916	B3-ARF	TF	B3->B3-ARF	346.726	143.051	-1.27721	down
Cluster-20561.35622	B3-ARF	TF	B3->B3-ARF	84.5239	24.1767	-1.8063	down
Cluster-20561.56381	B3-ARF	TF	B3->B3-ARF	648.619	288.919	-1.16628	down
Cluster-20561.57000	B3-ARF	TF	B3->B3-ARF	150.134	65.2535	-1.20123	down
Cluster-20561.78305	B3-ARF	TF	B3->B3-ARF	1204.13	542.852	-1.14914	down
Cluster-20561.81142	B3-ARF	TF	B3->B3-ARF	900.514	407.936	-1.14237	down
Cluster-20561.81913	B3-ARF	TF	B3->B3-ARF	1924.97	743.857	-1.37157	down
Cluster-20561.86712	B3-ARF	TF	B3->B3-ARF	508.971	176.412	-1.52831	down
Cluster-20561.97108	B3-ARF	TF	B3->B3-ARF	810.927	277.034	-1.54934	down
Cluster-20561.112791	BES1	TF	BES1	486.272	206.944	-1.23195	down
Cluster-20561.78257	BES1	TF	BES1	328.11	109.153	-1.58853	down
Cluster-20561.85071	BES1	TF	BES1	863.338	361.433	-1.25601	down
Cluster-20561.112293	bHLH	TF	bHLH	103.619	44.708	-1.21351	down
Cluster-20561.117348	bHLH	TF	bHLH	1.9514	27.4337	3.80884	up
Cluster-20561.26518	bHLH	TF	bHLH	2.24957	44.442	4.30515	up
Cluster-20561.32056	bHLH	TF	bHLH	83.9118	21.0942	-1.9892	down
Cluster-20561.44552	bHLH	TF	bHLH	13.2251	76.2432	2.52721	up
Cluster-20561.46232	bHLH	TF	bHLH	0	39.1838	7.98071	up
Cluster-20561.51235	bHLH	TF	bHLH	135.713	20.5757	-2.72254	down
Cluster-20561.54335	bHLH	TF	bHLH	65.2577	22.9841	-1.50529	down
Cluster-20561.55686	bHLH	TF	bHLH	791.802	305.376	-1.37419	down
Cluster-20561.56145	bHLH	TF	bHLH	40.463	9.06617	-2.1615	down
Cluster-20561.62766	bHLH	TF	bHLH	178.41	77.1752	-1.20677	down
Cluster-20561.75431	bHLH	TF	bHLH	247.947	115.324	-1.10284	down
Cluster-20561.79616	bHLH	TF	bHLH	866.254	383.792	-1.17417	down
Cluster-20561.80034	bHLH	TF	bHLH	153.121	71.1606	-1.1045	down
Cluster-20561.89712	bHLH	TF	bHLH	540.435	149.143	-1.85698	down
Cluster-20561.92650	bHLH	TF	bHLH	344.074	1042.89	1.59939	up
Cluster-20561.93133	bHLH	TF	bHLH	449.863	132.501	-1.76294	down
Cluster-20561.93135	bHLH	TF	bHLH	189.015	48.3023	-1.96733	down
Cluster-20561.107972	bZIP	TF	bZIP	134.004	56.3086	-1.25263	down
Cluster-20561.112829	bZIP	TF	bZIP	224.75	104.259	-1.10666	down
Cluster-20561.113625	bZIP	TF	bZIP	138.908	52.6286	-1.39849	down
Cluster-20561.114392	bZIP	TF	bZIP	440.984	104.837	-2.07254	down
Cluster-20561.124846	bZIP	TF	bZIP	127.647	22.891	-2.48195	down
Cluster-20561.133138	bZIP	TF	bZIP	19.269	0	-6.60144	down
Cluster-20561.89129	bZIP	TF	bZIP	17.3402	78.1462	2.17175	up
Cluster-20561.92136	bZIP	TF	bZIP	366.319	126.259	-1.53653	down
Cluster-20561.98504	bZIP	TF	bZIP	305.909	1147.41	1.9072	up
Cluster-20561.105604	C2C2-CO-like	TF	C2C2->C2C2-CO-like	221.096	76.3872	-1.53189	down
Cluster-20561.65487	C2C2-CO-like	TF	C2C2->C2C2-CO-like	70.9086	30.8681	-1.20371	down
Cluster-20561.71441	C2C2-CO-like	TF	C2C2->C2C2-CO-like	413.328	8.56973	-5.58915	down
Cluster-20561.73502	C2C2-CO-like	TF	C2C2->C2C2-CO-like	361.364	173.306	-1.05965	down
Cluster-20561.81014	C2C2-CO-like	TF	C2C2->C2C2-CO-like	1946.97	798.457	-1.28598	down
Cluster-20561.49681	C2C2-Dof	TF	C2C2->C2C2-Dof	112.025	30.2441	-1.887	down
Cluster-20561.56879	C2C2-Dof	TF	C2C2->C2C2-Dof	37.1122	9.3706	-1.98609	down
Cluster-20561.68248	C2C2-Dof	TF	C2C2->C2C2-Dof	24.074	6.11153	-1.9771	down
Cluster-20561.90055	C2C2-Dof	TF	C2C2->C2C2-Dof	333.951	672.319	1.00932	up
Cluster-32440.1	C2C2-Dof	TF	C2C2->C2C2-Dof	27.6878	5.77897	-2.26304	down
Cluster-20561.107651	C2C2-GATA	TF	C2C2->C2C2-GATA	147.669	61.1863	-1.27201	down
Cluster-20561.120469	C2C2-GATA	TF	C2C2->C2C2-GATA	326.072	112.492	-1.53471	down
Cluster-20561.122227	C2C2-GATA	TF	C2C2->C2C2-GATA	43.569	1.45116	-4.91368	down
Cluster-20561.65740	C2C2-GATA	TF	C2C2->C2C2-GATA	121.142	50.8392	-1.25184	down
Cluster-20561.67138	C2C2-GATA	TF	C2C2->C2C2-GATA	7.73834	110.802	3.84246	up
Cluster-20561.71548	C2C2-GATA	TF	C2C2->C2C2-GATA	90.0248	33.9243	-1.40904	down
Cluster-20561.86059	C2C2-GATA	TF	C2C2->C2C2-GATA	38.2289	229.064	2.58335	up
Cluster-20561.128428	C2C2-YABBY	TF	C2C2->C2C2-YABBY	63.6924	19.4719	-1.71041	down
Cluster-20561.112581	C2H2	TF	C2H2	208.106	57.0187	-1.867	down
Cluster-20561.123255	C2H2	TF	C2H2	85.352	33.6722	-1.34379	down
Cluster-20561.129126	C2H2	TF	C2H2	20.7765	2.85789	-2.8573	down
Cluster-20561.132442	C2H2	TF	C2H2	113.35	37.7542	-1.58605	down
Cluster-20561.23519	C2H2	TF	C2H2	0	106.316	9.42031	up
Cluster-20561.37004	C2H2	TF	C2H2	76.239	22.5194	-1.76209	down
Cluster-20561.37738	C2H2	TF	C2H2	1.1418	23.7897	4.39131	up
Cluster-20561.53877	C2H2	TF	C2H2	71.0623	17.8366	-1.99035	down
Cluster-20561.55191	C2H2	TF	C2H2	200.454	43.7892	-2.19422	down
Cluster-20561.70461	C2H2	TF	C2H2	88.5628	21.0758	-2.06721	down
Cluster-20561.79551	C2H2	TF	C2H2	4864.95	17428	1.84091	up
Cluster-20561.86360	C2H2	TF	C2H2	58.7152	147.974	1.33452	up
Cluster-20561.86361	C2H2	TF	C2H2	104.793	241.705	1.20543	up
Cluster-20561.89876	C2H2	TF	C2H2	425.041	1021.92	1.26565	up
Cluster-20561.94050	C2H2	TF	C2H2	1178.92	544.086	-1.11534	down
Cluster-20561.95544	C2H2	TF	C2H2	107.198	30.9144	-1.79368	down
Cluster-20561.95546	C2H2	TF	C2H2	2116.57	887.305	-1.25407	down
Cluster-20561.95855	C2H2	TF	C2H2	516.187	219.515	-1.2329	down
Cluster-20561.97398	C2H2	TF	C2H2	569.557	1378.25	1.27481	up
Cluster-20561.102509	C3H	TF	C3H	229.83	82.195	-1.48243	down
Cluster-20561.103553	C3H	TF	C3H	221.624	65.1622	-1.76502	down
Cluster-20561.107058	C3H	TF	C3H	527.09	148.859	-1.82329	down
Cluster-20561.115538	C3H	TF	C3H	13.7365	0	-6.11372	down
Cluster-20561.155224	C3H	TF	C3H	23.7832	0	-6.90575	down
Cluster-20561.20541	C3H	TF	C3H	75.0521	26.297	-1.51313	down
Cluster-20561.24255	C3H	TF	C3H	63.4273	17.5337	-1.85261	down
Cluster-20561.54019	C3H	TF	C3H	197.892	85.9791	-1.20202	down
Cluster-20561.54934	C3H	TF	C3H	4.79757	34.1623	2.83266	up
Cluster-20561.55478	C3H	TF	C3H	74.8819	16.8054	-2.15333	down
Cluster-20561.68303	C3H	TF	C3H	310.011	154.528	-1.00358	down
Cluster-20561.76946	C3H	TF	C3H	533.44	248.859	-1.09946	down
Cluster-20561.78960	C3H	TF	C3H	634.695	316.006	-1.00653	down
Cluster-20561.82262	C3H	TF	C3H	172.92	429.645	1.31244	up
Cluster-20561.92810	C3H	TF	C3H	78.6359	33.0479	-1.24991	down
Cluster-20561.55512	CAMTA	TF	CAMTA	688.363	321.179	-1.09929	down
Cluster-20561.103751	Coactivator p15	TR	Coactivator p15	64.7488	24.1861	-1.42257	down
Cluster-20561.62184	Coactivator p15	TR	Coactivator p15	78.0429	19.2863	-2.01372	down
Cluster-20561.53868	CPP	TF	CPP	55.246	17.1848	-1.68387	down
Cluster-20561.64751	CPP	TF	CPP	0.869199	26.4811	4.95143	up
Cluster-20561.64753	CPP	TF	CPP	2.81215	89.43	4.99214	up
Cluster-20561.45806	DBB	TF	DBB	85.7939	22.0323	-1.96437	down
Cluster-20561.76257	DBP	TF	DBP	0	54.3335	8.45139	up
Cluster-20561.86379	DDT	TR	DDT	4.54259	45.95	3.34182	up
Cluster-20561.86382	DDT	TR	DDT	23.8933	76.4166	1.67649	up
Cluster-20561.88173	DDT	TR	DDT	83.2494	27.5329	-1.59389	down
Cluster-20561.44072	EIL	TF	EIL	423.433	93.1697	-2.18369	down
Cluster-20561.109443	FAR1	TF	FAR1	13.1047	53.9475	2.03818	up
Cluster-20561.109495	FAR1	TF	FAR1	141.153	41.3195	-1.77096	down
Cluster-20561.110245	FAR1	TF	FAR1	22.8629	1.07023	-4.41097	down
Cluster-20561.123522	FAR1	TF	FAR1	102.784	40.269	-1.34859	down
Cluster-20561.51188	FAR1	TF	FAR1	41.1351	13.689	-1.58814	down
Cluster-20561.55575	FAR1	TF	FAR1	36.9115	5.84216	-2.66882	down
Cluster-20561.56695	FAR1	TF	FAR1	144.436	39.869	-1.85663	down
Cluster-20561.66325	FAR1	TF	FAR1	96.688	38.8002	-1.31697	down
Cluster-20561.70565	FAR1	TF	FAR1	136.015	39.6347	-1.77984	down
Cluster-20561.126311	GARP-ARR-B	TF	GARP->GARP-ARR-B	45.3105	14.7148	-1.62193	down
Cluster-20561.130175	GARP-ARR-B	TF	GARP->GARP-ARR-B	454.193	185.663	-1.29052	down
Cluster-20561.114144	GARP-G2-like	TF	GARP->GARP-G2-like	147.724	518.989	1.81282	up
Cluster-20561.58050	GARP-G2-like	TF	GARP->GARP-G2-like	50.222	1.86566	-4.78022	down
Cluster-20561.94073	GARP-G2-like	TF	GARP->GARP-G2-like	599.227	270.7	-1.14636	down
Cluster-20561.94955	GARP-G2-like	TF	GARP->GARP-G2-like	0.817799	58.0029	6.1317	up
Cluster-20561.94961	GARP-G2-like	TF	GARP->GARP-G2-like	29.7076	0.356744	-6.26395	down
Cluster-20561.96889	GARP-G2-like	TF	GARP->GARP-G2-like	1154.19	3523.01	1.60994	up
Cluster-20561.96890	GARP-G2-like	TF	GARP->GARP-G2-like	15.3662	87.2708	2.50716	up
Cluster-20561.99143	GARP-G2-like	TF	GARP->GARP-G2-like	68.4863	255.27	1.89794	up
Cluster-20561.99270	GARP-G2-like	TF	GARP->GARP-G2-like	3761.42	7634.57	1.02122	up
Cluster-20561.74675	GeBP	TF	GeBP	1240.75	604.513	-1.03717	down
Cluster-20561.124267	GNAT	TR	GNAT	38.9029	7.63525	-2.35541	down
Cluster-20561.127516	GNAT	TR	GNAT	36.2014	9.97102	-1.85681	down
Cluster-20561.137728	GNAT	TR	GNAT	27.2176	6.78601	-2.00054	down
Cluster-20561.25533	GNAT	TR	GNAT	16.1308	0	-6.34579	down
Cluster-20561.53132	GNAT	TR	GNAT	132.079	43.6892	-1.5968	down
Cluster-20561.66394	GNAT	TR	GNAT	143.303	20.7671	-2.7858	down
Cluster-20561.79050	GNAT	TR	GNAT	99.4294	29.2981	-1.75854	down
Cluster-20561.84180	GNAT	TR	GNAT	66.0964	23.8575	-1.47162	down
Cluster-20561.100875	GRAS	TF	GRAS	829.273	374.38	-1.147	down
Cluster-20561.29562	GRAS	TF	GRAS	49.697	18.7397	-1.40773	down
Cluster-20561.35480	GRAS	TF	GRAS	0	17.3293	6.80452	up
Cluster-20561.62221	GRAS	TF	GRAS	29.4145	96.2819	1.70931	up
Cluster-20561.63668	GRAS	TF	GRAS	594.364	248.609	-1.25727	down
Cluster-20561.65606	GRAS	TF	GRAS	173.251	56.7083	-1.60944	down
Cluster-20561.72567	GRAS	TF	GRAS	268.24	125.948	-1.09039	down
Cluster-20561.79037	GRAS	TF	GRAS	663.364	219.794	-1.59369	down
Cluster-20561.143431	GRF	TF	GRF	37.2648	10.6104	-1.80604	down
Cluster-20561.100433	HB-HD-ZIP	TF	HB->HB-HD-ZIP	918.602	141.944	-2.69348	down
Cluster-20561.102231	HB-HD-ZIP	TF	HB->HB-HD-ZIP	196.017	39.6332	-2.30756	down
Cluster-20561.103892	HB-HD-ZIP	TF	HB->HB-HD-ZIP	152.587	39.8886	-1.93447	down
Cluster-20561.106112	HB-HD-ZIP	TF	HB->HB-HD-ZIP	475.332	110.643	-2.10246	down
Cluster-20561.69320	HB-HD-ZIP	TF	HB->HB-HD-ZIP	535.736	33.5295	-3.99907	down
Cluster-20561.96899	HB-HD-ZIP	TF	HB->HB-HD-ZIP	1612.41	309.525	-2.3809	down
Cluster-20561.99446	HB-HD-ZIP	TF	HB->HB-HD-ZIP	9434.45	2501.94	-1.91485	down
Cluster-20561.103635	HB-other	TF	HB->HB-other	1.67035	24.2215	3.85251	up
Cluster-20561.111483	HB-other	TF	HB->HB-other	28.5056	3.54175	-2.99763	down
Cluster-20561.54218	HB-other	TF	HB->HB-other	51.2174	4.29424	-3.57293	down
Cluster-20561.69207	HB-other	TF	HB->HB-other	239.594	1398.4	2.54511	up
Cluster-20561.87561	HB-other	TF	HB->HB-other	124.011	504.016	2.02321	up
Cluster-20561.98184	HB-other	TF	HB->HB-other	97.6977	570.91	2.54647	up
Cluster-20561.99257	HB-other	TF	HB->HB-other	10261.5	4890.13	-1.06926	down
Cluster-20561.30676	HMG	TR	HMG	8.63085	42.0494	2.28183	up
Cluster-20561.37293	HMG	TR	HMG	31.1527	80.0805	1.36085	up
Cluster-20561.97995	HMG	TR	HMG	21.0821	0	-6.73153	down
Cluster-20561.41620	HSF	TF	HSF	320.277	93.8066	-1.77082	down
Cluster-20561.75006	HSF	TF	HSF	144.704	46.3947	-1.64272	down
Cluster-20561.79530	HSF	TF	HSF	365.29	116.668	-1.64596	down
Cluster-20561.81237	HSF	TF	HSF	374.487	771.486	1.04291	up
Cluster-20561.82568	HSF	TF	HSF	1104.6	347.247	-1.66915	down
Cluster-20561.82569	HSF	TF	HSF	56.2753	14.5238	-1.94679	down
Cluster-20561.91187	HSF	TF	HSF	400.271	153.202	-1.38526	down
Cluster-20561.81471	IWS1	TR	IWS1	1259.76	2665.36	1.08118	up
Cluster-20561.130580	Jumonji	TR	Jumonji	25.0701	0	-6.98132	down
Cluster-20561.47962	Jumonji	TR	Jumonji	43.6414	8.93585	-2.28537	down
Cluster-20561.116463	LIM	TF	LIM	295.983	123.419	-1.26093	down
Cluster-20561.105831	LOB	TF	LOB	53.0849	539.629	3.34591	up
Cluster-20561.140277	LOB	TF	LOB	64.1284	8.15918	-2.96925	down
Cluster-20561.93926	LOB	TF	LOB	64.1167	281.745	2.13515	up
Cluster-20561.93927	LOB	TF	LOB	25.6197	164.507	2.68172	up
Cluster-20561.93946	LOB	TF	LOB	7.3709	37.0453	2.3312	up
Cluster-20561.37088	MED7	TR	MED7	15.6022	0	-6.29775	down
Cluster-19065.0	mTERF	TR	mTERF	23.1477	1.82666	-3.67299	down
Cluster-20561.24190	mTERF	TR	mTERF	38.0158	9.02323	-2.07726	down
Cluster-20561.46950	mTERF	TR	mTERF	62.7923	16.1122	-1.96137	down
Cluster-20561.47034	mTERF	TR	mTERF	55.2832	9.76091	-2.50422	down
Cluster-20561.104800	MYB	TF	MYB->MYB	37.7261	7.5385	-2.32253	down
Cluster-20561.107181	MYB	TF	MYB->MYB	27.1503	0	-7.09612	down
Cluster-20561.124270	MYB	TF	MYB->MYB	48.3736	2.53077	-4.26061	down
Cluster-20561.36568	MYB	TF	MYB->MYB	35.7407	11.1193	-1.68355	down
Cluster-20561.48769	MYB	TF	MYB->MYB	84.0776	12.2772	-2.77174	down
Cluster-20561.67160	MYB	TF	MYB->MYB	717.665	307.573	-1.222	down
Cluster-20561.73928	MYB	TF	MYB->MYB	368.94	116.948	-1.65687	down
Cluster-20561.80755	MYB	TF	MYB->MYB	1067.19	2758.31	1.36993	up
Cluster-20561.81808	MYB	TF	MYB->MYB	1250.57	3782.23	1.59665	up
Cluster-20561.82708	MYB	TF	MYB->MYB	317.663	41.0619	-2.95042	down
Cluster-20561.84806	MYB	TF	MYB->MYB	170.088	83.553	-1.02489	down
Cluster-20561.106882	MYB-related	TF	MYB->MYB-related	298.636	145.153	-1.04003	down
Cluster-20561.108501	MYB-related	TF	MYB->MYB-related	22.069	102.016	2.20901	up
Cluster-20561.118796	MYB-related	TF	MYB->MYB-related	39.2202	142.32	1.85926	up
Cluster-20561.142851	MYB-related	TF	MYB->MYB-related	0	38.3599	7.94978	up
Cluster-20561.58221	MYB-related	TF	MYB->MYB-related	4.0051	78.8245	4.30441	up
Cluster-20561.61161	MYB-related	TF	MYB->MYB-related	2.74337	25.9051	3.23004	up
Cluster-20561.77138	MYB-related	TF	MYB->MYB-related	1557.98	678.039	-1.2001	down
Cluster-20561.77140	MYB-related	TF	MYB->MYB-related	0	27.4415	7.46734	up
Cluster-20561.80757	MYB-related	TF	MYB->MYB-related	56.6505	149.314	1.39878	up
Cluster-20561.81807	MYB-related	TF	MYB->MYB-related	85.146	249.463	1.55076	up
Cluster-20561.93447	MYB-related	TF	MYB->MYB-related	13.8805	61.3036	2.13972	up
Cluster-20561.93943	MYB-related	TF	MYB->MYB-related	862.182	278.016	-1.63322	down
Cluster-20561.95070	MYB-related	TF	MYB->MYB-related	4508.52	10564	1.22842	up
Cluster-20561.95908	MYB-related	TF	MYB->MYB-related	57.6973	189.423	1.71418	up
Cluster-20561.96472	MYB-related	TF	MYB->MYB-related	6.80061	56.7446	3.06232	up
Cluster-20561.97047	MYB-related	TF	MYB->MYB-related	2546.7	6127.43	1.26661	up
Cluster-20561.97054	MYB-related	TF	MYB->MYB-related	289.131	0	-10.5091	down
Cluster-20561.97055	MYB-related	TF	MYB->MYB-related	3085.23	7671.71	1.31414	up
Cluster-20561.113982	NAC	TF	NAC	183.653	82.1659	-1.15941	down
Cluster-20561.126485	NAC	TF	NAC	47.8799	10.9131	-2.13901	down
Cluster-20561.38697	NAC	TF	NAC	161.024	72.9982	-1.14056	down
Cluster-20561.52051	NAC	TF	NAC	48.1246	134.171	1.47953	up
Cluster-20561.60560	NAC	TF	NAC	114.624	45.9657	-1.31822	down
Cluster-20561.82564	NAC	TF	NAC	169.434	464.63	1.45574	up
Cluster-20561.84855	NAC	TF	NAC	46.4327	14.7039	-1.65777	down
Cluster-20561.88158	NAC	TF	NAC	450.542	1370.35	1.60467	up
Cluster-20561.89496	NAC	TF	NAC	2598.66	7851.12	1.59511	up
Cluster-20561.90762	NAC	TF	NAC	12039.5	39788	1.72456	up
Cluster-20561.90763	NAC	TF	NAC	508.044	1693.27	1.73684	up
Cluster-20561.91537	NAC	TF	NAC	496.887	1190.24	1.26034	up
Cluster-20561.92054	NAC	TF	NAC	1324.2	2820.81	1.09109	up
Cluster-20561.92818	NAC	TF	NAC	6479.15	21567.5	1.73498	up
Cluster-20561.94902	NAC	TF	NAC	340.625	713.646	1.06733	up
Cluster-20561.95407	NAC	TF	NAC	459.008	1498.65	1.7072	up
Cluster-20561.95408	NAC	TF	NAC	222.698	1301.12	2.54667	up
Cluster-20561.95411	NAC	TF	NAC	10210.6	42223	2.04796	up
Cluster-20561.95414	NAC	TF	NAC	600.756	1378.79	1.19862	up
Cluster-20561.117216	NF-YA	TF	NF-Y->NF-YA	0	37.1792	7.90508	up
Cluster-20561.85027	NF-YA	TF	NF-Y->NF-YA	374.458	131.099	-1.51339	down
Cluster-20561.85028	NF-YA	TF	NF-Y->NF-YA	338.594	129.6	-1.38501	down
Cluster-20561.96357	NF-YA	TF	NF-Y->NF-YA	239.779	105.037	-1.18962	down
Cluster-20561.101318	Others	TR	Others	714.624	207.643	-1.78263	down
Cluster-20561.109803	Others	TR	Others	64.1544	133.145	1.05224	up
Cluster-20561.136371	Others	TR	Others	0	66.0718	8.73424	up
Cluster-20561.53074	Others	TR	Others	17.5956	77.2226	2.13039	up
Cluster-20561.67560	Others	TR	Others	72.0223	208.804	1.53577	up
Cluster-20561.68104	Others	TR	Others	1220.79	493.987	-1.30499	down
Cluster-20561.69732	Others	TR	Others	277.436	125.29	-1.14801	down
Cluster-20561.75070	Others	TR	Others	16.2329	50.8553	1.64435	up
Cluster-20561.75601	Others	TR	Others	2784.04	599.96	-2.21428	down
Cluster-20561.80461	Others	TR	Others	235.238	518.729	1.14033	up
Cluster-20561.81910	Others	TR	Others	155.307	57.3664	-1.43466	down
Cluster-20561.85699	Others	TR	Others	4.48226	21.8416	2.2864	up
Cluster-20561.90049	Others	TR	Others	73.4885	2.39352	-4.92362	down
Cluster-20561.95686	Others	TR	Others	112.389	44.6113	-1.33298	down
Cluster-20561.101166	PHD	TR	PHD	21.1332	50.1046	1.24555	up
Cluster-20561.105651	PHD	TR	PHD	80.683	35.5436	-1.18247	down
Cluster-20561.106750	PHD	TR	PHD	221.464	450.509	1.02394	up
Cluster-20561.52459	PHD	TR	PHD	276.423	62.1786	-2.15234	down
Cluster-20561.70693	PHD	TR	PHD	91.5307	586.372	2.67957	up
Cluster-20561.79853	PHD	TR	PHD	1617.9	665.206	-1.282	down
Cluster-20561.88107	PHD	TR	PHD	32.4317	270.36	3.05775	up
Cluster-20561.88114	PHD	TR	PHD	124.781	751.777	2.59121	up
Cluster-20561.89959	PLATZ	TF	PLATZ	5734.07	2662.31	-1.10682	down
Cluster-20561.118686	RWP-RK	TF	RWP-RK	128.898	42.4914	-1.59865	down
Cluster-20561.121510	RWP-RK	TF	RWP-RK	187.7	26.0548	-2.85059	down
Cluster-20561.48138	RWP-RK	TF	RWP-RK	411.636	179.282	-1.19942	down
Cluster-20561.60296	RWP-RK	TF	RWP-RK	85.4547	35.4148	-1.26933	down
Cluster-20561.75805	RWP-RK	TF	RWP-RK	67.6327	192.528	1.50946	up
Cluster-20561.75813	RWP-RK	TF	RWP-RK	10.6088	33.6903	1.66501	up
Cluster-20561.75817	RWP-RK	TF	RWP-RK	147.322	381.185	1.37183	up
Cluster-20561.86012	RWP-RK	TF	RWP-RK	154.037	0.356744	-8.63878	down
Cluster-20561.86013	RWP-RK	TF	RWP-RK	8.81039	109.707	3.63992	up
Cluster-20561.86015	RWP-RK	TF	RWP-RK	204.62	65.7802	-1.63811	down
Cluster-20561.91697	SBP	TF	SBP	49.7326	105.615	1.08704	up
Cluster-20561.112000	SET	TR	SET	46.167	18.2363	-1.33876	down
Cluster-20561.72137	SET	TR	SET	87.2269	39.2689	-1.14888	down
Cluster-20561.76669	SET	TR	SET	136.417	31.9737	-2.09307	down
Cluster-20561.82158	SET	TR	SET	124.611	46.1126	-1.43189	down
Cluster-20561.82301	SET	TR	SET	0	43.34	8.12525	up
Cluster-20561.102548	SNF2	TR	SNF2	489.515	197.507	-1.3087	down
Cluster-20561.117382	SNF2	TR	SNF2	57.1855	158.994	1.47499	up
Cluster-20561.130992	SNF2	TR	SNF2	19.9487	1.75409	-3.48802	down
Cluster-20561.65306	SNF2	TR	SNF2	17.049	0	-6.42539	down
Cluster-20561.67556	SNF2	TR	SNF2	211.289	84.1054	-1.32986	down
Cluster-20561.86894	SNF2	TR	SNF2	28.3624	0	-7.15918	down
Cluster-20561.98515	SNF2	TR	SNF2	174.741	408.791	1.22655	up
Cluster-20561.66453	STAT	TF	STAT	94.8046	34.1759	-1.4721	down
Cluster-20561.144009	SWI/SNF-BAF60b	TR	SWI/SNF-BAF60b	113.933	40.4116	-1.4932	down
Cluster-20561.75046	SWI/SNF-BAF60b	TR	SWI/SNF-BAF60b	349.249	109.229	-1.67685	down
Cluster-20561.69919	SWI/SNF-SWI3	TR	SWI/SNF-SWI3	191.762	94.3512	-1.02132	down
Cluster-20561.91738	SWI/SNF-SWI3	TR	SWI/SNF-SWI3	314.977	797.461	1.33988	up
Cluster-20561.102789	TCP	TF	TCP	96.5734	14.6906	-2.71569	down
Cluster-20561.108379	TCP	TF	TCP	511.886	96.605	-2.4062	down
Cluster-20561.119831	TCP	TF	TCP	182.798	22.1472	-3.04347	down
Cluster-20561.29405	TRAF	TR	TRAF	135.575	56.3851	-1.26313	down
Cluster-20561.73074	TRAF	TR	TRAF	404.905	174.444	-1.21403	down
Cluster-20561.76643	TRAF	TR	TRAF	20.8683	0	-6.71728	down
Cluster-20561.90524	TRAF	TR	TRAF	250.787	80.4422	-1.64141	down
Cluster-20561.95282	TRAF	TR	TRAF	0	315.784	10.9911	up
Cluster-20561.95283	TRAF	TR	TRAF	222.821	770.705	1.79088	up
Cluster-20561.95285	TRAF	TR	TRAF	135.773	282.6	1.05787	up
Cluster-20561.62158	Trihelix	TF	Trihelix	114.372	19.9215	-2.52482	down
Cluster-20561.70708	Trihelix	TF	Trihelix	97.2573	222.142	1.19139	up
Cluster-20561.92142	Trihelix	TF	Trihelix	361.596	91.404	-1.98328	down
Cluster-20561.52634	TUB	TF	TUB	87.4357	39.3103	-1.15176	down
Cluster-20561.61709	TUB	TF	TUB	163.992	62.1162	-1.39948	down
Cluster-20561.64042	TUB	TF	TUB	429.542	203.972	-1.07393	down
Cluster-20561.81598	TUB	TF	TUB	505.701	149.168	-1.76134	down
Cluster-20561.52547	Whirly	TF	Whirly	290.546	105.857	-1.45613	down
Cluster-20561.104820	WRKY	TF	WRKY	163.412	60.7531	-1.42803	down
Cluster-20561.105349	WRKY	TF	WRKY	191.818	87.1691	-1.13653	down
Cluster-20561.138313	WRKY	TF	WRKY	186.773	72.0961	-1.37493	down
Cluster-20561.47737	WRKY	TF	WRKY	254.403	87.8627	-1.53396	down
Cluster-20561.68789	WRKY	TF	WRKY	453.384	139.057	-1.70523	down
Cluster-20561.69216	WRKY	TF	WRKY	282.209	68.8104	-2.03424	down
Cluster-20561.79928	WRKY	TF	WRKY	20.734	2.89689	-2.84341	down
Cluster-20561.81642	WRKY	TF	WRKY	209.717	34.8721	-2.58837	down
Cluster-20561.83534	WRKY	TF	WRKY	0	19.8305	6.99899	up
Cluster-20561.84379	WRKY	TF	WRKY	99.0766	198.689	1.00374	up
Cluster-20561.85304	WRKY	TF	WRKY	437.199	173.966	-1.32919	down
Cluster-20561.88995	WRKY	TF	WRKY	52.2881	22.6328	-1.20814	down
Cluster-20561.146221	zf-HD	TF	zf-HD	18.876	4.29424	-2.13306	down
Cluster-20561.73057	zf-HD	TF	zf-HD	9.27983	34.8338	1.90638	up
Cluster-20561.17034	zn-clus	TF	zn-clus	0	37.754	7.92679	up
Cluster-20561.75483	zn-clus	TF	zn-clus	67.9175	22.8296	-1.56938	down

## Sheet: GL_vs_RL
Table S9. Differentially expressed TFs in GL vs RL
ID	Family	Category	Classification	GL	RL	log2FoldChange	regulated
Cluster-20561.30008	Alfin-like	TF	Alfin-like	15.7802	2.68409	-2.553	down
Cluster-20561.46995	Alfin-like	TF	Alfin-like	150.054	56.5217	-1.40814	down
Cluster-20561.53064	Alfin-like	TF	Alfin-like	107.221	49.6137	-1.11158	down
Cluster-20561.108558	AP2/ERF-AP2	TF	AP2/ERF->AP2/ERF-AP2	486.872	121.716	-2.00024	down
Cluster-18489.0	AP2/ERF-ERF	TF	AP2/ERF->AP2/ERF-ERF	18.9107	4.61213	-2.03449	down
Cluster-20561.100023	AP2/ERF-ERF	TF	AP2/ERF->AP2/ERF-ERF	864.795	1939.04	1.16482	up
Cluster-20561.107620	AP2/ERF-ERF	TF	AP2/ERF->AP2/ERF-ERF	11.6462	34.2351	1.55615	up
Cluster-20561.126124	AP2/ERF-ERF	TF	AP2/ERF->AP2/ERF-ERF	47.5479	7.68845	-2.62767	down
Cluster-20561.50088	AP2/ERF-ERF	TF	AP2/ERF->AP2/ERF-ERF	16.8676	1.54852	-3.45119	down
Cluster-20561.51297	AP2/ERF-ERF	TF	AP2/ERF->AP2/ERF-ERF	55.4292	163.216	1.55825	up
Cluster-20561.71330	AP2/ERF-ERF	TF	AP2/ERF->AP2/ERF-ERF	9.11576	23.0804	1.33893	up
Cluster-20561.71849	AP2/ERF-ERF	TF	AP2/ERF->AP2/ERF-ERF	243.912	54.7319	-2.15649	down
Cluster-20561.74523	AP2/ERF-ERF	TF	AP2/ERF->AP2/ERF-ERF	16.4987	81.9479	2.31139	up
Cluster-20561.76785	AP2/ERF-ERF	TF	AP2/ERF->AP2/ERF-ERF	598.751	1581.45	1.40114	up
Cluster-20561.77990	AP2/ERF-ERF	TF	AP2/ERF->AP2/ERF-ERF	686.169	1583.15	1.20613	up
Cluster-20561.77991	AP2/ERF-ERF	TF	AP2/ERF->AP2/ERF-ERF	9.91088	40.386	2.02467	up
Cluster-20561.79676	AP2/ERF-ERF	TF	AP2/ERF->AP2/ERF-ERF	7.48797	38.8832	2.37728	up
Cluster-20561.81904	AP2/ERF-ERF	TF	AP2/ERF->AP2/ERF-ERF	710.945	1749.62	1.29904	up
Cluster-20561.83532	AP2/ERF-ERF	TF	AP2/ERF->AP2/ERF-ERF	61.664	171.688	1.47664	up
Cluster-20561.86262	AP2/ERF-ERF	TF	AP2/ERF->AP2/ERF-ERF	420.043	105.782	-1.98939	down
Cluster-20561.86264	AP2/ERF-ERF	TF	AP2/ERF->AP2/ERF-ERF	346.962	79.6578	-2.12314	down
Cluster-20561.90388	AP2/ERF-ERF	TF	AP2/ERF->AP2/ERF-ERF	110.353	244.019	1.14461	up
Cluster-20561.91470	AP2/ERF-ERF	TF	AP2/ERF->AP2/ERF-ERF	310.583	1085.27	1.80478	up
Cluster-20561.98431	AP2/ERF-ERF	TF	AP2/ERF->AP2/ERF-ERF	282.958	601.52	1.08773	up
Cluster-32810.0	AP2/ERF-ERF	TF	AP2/ERF->AP2/ERF-ERF	0.2748	21.9494	6.20422	up
Cluster-20561.125557	AP2/ERF-RAV	TF	AP2/ERF->AP2/ERF-RAV	84.1673	41.5738	-1.01783	down
Cluster-20561.102706	ARID	TR	ARID	200.358	95.4025	-1.07022	down
Cluster-20561.109146	ARID	TR	ARID	27.26	86.7491	1.6711	up
Cluster-20561.19205	ARID	TR	ARID	34.2919	1.52894	-4.48379	down
Cluster-20561.30579	ARID	TR	ARID	106.942	35.001	-1.61097	down
Cluster-20561.48074	ARID	TR	ARID	68.4543	8.08412	-3.08252	down
Cluster-20561.55558	ARID	TR	ARID	40.5811	3.83808	-3.4002	down
Cluster-20561.55804	ARID	TR	ARID	50.513	17.7563	-1.50921	down
Cluster-20561.67537	ARID	TR	ARID	34.6438	1.154	-4.90784	down
Cluster-20561.68853	ARID	TR	ARID	8.58471	32.3518	1.91388	up
Cluster-20561.87598	ARID	TR	ARID	61.353	21.8725	-1.48748	down
Cluster-20561.115456	AUX/IAA	TR	AUX/IAA	217.176	11.1477	-4.2837	down
Cluster-20561.129001	AUX/IAA	TR	AUX/IAA	40.8995	2.29342	-4.15392	down
Cluster-20561.134125	AUX/IAA	TR	AUX/IAA	26.1772	0.771761	-5.08796	down
Cluster-20561.137621	AUX/IAA	TR	AUX/IAA	25.8371	7.31736	-1.8202	down
Cluster-20561.17714	AUX/IAA	TR	AUX/IAA	26.9791	1.53852	-4.13187	down
Cluster-20561.25842	AUX/IAA	TR	AUX/IAA	13.6037	1.15285	-3.55948	down
Cluster-20561.31307	AUX/IAA	TR	AUX/IAA	55.0741	0	-8.01914	down
Cluster-20561.51329	AUX/IAA	TR	AUX/IAA	22.9201	1.53623	-3.898	down
Cluster-20561.63194	AUX/IAA	TR	AUX/IAA	537.346	35.7585	-3.90925	down
Cluster-20561.67464	AUX/IAA	TR	AUX/IAA	353.072	46.5478	-2.92311	down
Cluster-20561.67965	AUX/IAA	TR	AUX/IAA	252.858	99.241	-1.3495	down
Cluster-20561.72996	AUX/IAA	TR	AUX/IAA	97.7686	28.4443	-1.78066	down
Cluster-20561.86718	AUX/IAA	TR	AUX/IAA	2149.89	616.942	-1.801	down
Cluster-20561.86720	AUX/IAA	TR	AUX/IAA	2371.89	678.618	-1.80533	down
Cluster-20561.89378	AUX/IAA	TR	AUX/IAA	1391.56	676.469	-1.04059	down
Cluster-20561.89379	AUX/IAA	TR	AUX/IAA	87.5015	37.6924	-1.21501	down
Cluster-20561.97362	AUX/IAA	TR	AUX/IAA	2903.15	832.742	-1.80167	down
Cluster-20561.108518	B3	TF	B3->B3	6.07911	26.5231	2.12435	up
Cluster-20561.109611	B3	TF	B3->B3	91.7473	35.3491	-1.37534	down
Cluster-20561.111572	B3	TF	B3->B3	35.0756	11.5673	-1.60165	down
Cluster-20561.113403	B3	TF	B3->B3	22.0662	5.0178	-2.1388	down
Cluster-20561.116329	B3	TF	B3->B3	146.615	2.69023	-5.7672	down
Cluster-20561.1305	B3	TF	B3->B3	19.5854	0	-6.52808	down
Cluster-20561.150925	B3	TF	B3->B3	17.9449	0.770616	-4.54374	down
Cluster-20561.17146	B3	TF	B3->B3	21.3958	1.154	-4.21234	down
Cluster-20561.23955	B3	TF	B3->B3	36.1397	0.383381	-6.45008	down
Cluster-20561.24017	B3	TF	B3->B3	22.7021	0	-6.74085	down
Cluster-20561.37443	B3	TF	B3->B3	47.2041	1.54352	-4.93814	down
Cluster-20561.54749	B3	TF	B3->B3	23.2508	0.382236	-5.81355	down
Cluster-20561.71840	B3	TF	B3->B3	90.6066	19.6268	-2.20672	down
Cluster-20561.77621	B3	TF	B3->B3	148.464	51.8941	-1.51598	down
Cluster-20561.79912	B3	TF	B3->B3	346.295	148.489	-1.22146	down
Cluster-20561.81318	B3	TF	B3->B3	254.585	118.864	-1.0986	down
Cluster-20561.90778	B3	TF	B3->B3	588.696	1243.57	1.0789	up
Cluster-20561.91692	B3	TF	B3->B3	151.505	74.5796	-1.02218	down
Cluster-20561.95421	B3	TF	B3->B3	236.133	87.3312	-1.43488	down
Cluster-20561.98075	B3	TF	B3->B3	63.1549	149.174	1.24014	up
Cluster-33224.1	B3	TF	B3->B3	38.6331	7.68074	-2.32913	down
Cluster-20561.103435	B3-ARF	TF	B3->B3-ARF	46.8197	16.5013	-1.50329	down
Cluster-20561.111778	B3-ARF	TF	B3->B3-ARF	162.16	46.0662	-1.81498	down
Cluster-20561.111978	B3-ARF	TF	B3->B3-ARF	840.519	332.768	-1.33667	down
Cluster-20561.114095	B3-ARF	TF	B3->B3-ARF	72.3613	22.3136	-1.69768	down
Cluster-20561.126916	B3-ARF	TF	B3->B3-ARF	341.384	85.047	-2.00505	down
Cluster-20561.134538	B3-ARF	TF	B3->B3-ARF	192.258	94.1261	-1.02998	down
Cluster-20561.22374	B3-ARF	TF	B3->B3-ARF	63.087	21.1246	-1.57743	down
Cluster-20561.35622	B3-ARF	TF	B3->B3-ARF	82.3191	30.3896	-1.43788	down
Cluster-20561.56381	B3-ARF	TF	B3->B3-ARF	637.37	254.639	-1.3236	down
Cluster-20561.57000	B3-ARF	TF	B3->B3-ARF	147.038	73.52	-1.00017	down
Cluster-20561.78305	B3-ARF	TF	B3->B3-ARF	1186.36	461.95	-1.36064	down
Cluster-20561.86712	B3-ARF	TF	B3->B3-ARF	498.445	215.405	-1.21048	down
Cluster-20561.97108	B3-ARF	TF	B3->B3-ARF	797.506	301.566	-1.40294	down
Cluster-20561.112098	BBR-BPC	TF	BBR-BPC	135.911	58.9414	-1.20561	down
Cluster-20561.113921	BBR-BPC	TF	BBR-BPC	175.711	82.2785	-1.09438	down
Cluster-20561.32839	BBR-BPC	TF	BBR-BPC	61.6496	16.1607	-1.93155	down
Cluster-20561.112791	BES1	TF	BES1	478.994	215.456	-1.15251	down
Cluster-20561.49282	BES1	TF	BES1	39.8988	12.3294	-1.69502	down
Cluster-20561.78257	BES1	TF	BES1	322.606	100.804	-1.67813	down
Cluster-20561.83568	BES1	TF	BES1	30.1286	78.5658	1.38194	up
Cluster-20561.107315	bHLH	TF	bHLH	0	43.4751	8.15218	up
Cluster-20561.112293	bHLH	TF	bHLH	102.306	28.4747	-1.84496	down
Cluster-20561.127526	bHLH	TF	bHLH	9.61954	61.2003	2.66739	up
Cluster-20561.130162	bHLH	TF	bHLH	34.9493	0	-7.36319	down
Cluster-20561.133397	bHLH	TF	bHLH	0.273905	25.0007	6.39221	up
Cluster-20561.141647	bHLH	TF	bHLH	23.6127	5.37046	-2.13477	down
Cluster-20561.28546	bHLH	TF	bHLH	26.6536	0.770616	-5.11303	down
Cluster-20561.32056	bHLH	TF	bHLH	82.2307	22.3405	-1.88074	down
Cluster-20561.35462	bHLH	TF	bHLH	56.2733	0	-8.05037	down
Cluster-20561.43044	bHLH	TF	bHLH	207.909	77.3669	-1.42665	down
Cluster-20561.50902	bHLH	TF	bHLH	28.8623	9.60807	-1.58591	down
Cluster-20561.51235	bHLH	TF	bHLH	132.624	12.6821	-3.38608	down
Cluster-20561.51463	bHLH	TF	bHLH	84.1693	5.76426	-3.86793	down
Cluster-20561.54335	bHLH	TF	bHLH	64.2921	16.5658	-1.95685	down
Cluster-20561.55686	bHLH	TF	bHLH	782.289	353.725	-1.14491	down
Cluster-20561.56145	bHLH	TF	bHLH	39.746	5.78113	-2.78221	down
Cluster-20561.57865	bHLH	TF	bHLH	58.5506	0.383381	-7.14584	down
Cluster-20561.58553	bHLH	TF	bHLH	205.53	19.2396	-3.41744	down
Cluster-20561.61667	bHLH	TF	bHLH	37.5926	8.08027	-2.2186	down
Cluster-20561.62766	bHLH	TF	bHLH	175.579	78.4887	-1.1614	down
Cluster-20561.64523	bHLH	TF	bHLH	61.6301	24.6285	-1.32308	down
Cluster-20561.68011	bHLH	TF	bHLH	27.4016	68.4453	1.32055	up
Cluster-20561.70230	bHLH	TF	bHLH	26.6823	0	-6.97379	down
Cluster-20561.71738	bHLH	TF	bHLH	94.7615	18.109	-2.3885	down
Cluster-20561.74042	bHLH	TF	bHLH	97.4901	10.7721	-3.17808	down
Cluster-20561.75204	bHLH	TF	bHLH	42.3824	85.8368	1.01807	up
Cluster-20561.76337	bHLH	TF	bHLH	12.3704	43.0974	1.79906	up
Cluster-20561.80034	bHLH	TF	bHLH	151.117	61.9747	-1.28581	down
Cluster-20561.80346	bHLH	TF	bHLH	26.8591	61.8402	1.20343	up
Cluster-20561.81366	bHLH	TF	bHLH	14.1035	45.4741	1.68847	up
Cluster-20561.81369	bHLH	TF	bHLH	10.4254	73.2393	2.81141	up
Cluster-20561.88387	bHLH	TF	bHLH	29.7712	109.554	1.88108	up
Cluster-20561.89712	bHLH	TF	bHLH	532.412	113.472	-2.23007	down
Cluster-20561.92650	bHLH	TF	bHLH	339.847	1368.2	2.00919	up
Cluster-20561.92654	bHLH	TF	bHLH	79.3426	249.351	1.65183	up
Cluster-20561.92655	bHLH	TF	bHLH	95.3086	222.686	1.22378	up
Cluster-20561.93133	bHLH	TF	bHLH	445.004	93.7579	-2.24698	down
Cluster-20561.93135	bHLH	TF	bHLH	187.619	62.2687	-1.59097	down
Cluster-20561.100573	bZIP	TF	bZIP	724.597	1646.85	1.18459	up
Cluster-20561.100783	bZIP	TF	bZIP	1994.08	4906.3	1.29894	up
Cluster-20561.100933	bZIP	TF	bZIP	75.5297	156.085	1.04676	up
Cluster-20561.102544	bZIP	TF	bZIP	10.2465	38.063	1.89337	up
Cluster-20561.107972	bZIP	TF	bZIP	131.185	56.4909	-1.21552	down
Cluster-20561.10940	bZIP	TF	bZIP	33.9017	0.770616	-5.46006	down
Cluster-20561.109906	bZIP	TF	bZIP	19.9516	0	-6.55447	down
Cluster-20561.113625	bZIP	TF	bZIP	136.805	64.6438	-1.08174	down
Cluster-20561.114392	bZIP	TF	bZIP	436.658	68.4296	-2.67355	down
Cluster-20561.114871	bZIP	TF	bZIP	21.102	3.08246	-2.776	down
Cluster-20561.122179	bZIP	TF	bZIP	16.3041	0	-6.26344	down
Cluster-20561.124846	bZIP	TF	bZIP	126.25	15.0127	-3.07205	down
Cluster-20561.126181	bZIP	TF	bZIP	106.031	1.15014	-6.52246	down
Cluster-20561.133138	bZIP	TF	bZIP	18.9217	1.16514	-4.02758	down
Cluster-20561.137405	bZIP	TF	bZIP	3.31056	31.1318	3.23095	up
Cluster-20561.138343	bZIP	TF	bZIP	20.2897	1.91732	-3.40116	down
Cluster-20561.141195	bZIP	TF	bZIP	2.46873	25.8013	3.38001	up
Cluster-20561.142034	bZIP	TF	bZIP	24.4258	0	-6.84632	down
Cluster-20561.16322	bZIP	TF	bZIP	29.7059	0	-7.12867	down
Cluster-20561.16377	bZIP	TF	bZIP	1.64522	32.6853	4.30354	up
Cluster-20561.24153	bZIP	TF	bZIP	46.074	0	-7.76188	down
Cluster-20561.28313	bZIP	TF	bZIP	50.4521	2.67565	-4.23486	down
Cluster-20561.29796	bZIP	TF	bZIP	43.0134	0.770616	-5.80376	down
Cluster-20561.38986	bZIP	TF	bZIP	29.0807	0	-7.09792	down
Cluster-20561.41406	bZIP	TF	bZIP	45.9926	2.68367	-4.09782	down
Cluster-20561.47292	bZIP	TF	bZIP	33.8353	0	-7.31646	down
Cluster-20561.48584	bZIP	TF	bZIP	79.8685	16.1175	-2.30806	down
Cluster-20561.49600	bZIP	TF	bZIP	83.5644	6.53675	-3.67602	down
Cluster-20561.54216	bZIP	TF	bZIP	41.3329	2.70023	-3.93835	down
Cluster-20561.57502	bZIP	TF	bZIP	29.5792	6.9194	-2.09576	down
Cluster-20561.67643	bZIP	TF	bZIP	0.556974	30.7073	5.79148	up
Cluster-20561.70573	bZIP	TF	bZIP	27.7142	0.38838	-6.0668	down
Cluster-20561.74306	bZIP	TF	bZIP	69.6503	19.6202	-1.82753	down
Cluster-20561.83409	bZIP	TF	bZIP	5.20778	42.6172	3.03067	up
Cluster-20561.89135	bZIP	TF	bZIP	184.457	79.2738	-1.2182	down
Cluster-20561.9052	bZIP	TF	bZIP	17.2175	0.765617	-4.48651	down
Cluster-20561.90954	bZIP	TF	bZIP	813.352	1941.25	1.25488	up
Cluster-20561.90955	bZIP	TF	bZIP	140.92	379.411	1.42862	up
Cluster-20561.90957	bZIP	TF	bZIP	139.673	289.853	1.05315	up
Cluster-20561.92136	bZIP	TF	bZIP	361.426	114.99	-1.65194	down
Cluster-20561.92791	bZIP	TF	bZIP	52.2073	306.163	2.55096	up
Cluster-20561.96031	bZIP	TF	bZIP	14.65	47.7384	1.7035	up
Cluster-20561.98504	bZIP	TF	bZIP	300.147	686.927	1.19447	up
Cluster-20561.9934	bZIP	TF	bZIP	13.9078	0.38838	-5.07186	down
Cluster-36469.0	bZIP	TF	bZIP	1.92181	21.9237	3.50631	up
Cluster-20561.105604	C2C2-CO-like	TF	C2C2->C2C2-CO-like	217.786	100.357	-1.11738	down
Cluster-20561.71441	C2C2-CO-like	TF	C2C2->C2C2-CO-like	407.341	6.92784	-5.87798	down
Cluster-20561.81014	C2C2-CO-like	TF	C2C2->C2C2-CO-like	1920.54	514.56	-1.90009	down
Cluster-20561.49681	C2C2-Dof	TF	C2C2->C2C2-Dof	110.557	18.0667	-2.61285	down
Cluster-20561.51884	C2C2-Dof	TF	C2C2->C2C2-Dof	318.039	136.227	-1.22319	down
Cluster-20561.68248	C2C2-Dof	TF	C2C2->C2C2-Dof	23.5557	3.84923	-2.61385	down
Cluster-20561.84799	C2C2-Dof	TF	C2C2->C2C2-Dof	52.5237	131.659	1.32497	up
Cluster-20561.90055	C2C2-Dof	TF	C2C2->C2C2-Dof	328.633	1299.7	1.9833	up
Cluster-32440.1	C2C2-Dof	TF	C2C2->C2C2-Dof	27.214	2.30185	-3.56068	down
Cluster-20561.107651	C2C2-GATA	TF	C2C2->C2C2-GATA	145.484	66.1332	-1.13697	down
Cluster-20561.120044	C2C2-GATA	TF	C2C2->C2C2-GATA	71.3085	0.383381	-7.43024	down
Cluster-20561.120469	C2C2-GATA	TF	C2C2->C2C2-GATA	321.858	121.22	-1.40869	down
Cluster-20561.122227	C2C2-GATA	TF	C2C2->C2C2-GATA	43.415	0.77676	-5.81228	down
Cluster-20561.126610	C2C2-GATA	TF	C2C2->C2C2-GATA	78.5243	0	-8.53101	down
Cluster-20561.128177	C2C2-GATA	TF	C2C2->C2C2-GATA	42.9562	1.53738	-4.80337	down
Cluster-20561.131070	C2C2-GATA	TF	C2C2->C2C2-GATA	68.5663	0.77676	-6.47063	down
Cluster-20561.137725	C2C2-GATA	TF	C2C2->C2C2-GATA	3.02928	23.8014	2.97197	up
Cluster-20561.139158	C2C2-GATA	TF	C2C2->C2C2-GATA	92.2044	6.15951	-3.90473	down
Cluster-20561.14747	C2C2-GATA	TF	C2C2->C2C2-GATA	16.2876	0.383381	-5.30037	down
Cluster-20561.26809	C2C2-GATA	TF	C2C2->C2C2-GATA	4.43568	81.2181	4.19557	up
Cluster-20561.40472	C2C2-GATA	TF	C2C2->C2C2-GATA	38.9972	0	-7.5215	down
Cluster-20561.40473	C2C2-GATA	TF	C2C2->C2C2-GATA	40.1729	5.38618	-2.89895	down
Cluster-20561.44289	C2C2-GATA	TF	C2C2->C2C2-GATA	16.6234	1.15514	-3.84789	down
Cluster-20561.45213	C2C2-GATA	TF	C2C2->C2C2-GATA	41.633	1.154	-5.17298	down
Cluster-20561.46193	C2C2-GATA	TF	C2C2->C2C2-GATA	36.0762	0.77676	-5.54361	down
Cluster-20561.51748	C2C2-GATA	TF	C2C2->C2C2-GATA	102.309	3.8738	-4.7267	down
Cluster-20561.51749	C2C2-GATA	TF	C2C2->C2C2-GATA	52.9969	3.82236	-3.79194	down
Cluster-20561.65740	C2C2-GATA	TF	C2C2->C2C2-GATA	119.479	56.1356	-1.08926	down
Cluster-20561.67138	C2C2-GATA	TF	C2C2->C2C2-GATA	7.49334	66.629	3.15281	up
Cluster-20561.68251	C2C2-GATA	TF	C2C2->C2C2-GATA	146.876	51.2857	-1.51856	down
Cluster-20561.71548	C2C2-GATA	TF	C2C2->C2C2-GATA	88.9053	11.9084	-2.89915	down
Cluster-20561.77994	C2C2-GATA	TF	C2C2->C2C2-GATA	75.7964	198.561	1.38986	up
Cluster-20561.79862	C2C2-GATA	TF	C2C2->C2C2-GATA	22.2867	86.6002	1.95697	up
Cluster-20561.86059	C2C2-GATA	TF	C2C2->C2C2-GATA	37.4269	115.855	1.63041	up
Cluster-20561.44186	C2C2-LSD	TF	C2C2->C2C2-LSD	36.3474	16.1732	-1.16838	down
Cluster-20561.66080	C2C2-LSD	TF	C2C2->C2C2-LSD	17.4297	56.0525	1.68522	up
Cluster-20561.128428	C2C2-YABBY	TF	C2C2->C2C2-YABBY	62.4083	11.545	-2.43455	down
Cluster-20561.8353	C2C2-YABBY	TF	C2C2->C2C2-YABBY	24.9733	7.33965	-1.76833	down
Cluster-17411.0	C2H2	TF	C2H2	29.4164	0.765617	-5.26117	down
Cluster-20561.10000	C2H2	TF	C2H2	24.6675	0	-6.86057	down
Cluster-20561.101545	C2H2	TF	C2H2	75.7585	329.824	2.12165	up
Cluster-20561.112156	C2H2	TF	C2H2	72.804	30.4453	-1.258	down
Cluster-20561.112581	C2H2	TF	C2H2	205.421	75.1128	-1.45151	down
Cluster-20561.114430	C2H2	TF	C2H2	1.09741	31.1663	4.81761	up
Cluster-20561.122601	C2H2	TF	C2H2	1.37132	56.1272	5.34448	up
Cluster-20561.123255	C2H2	TF	C2H2	83.6121	21.9225	-1.93127	down
Cluster-20561.123490	C2H2	TF	C2H2	76.5143	21.5426	-1.82904	down
Cluster-20561.125264	C2H2	TF	C2H2	156.453	11.535	-3.76128	down
Cluster-20561.126396	C2H2	TF	C2H2	116.638	23.0599	-2.33803	down
Cluster-20561.126422	C2H2	TF	C2H2	101.267	0	-8.89795	down
Cluster-20561.127678	C2H2	TF	C2H2	167.292	46.2659	-1.85475	down
Cluster-20561.127695	C2H2	TF	C2H2	99.9383	0	-8.87896	down
Cluster-20561.129126	C2H2	TF	C2H2	20.2284	4.2349	-2.25638	down
Cluster-20561.132442	C2H2	TF	C2H2	111.659	34.6979	-1.68659	down
Cluster-20561.138241	C2H2	TF	C2H2	34.8736	0	-7.36002	down
Cluster-20561.142127	C2H2	TF	C2H2	42.9919	0	-7.66194	down
Cluster-20561.14438	C2H2	TF	C2H2	23.4598	5.01051	-2.22854	down
Cluster-20561.144397	C2H2	TF	C2H2	17.7928	0	-6.38917	down
Cluster-20561.144414	C2H2	TF	C2H2	4.72322	46.1779	3.29037	up
Cluster-20561.16740	C2H2	TF	C2H2	16.9366	2.31299	-2.87374	down
Cluster-20561.21185	C2H2	TF	C2H2	26.202	0	-6.94797	down
Cluster-20561.22032	C2H2	TF	C2H2	42.6572	8.8336	-2.27055	down
Cluster-20561.22755	C2H2	TF	C2H2	66.805	6.54674	-3.35173	down
Cluster-20561.23611	C2H2	TF	C2H2	45.3233	0	-7.73817	down
Cluster-20561.23616	C2H2	TF	C2H2	17.1819	0.770616	-4.48061	down
Cluster-20561.25280	C2H2	TF	C2H2	30.2555	0	-7.15512	down
Cluster-20561.26187	C2H2	TF	C2H2	50.219	10.3798	-2.27374	down
Cluster-20561.26960	C2H2	TF	C2H2	94.7144	15.4	-2.62075	down
Cluster-20561.26996	C2H2	TF	C2H2	88.7545	0.766762	-6.85334	down
Cluster-20561.28654	C2H2	TF	C2H2	28.5837	0	-7.07313	down
Cluster-20561.30986	C2H2	TF	C2H2	21.0249	1.15514	-4.18717	down
Cluster-20561.3151	C2H2	TF	C2H2	19.4519	3.06976	-2.66222	down
Cluster-20561.33196	C2H2	TF	C2H2	4.69573	22.3235	2.24757	up
Cluster-20561.34080	C2H2	TF	C2H2	33.9146	0	-7.31982	down
Cluster-20561.34201	C2H2	TF	C2H2	46.1877	0	-7.76524	down
Cluster-20561.35345	C2H2	TF	C2H2	8.30589	39.2536	2.24044	up
Cluster-20561.37004	C2H2	TF	C2H2	75.0925	18.4924	-2.02196	down
Cluster-20561.37308	C2H2	TF	C2H2	18.6246	0.383381	-5.49328	down
Cluster-20561.41244	C2H2	TF	C2H2	23.797	1.53623	-3.95184	down
Cluster-20561.41631	C2H2	TF	C2H2	63.264	0.382236	-7.2574	down
Cluster-20561.4199	C2H2	TF	C2H2	1.38137	24.2374	4.13117	up
Cluster-20561.44836	C2H2	TF	C2H2	55.8837	3.06247	-4.18618	down
Cluster-20561.44837	C2H2	TF	C2H2	52.5387	0	-7.95113	down
Cluster-20561.44965	C2H2	TF	C2H2	28.9028	0.38838	-6.12732	down
Cluster-20561.45572	C2H2	TF	C2H2	25.4935	0	-6.90797	down
Cluster-20561.48845	C2H2	TF	C2H2	67.5333	2.33028	-4.862	down
Cluster-20561.49343	C2H2	TF	C2H2	70.0772	5.76998	-3.6023	down
Cluster-20561.50164	C2H2	TF	C2H2	73.3146	0	-8.43217	down
Cluster-20561.50467	C2H2	TF	C2H2	37.7448	5.36203	-2.81327	down
Cluster-20561.52677	C2H2	TF	C2H2	141.557	3.45199	-5.35451	down
Cluster-20561.53877	C2H2	TF	C2H2	69.8746	13.4289	-2.37789	down
Cluster-20561.54198	C2H2	TF	C2H2	112.735	9.63379	-3.55029	down
Cluster-20561.55191	C2H2	TF	C2H2	196.518	36.1611	-2.44206	down
Cluster-20561.57181	C2H2	TF	C2H2	54.164	2.31528	-4.55057	down
Cluster-20561.57925	C2H2	TF	C2H2	33.5661	0.77676	-5.43957	down
Cluster-20561.59940	C2H2	TF	C2H2	26.5182	70.0634	1.4004	up
Cluster-20561.60092	C2H2	TF	C2H2	38.6388	1.92576	-4.32704	down
Cluster-20561.60440	C2H2	TF	C2H2	39.6405	3.47313	-3.51566	down
Cluster-20561.67561	C2H2	TF	C2H2	66.327	6.55747	-3.33922	down
Cluster-20561.68469	C2H2	TF	C2H2	34.8889	2.30414	-3.91891	down
Cluster-20561.70461	C2H2	TF	C2H2	87.0582	4.66056	-4.22516	down
Cluster-20561.71785	C2H2	TF	C2H2	65.8181	2.30799	-4.83373	down
Cluster-20561.73945	C2H2	TF	C2H2	177.89	522.218	1.55331	up
Cluster-20561.74715	C2H2	TF	C2H2	76.9572	12.684	-2.60062	down
Cluster-20561.74942	C2H2	TF	C2H2	119.901	9.99759	-3.58379	down
Cluster-20561.77771	C2H2	TF	C2H2	40.4289	11.9241	-1.76151	down
Cluster-20561.79551	C2H2	TF	C2H2	4780.12	16179	1.75899	up
Cluster-20561.79658	C2H2	TF	C2H2	855.12	1817.31	1.08749	up
Cluster-20561.79659	C2H2	TF	C2H2	21.4737	88.5038	2.04225	up
Cluster-20561.79661	C2H2	TF	C2H2	775.882	1650.14	1.08858	up
Cluster-20561.82894	C2H2	TF	C2H2	512.956	2055.2	2.00227	up
Cluster-20561.86361	C2H2	TF	C2H2	103.297	228.935	1.1487	up
Cluster-20561.89876	C2H2	TF	C2H2	417.611	1373.22	1.71705	up
Cluster-20561.89877	C2H2	TF	C2H2	12.4677	44.3271	1.82983	up
Cluster-20561.95544	C2H2	TF	C2H2	105.255	30.0408	-1.80907	down
Cluster-20561.95546	C2H2	TF	C2H2	2080.71	970.346	-1.10049	down
Cluster-20561.95855	C2H2	TF	C2H2	505.583	248.811	-1.02287	down
Cluster-20561.97032	C2H2	TF	C2H2	169.082	4.21261	-5.32263	down
Cluster-20561.97398	C2H2	TF	C2H2	560.543	2195.52	1.96955	up
Cluster-20561.99834	C2H2	TF	C2H2	13.0258	36.9359	1.50402	up
Cluster-23749.0	C2H2	TF	C2H2	12.7717	0	-5.91084	down
Cluster-20561.102157	C3H	TF	C3H	15.1964	38.4837	1.33947	up
Cluster-20561.102509	C3H	TF	C3H	226.179	64.7156	-1.8054	down
Cluster-20561.103553	C3H	TF	C3H	217.657	65.8331	-1.72536	down
Cluster-20561.105640	C3H	TF	C3H	83.0135	25.4648	-1.70594	down
Cluster-20561.107058	C3H	TF	C3H	518.126	154.266	-1.74781	down
Cluster-20561.11137	C3H	TF	C3H	47.7241	10.3714	-2.20087	down
Cluster-20561.115169	C3H	TF	C3H	21.2369	48.4833	1.18963	up
Cluster-20561.119422	C3H	TF	C3H	241.742	106.24	-1.18624	down
Cluster-20561.153750	C3H	TF	C3H	16.9831	0.382236	-5.36011	down
Cluster-20561.155224	C3H	TF	C3H	23.5718	0	-6.79494	down
Cluster-20561.18213	C3H	TF	C3H	22.4644	0.382236	-5.76379	down
Cluster-20561.20541	C3H	TF	C3H	73.4899	18.8335	-1.96379	down
Cluster-20561.24255	C3H	TF	C3H	62.4179	8.46636	-2.88224	down
Cluster-20561.34324	C3H	TF	C3H	36.5737	1.54738	-4.56867	down
Cluster-20561.36745	C3H	TF	C3H	15.8388	1.14785	-3.78294	down
Cluster-20561.38085	C3H	TF	C3H	41.4135	16.9354	-1.28971	down
Cluster-20561.42627	C3H	TF	C3H	98.1858	9.97187	-3.29789	down
Cluster-20561.44996	C3H	TF	C3H	25.7052	0.766762	-5.06387	down
Cluster-20561.47120	C3H	TF	C3H	82.0501	8.08798	-3.34366	down
Cluster-20561.47210	C3H	TF	C3H	25.1417	2.70366	-3.21983	down
Cluster-20561.54019	C3H	TF	C3H	195.102	60.0239	-1.70053	down
Cluster-20561.54934	C3H	TF	C3H	4.704	34.9423	2.89286	up
Cluster-20561.55478	C3H	TF	C3H	73.9126	16.161	-2.19304	down
Cluster-20561.58555	C3H	TF	C3H	42.5913	12.6655	-1.74877	down
Cluster-20561.60760	C3H	TF	C3H	58.9774	4.61484	-3.67565	down
Cluster-20561.62787	C3H	TF	C3H	69.4651	13.9148	-2.32071	down
Cluster-20561.68303	C3H	TF	C3H	305.47	131.974	-1.21065	down
Cluster-20561.68964	C3H	TF	C3H	35.4021	138.816	1.97096	up
Cluster-20561.73980	C3H	TF	C3H	1.91734	76.9333	5.3214	up
Cluster-20561.76769	C3H	TF	C3H	95.9868	11.8608	-3.01577	down
Cluster-20561.78959	C3H	TF	C3H	0	27.352	7.48358	up
Cluster-20561.82262	C3H	TF	C3H	170.339	458.418	1.42788	up
Cluster-20561.83548	C3H	TF	C3H	72.9449	24.9918	-1.54479	down
Cluster-20561.89913	C3H	TF	C3H	367.996	109.972	-1.74234	down
Cluster-20561.90220	C3H	TF	C3H	27.6458	57.7071	1.06099	up
Cluster-20561.92840	C3H	TF	C3H	199.726	81.2032	-1.29839	down
Cluster-20561.107139	CAMTA	TF	CAMTA	61.0782	126.829	1.05387	up
Cluster-20561.54671	CAMTA	TF	CAMTA	45.5903	0	-7.74664	down
Cluster-20561.55512	CAMTA	TF	CAMTA	679.045	314.781	-1.10914	down
Cluster-20561.103751	Coactivator p15	TR	Coactivator p15	63.8712	16.161	-1.98238	down
Cluster-20561.62184	Coactivator p15	TR	Coactivator p15	76.9106	17.3004	-2.15172	down
Cluster-20561.64751	CPP	TF	CPP	0.8244	30.0178	5.17889	up
Cluster-20561.64753	CPP	TF	CPP	2.77481	87.668	4.98405	up
Cluster-20561.69518	CPP	TF	CPP	222.412	77.6929	-1.51723	down
Cluster-20561.45806	DBB	TF	DBB	84.4767	33.8613	-1.31905	down
Cluster-20561.126223	DDT	TR	DDT	116.838	7.68616	-3.92543	down
Cluster-20561.86381	DDT	TR	DDT	124.329	259.792	1.0627	up
Cluster-20561.86382	DDT	TR	DDT	23.4916	68.5285	1.54362	up
Cluster-20561.86390	DDT	TR	DDT	126.444	331.643	1.39105	up
Cluster-20561.86391	DDT	TR	DDT	19.6467	71.0602	1.85473	up
Cluster-20561.88173	DDT	TR	DDT	81.8487	24.2366	-1.75554	down
Cluster-20561.94344	DDT	TR	DDT	19.0756	76.2199	1.99789	up
Cluster-20561.98476	DDT	TR	DDT	58.3617	157.422	1.43151	up
Cluster-20561.44072	EIL	TF	EIL	414.17	111.995	-1.88683	down
Cluster-20561.85956	EIL	TF	EIL	6.96698	26.0878	1.90717	up
Cluster-20561.85958	EIL	TF	EIL	171.38	390.716	1.18871	up
Cluster-20561.109443	FAR1	TF	FAR1	12.967	91.2537	2.81324	up
Cluster-20561.109495	FAR1	TF	FAR1	138.966	39.0262	-1.83275	down
Cluster-20561.110245	FAR1	TF	FAR1	22.4069	1.91118	-3.54841	down
Cluster-20561.123522	FAR1	TF	FAR1	100.96	37.2198	-1.43906	down
Cluster-20561.142534	FAR1	TF	FAR1	32.1789	7.72146	-2.0603	down
Cluster-20561.33939	FAR1	TF	FAR1	18.9134	1.91961	-3.29841	down
Cluster-20561.39805	FAR1	TF	FAR1	32.9143	5.40233	-2.60837	down
Cluster-20561.43049	FAR1	TF	FAR1	83.202	34.6276	-1.26433	down
Cluster-20561.44847	FAR1	TF	FAR1	74.155	6.93554	-3.41893	down
Cluster-20561.51188	FAR1	TF	FAR1	40.5523	5.37931	-2.91305	down
Cluster-20561.51425	FAR1	TF	FAR1	457.293	217.713	-1.07052	down
Cluster-20561.52425	FAR1	TF	FAR1	38.1822	3.84308	-3.31195	down
Cluster-20561.55575	FAR1	TF	FAR1	36.4072	10.0103	-1.86356	down
Cluster-20561.56695	FAR1	TF	FAR1	141.727	38.4914	-1.88062	down
Cluster-20561.65959	FAR1	TF	FAR1	10.7786	48.4792	2.16872	up
Cluster-20561.66325	FAR1	TF	FAR1	95.1788	46.5867	-1.03074	down
Cluster-20561.70565	FAR1	TF	FAR1	133.985	25.7955	-2.37717	down
Cluster-20561.89486	FAR1	TF	FAR1	76.1983	29.5737	-1.3645	down
Cluster-20561.126311	GARP-ARR-B	TF	GARP->GARP-ARR-B	44.7123	15.8171	-1.49996	down
Cluster-20561.130175	GARP-ARR-B	TF	GARP->GARP-ARR-B	447.892	180.015	-1.31485	down
Cluster-20561.77227	GARP-ARR-B	TF	GARP->GARP-ARR-B	19.9916	77.3886	1.95349	up
Cluster-20561.101187	GARP-G2-like	TF	GARP->GARP-G2-like	131.32	433.354	1.72228	up
Cluster-20561.11111	GARP-G2-like	TF	GARP->GARP-G2-like	13.8282	47.3039	1.77384	up
Cluster-20561.30081	GARP-G2-like	TF	GARP->GARP-G2-like	58.758	12.3079	-2.25476	down
Cluster-20561.47475	GARP-G2-like	TF	GARP->GARP-G2-like	9.38967	69.6139	2.88823	up
Cluster-20561.73625	GARP-G2-like	TF	GARP->GARP-G2-like	58.6549	21.5376	-1.44489	down
Cluster-20561.74955	GARP-G2-like	TF	GARP->GARP-G2-like	0	66.1781	8.75836	up
Cluster-20561.82788	GARP-G2-like	TF	GARP->GARP-G2-like	65.8323	24.3054	-1.43858	down
Cluster-20561.94073	GARP-G2-like	TF	GARP->GARP-G2-like	588.849	279.812	-1.07326	down
Cluster-20561.94955	GARP-G2-like	TF	GARP->GARP-G2-like	0.821715	51.457	5.96142	up
Cluster-20561.94956	GARP-G2-like	TF	GARP->GARP-G2-like	28.6174	0	-7.07481	down
Cluster-20561.99092	GARP-G2-like	TF	GARP->GARP-G2-like	37.7968	123.057	1.70204	up
Cluster-20561.99143	GARP-G2-like	TF	GARP->GARP-G2-like	67.3987	432.922	2.6828	up
Cluster-20561.99270	GARP-G2-like	TF	GARP->GARP-G2-like	3707.94	9488.05	1.35546	up
Cluster-20561.99272	GARP-G2-like	TF	GARP->GARP-G2-like	4635.26	12028.6	1.37572	up
Cluster-20561.137979	GeBP	TF	GeBP	16.623	0	-6.29113	down
Cluster-20561.74675	GeBP	TF	GeBP	1221.3	518.631	-1.23561	down
Cluster-20561.110723	GNAT	TR	GNAT	46.2614	1.9419	-4.57967	down
Cluster-20561.115153	GNAT	TR	GNAT	25.6766	1.93076	-3.73707	down
Cluster-20561.124267	GNAT	TR	GNAT	38.3583	15.0092	-1.35327	down
Cluster-20561.13173	GNAT	TR	GNAT	74.0307	6.14608	-3.58913	down
Cluster-20561.13230	GNAT	TR	GNAT	13.5865	1.53623	-3.14308	down
Cluster-20561.137728	GNAT	TR	GNAT	26.8906	3.4647	-2.95671	down
Cluster-20561.139682	GNAT	TR	GNAT	21.3301	3.08204	-2.7918	down
Cluster-20561.140799	GNAT	TR	GNAT	58.9687	7.67617	-2.93976	down
Cluster-20561.148041	GNAT	TR	GNAT	50.4725	2.71866	-4.21816	down
Cluster-20561.21256	GNAT	TR	GNAT	28.3686	4.21147	-2.74955	down
Cluster-20561.53132	GNAT	TR	GNAT	129.453	35.7493	-1.85608	down
Cluster-20561.66394	GNAT	TR	GNAT	141.93	10.7621	-3.72056	down
Cluster-20561.67809	GNAT	TR	GNAT	23.0104	67.7106	1.55737	up
Cluster-20561.76776	GNAT	TR	GNAT	36.2544	9.21812	-1.97474	down
Cluster-20561.77934	GNAT	TR	GNAT	16.6471	3.06361	-2.43925	down
Cluster-20561.79050	GNAT	TR	GNAT	97.8092	18.4804	-2.40427	down
Cluster-20561.84180	GNAT	TR	GNAT	64.9959	17.7299	-1.8745	down
Cluster-20561.9506	GNAT	TR	GNAT	29.5582	0.383381	-6.15994	down
Cluster-20561.101769	GRAS	TF	GRAS	178.631	60.4281	-1.56374	down
Cluster-20561.106934	GRAS	TF	GRAS	291.997	118.809	-1.2974	down
Cluster-20561.37540	GRAS	TF	GRAS	98.445	23.8651	-2.04424	down
Cluster-20561.53076	GRAS	TF	GRAS	82.4107	24.2424	-1.76501	down
Cluster-20561.62221	GRAS	TF	GRAS	29.0202	130.8	2.17116	up
Cluster-20561.63668	GRAS	TF	GRAS	583.436	260.93	-1.16099	down
Cluster-20561.72567	GRAS	TF	GRAS	264.055	106.23	-1.31357	down
Cluster-20561.75919	GRAS	TF	GRAS	59.969	23.8383	-1.33032	down
Cluster-20561.79037	GRAS	TF	GRAS	654.265	185.039	-1.82196	down
Cluster-20561.86353	GRAS	TF	GRAS	162.124	34.207	-2.24437	down
Cluster-20561.92718	GRAS	TF	GRAS	35.3511	106.661	1.59276	up
Cluster-20561.92720	GRAS	TF	GRAS	363.967	909.712	1.32136	up
Cluster-20561.98993	GRAS	TF	GRAS	1298.32	3560.9	1.45553	up
Cluster-20561.98994	GRAS	TF	GRAS	5725.68	13958.2	1.28559	up
Cluster-20561.143431	GRF	TF	GRF	36.9119	6.17409	-2.58067	down
Cluster-20561.73114	GRF	TF	GRF	8.5275	37.3201	2.12722	up
Cluster-20561.78869	HB-BELL	TF	HB->HB-BELL	16.9972	0	-6.32291	down
Cluster-20561.84381	HB-BELL	TF	HB->HB-BELL	31.8815	13.8445	-1.203	down
Cluster-20561.95208	HB-BELL	TF	HB->HB-BELL	364.353	159.545	-1.19116	down
Cluster-20561.100433	HB-HD-ZIP	TF	HB->HB-HD-ZIP	900.782	305.882	-1.55826	down
Cluster-20561.102231	HB-HD-ZIP	TF	HB->HB-HD-ZIP	193.492	27.2975	-2.8249	down
Cluster-20561.103892	HB-HD-ZIP	TF	HB->HB-HD-ZIP	150.733	28.47	-2.40427	down
Cluster-20561.106112	HB-HD-ZIP	TF	HB->HB-HD-ZIP	468.141	118.082	-1.98708	down
Cluster-20561.112350	HB-HD-ZIP	TF	HB->HB-HD-ZIP	607.992	229.631	-1.40463	down
Cluster-20561.124962	HB-HD-ZIP	TF	HB->HB-HD-ZIP	37.0293	7.31236	-2.33995	down
Cluster-20561.69320	HB-HD-ZIP	TF	HB->HB-HD-ZIP	524.774	21.9018	-4.58207	down
Cluster-20561.91717	HB-HD-ZIP	TF	HB->HB-HD-ZIP	26.8451	75.7077	1.49576	up
Cluster-20561.96899	HB-HD-ZIP	TF	HB->HB-HD-ZIP	1590.86	286.72	-2.47211	down
Cluster-20561.99446	HB-HD-ZIP	TF	HB->HB-HD-ZIP	9303.86	2147.55	-2.11513	down
Cluster-20561.103635	HB-other	TF	HB->HB-other	1.67651	26.9169	4.01242	up
Cluster-20561.111721	HB-other	TF	HB->HB-other	50.812	0.765617	-6.04968	down
Cluster-20561.45486	HB-other	TF	HB->HB-other	64.8858	0.765617	-6.40244	down
Cluster-20561.46507	HB-other	TF	HB->HB-other	207.179	8.0534	-4.68319	down
Cluster-20561.54218	HB-other	TF	HB->HB-other	50.2688	1.9319	-4.70544	down
Cluster-20561.68396	HB-other	TF	HB->HB-other	83.4168	17.3427	-2.26661	down
Cluster-20561.69207	HB-other	TF	HB->HB-other	235.406	835.992	1.82802	up
Cluster-20561.71715	HB-other	TF	HB->HB-other	159.171	18.4398	-3.1088	down
Cluster-20561.87561	HB-other	TF	HB->HB-other	121.339	685.559	2.49789	up
Cluster-20561.98184	HB-other	TF	HB->HB-other	96.2112	407.448	2.08184	up
Cluster-20561.80712	HB-WOX	TF	HB->HB-WOX	1771.57	830.753	-1.09252	down
Cluster-20561.80713	HB-WOX	TF	HB->HB-WOX	45.8742	13.1242	-1.80673	down
Cluster-20561.85091	HB-WOX	TF	HB->HB-WOX	131.404	272.889	1.05397	up
Cluster-20561.100411	HMG	TR	HMG	118.735	0	-9.12758	down
Cluster-20561.105738	HMG	TR	HMG	21.412	128.532	2.58479	up
Cluster-20561.128559	HMG	TR	HMG	58.2077	12.334	-2.23892	down
Cluster-20561.154190	HMG	TR	HMG	25.287	0	-6.89631	down
Cluster-20561.28233	HMG	TR	HMG	129.738	14.2494	-3.18716	down
Cluster-20561.44137	HMG	TR	HMG	33.0388	0	-7.28197	down
Cluster-20561.48355	HMG	TR	HMG	7.97768	55.7411	2.80288	up
Cluster-20561.49902	HMG	TR	HMG	87.9071	3.0759	-4.83674	down
Cluster-20561.57907	HMG	TR	HMG	12.2069	0.766762	-3.98972	down
Cluster-20561.61884	HMG	TR	HMG	176.005	18.079	-3.28328	down
Cluster-20561.61963	HMG	TR	HMG	24.3732	0	-6.84327	down
Cluster-20561.7637	HMG	TR	HMG	32.3466	1.9219	-4.07255	down
Cluster-20561.97992	HMG	TR	HMG	1565.09	4092.92	1.38684	up
Cluster-20561.97996	HMG	TR	HMG	55.3465	122.36	1.1442	up
Cluster-20561.123878	HSF	TF	HSF	67.2545	21.8732	-1.61993	down
Cluster-20561.131139	HSF	TF	HSF	15.2814	0	-6.16951	down
Cluster-20561.135923	HSF	TF	HSF	48.8732	8.86859	-2.46259	down
Cluster-20561.41620	HSF	TF	HSF	315.574	75.8818	-2.05656	down
Cluster-20561.44804	HSF	TF	HSF	36.1213	1.93076	-4.22723	down
Cluster-20561.53896	HSF	TF	HSF	26.6912	4.62328	-2.52989	down
Cluster-20561.59858	HSF	TF	HSF	120.686	20.7434	-2.5402	down
Cluster-20561.71654	HSF	TF	HSF	132.515	57.2846	-1.20944	down
Cluster-20561.75006	HSF	TF	HSF	142.934	38.1072	-1.90714	down
Cluster-20561.79530	HSF	TF	HSF	360.668	129.618	-1.4762	down
Cluster-20561.80618	HSF	TF	HSF	1275.79	2795.14	1.13139	up
Cluster-20561.80619	HSF	TF	HSF	124.028	288.291	1.21665	up
Cluster-20561.82568	HSF	TF	HSF	1085.53	469.312	-1.20977	down
Cluster-20561.82569	HSF	TF	HSF	55.3729	13.1492	-2.07568	down
Cluster-20561.91187	HSF	TF	HSF	394.273	155.014	-1.34665	down
Cluster-20561.126920	IWS1	TR	IWS1	19.328	0	-6.50896	down
Cluster-20561.147584	IWS1	TR	IWS1	49.8257	0	-7.87492	down
Cluster-20561.65528	IWS1	TR	IWS1	87.9635	287.32	1.70737	up
Cluster-20561.78560	IWS1	TR	IWS1	105.943	5.40503	-4.29559	down
Cluster-20561.80802	IWS1	TR	IWS1	1833.24	4341.12	1.24364	up
Cluster-20561.81472	IWS1	TR	IWS1	438.521	203.084	-1.11058	down
Cluster-20561.82328	IWS1	TR	IWS1	1.36953	25.7709	4.22852	up
Cluster-20561.82329	IWS1	TR	IWS1	98.5486	300.317	1.60707	up
Cluster-20561.82331	IWS1	TR	IWS1	0.821715	18.4892	4.48427	up
Cluster-20561.84740	IWS1	TR	IWS1	1689.5	6429.26	1.92802	up
Cluster-20561.98945	IWS1	TR	IWS1	32.016	84.7505	1.40376	up
Cluster-20561.98947	IWS1	TR	IWS1	4656.23	10390.5	1.15799	up
Cluster-20561.107821	Jumonji	TR	Jumonji	113.666	41.49	-1.45335	down
Cluster-20561.130580	Jumonji	TR	Jumonji	24.6386	0	-6.85895	down
Cluster-20561.138148	Jumonji	TR	Jumonji	36.8722	3.47313	-3.41114	down
Cluster-20561.19019	Jumonji	TR	Jumonji	21.9228	1.14671	-4.25127	down
Cluster-20561.42211	Jumonji	TR	Jumonji	88.6273	14.2095	-2.64002	down
Cluster-20561.47962	Jumonji	TR	Jumonji	42.7605	14.5924	-1.55018	down
Cluster-20561.68651	Jumonji	TR	Jumonji	730.057	361.179	-1.01512	down
Cluster-20561.72970	Jumonji	TR	Jumonji	56.34	114.521	1.02308	up
Cluster-20561.80928	Jumonji	TR	Jumonji	233.066	51.9091	-2.16627	down
Cluster-20561.81838	Jumonji	TR	Jumonji	16.3153	42.3106	1.37409	up
Cluster-20561.81840	Jumonji	TR	Jumonji	14.1884	51.8273	1.8708	up
Cluster-20561.81841	Jumonji	TR	Jumonji	126.814	361.953	1.51255	up
Cluster-20561.8441	Jumonji	TR	Jumonji	28.81	4.22761	-2.76797	down
Cluster-20561.12170	LIM	TF	LIM	28.6353	1.53738	-4.21802	down
Cluster-20561.39092	LIM	TF	LIM	30.3292	1.15014	-4.71838	down
Cluster-20561.51254	LIM	TF	LIM	45.8716	0	-7.75536	down
Cluster-20561.105831	LOB	TF	LOB	51.7776	397.564	2.9401	up
Cluster-20561.140277	LOB	TF	LOB	62.7298	5.75999	-3.44385	down
Cluster-20561.91031	LOB	TF	LOB	1.6488	31.1033	4.23455	up
Cluster-20561.91032	LOB	TF	LOB	16.8193	328.184	4.28523	up
Cluster-20561.93926	LOB	TF	LOB	63.0549	371.878	2.55952	up
Cluster-20561.93927	LOB	TF	LOB	25.2822	310.668	3.61811	up
Cluster-20561.121387	LUG	TR	LUG	51.8716	9.59963	-2.43268	down
Cluster-20561.41397	LUG	TR	LUG	31.228	3.07018	-3.34527	down
Cluster-20561.13970	MADS-MIKC	TF	MADS->MADS-MIKC	7.73528	20.7524	1.42275	up
Cluster-20561.41459	MADS-MIKC	TF	MADS->MADS-MIKC	40.2221	13.1081	-1.6183	down
Cluster-20561.62360	MADS-MIKC	TF	MADS->MADS-MIKC	58.3344	22.6747	-1.36314	down
Cluster-20561.68190	MADS-MIKC	TF	MADS->MADS-MIKC	56.4046	212.064	1.91009	up
Cluster-20561.77110	MADS-MIKC	TF	MADS->MADS-MIKC	178.287	461.779	1.37273	up
Cluster-20561.111020	MADS-M-type	TF	MADS->MADS-M-type	0.821715	47.6909	5.85025	up
Cluster-20561.132581	MADS-M-type	TF	MADS->MADS-M-type	29.9669	3.86651	-2.95744	down
Cluster-20561.50244	MADS-M-type	TF	MADS->MADS-M-type	21.663	0.38838	-5.71136	down
Cluster-20561.56232	MADS-M-type	TF	MADS->MADS-M-type	193.544	21.1653	-3.19324	down
Cluster-20561.16589	MBF1	TR	MBF1	47.3178	0	-7.80016	down
Cluster-20561.30315	MBF1	TR	MBF1	84.2412	9.21541	-3.19149	down
Cluster-20561.121346	MED7	TR	MED7	83.3929	9.24697	-3.17396	down
Cluster-19065.0	mTERF	TR	mTERF	22.9081	1.54738	-3.89119	down
Cluster-20561.131783	mTERF	TR	mTERF	36.8147	9.99488	-1.88075	down
Cluster-20561.24190	mTERF	TR	mTERF	37.4861	8.47521	-2.14555	down
Cluster-20561.25719	mTERF	TR	mTERF	21.6165	1.9269	-3.4893	down
Cluster-20561.46950	mTERF	TR	mTERF	62.1546	12.2833	-2.338	down
Cluster-20561.47034	mTERF	TR	mTERF	54.5403	6.92398	-2.97719	down
Cluster-20561.50812	mTERF	TR	mTERF	51.6292	13.8553	-1.8977	down
Cluster-20561.88724	mTERF	TR	mTERF	231.082	98.1603	-1.23529	down
Cluster-20561.103427	MYB	TF	MYB->MYB	252.692	532.863	1.07601	up
Cluster-20561.104800	MYB	TF	MYB->MYB	37.2113	10.3933	-1.84	down
Cluster-20561.110291	MYB	TF	MYB->MYB	30.4593	126.52	2.05445	up
Cluster-20561.124270	MYB	TF	MYB->MYB	48.0178	3.45356	-3.79573	down
Cluster-20561.132410	MYB	TF	MYB->MYB	49.2342	20.0002	-1.29901	down
Cluster-20561.133237	MYB	TF	MYB->MYB	5.23348	21.1619	2.01294	up
Cluster-20561.143594	MYB	TF	MYB->MYB	30.9079	5.00593	-2.62636	down
Cluster-20561.23915	MYB	TF	MYB->MYB	35.1536	1.54238	-4.51324	down
Cluster-20561.24810	MYB	TF	MYB->MYB	29.9577	1.15514	-4.69728	down
Cluster-20561.36568	MYB	TF	MYB->MYB	35.2821	15.4003	-1.19576	down
Cluster-20561.37397	MYB	TF	MYB->MYB	58.9093	15.0365	-1.97121	down
Cluster-20561.48769	MYB	TF	MYB->MYB	83.6966	3.84308	-4.44411	down
Cluster-20561.51303	MYB	TF	MYB->MYB	19.5055	54.6174	1.48708	up
Cluster-20561.54165	MYB	TF	MYB->MYB	88.4461	10.7647	-3.03839	down
Cluster-20561.67160	MYB	TF	MYB->MYB	706.931	316.528	-1.1591	down
Cluster-20561.73928	MYB	TF	MYB->MYB	362.992	101.178	-1.84294	down
Cluster-20561.80755	MYB	TF	MYB->MYB	1050.81	2860.46	1.44488	up
Cluster-20561.81808	MYB	TF	MYB->MYB	1240.29	2859.1	1.20494	up
Cluster-20561.82707	MYB	TF	MYB->MYB	67.8473	0	-8.32006	down
Cluster-20561.82708	MYB	TF	MYB->MYB	311.5	53.4922	-2.54183	down
Cluster-20561.85332	MYB	TF	MYB->MYB	43.6284	194.725	2.15695	up
Cluster-20561.96473	MYB	TF	MYB->MYB	539.996	1466.37	1.44108	up
Cluster-20561.96475	MYB	TF	MYB->MYB	146.109	345.759	1.24239	up
Cluster-20561.98223	MYB	TF	MYB->MYB	257.138	952.668	1.88908	up
Cluster-20561.102577	MYB-related	TF	MYB->MYB-related	12.1377	46.1134	1.92432	up
Cluster-20561.103750	MYB-related	TF	MYB->MYB-related	22.4027	227.533	3.34413	up
Cluster-20561.104156	MYB-related	TF	MYB->MYB-related	320.255	99.5565	-1.68535	down
Cluster-20561.104786	MYB-related	TF	MYB->MYB-related	30.5663	74.2262	1.28116	up
Cluster-20561.105490	MYB-related	TF	MYB->MYB-related	26.8317	59.2987	1.14325	up
Cluster-20561.112001	MYB-related	TF	MYB->MYB-related	14.9558	43.021	1.52484	up
Cluster-20561.128011	MYB-related	TF	MYB->MYB-related	8.05053	20.7765	1.36907	up
Cluster-20561.136231	MYB-related	TF	MYB->MYB-related	124.688	59.9966	-1.05525	down
Cluster-20561.147573	MYB-related	TF	MYB->MYB-related	29.8436	3.84537	-2.95551	down
Cluster-20561.19535	MYB-related	TF	MYB->MYB-related	33.4516	3.07861	-3.44225	down
Cluster-20561.23649	MYB-related	TF	MYB->MYB-related	24.6619	2.69023	-3.19553	down
Cluster-20561.34610	MYB-related	TF	MYB->MYB-related	19.1379	6.15836	-1.63584	down
Cluster-20561.44990	MYB-related	TF	MYB->MYB-related	40.8679	16.5466	-1.305	down
Cluster-20561.46551	MYB-related	TF	MYB->MYB-related	53.9647	5.77498	-3.22479	down
Cluster-20561.50716	MYB-related	TF	MYB->MYB-related	116.957	44.276	-1.40133	down
Cluster-20561.58221	MYB-related	TF	MYB->MYB-related	3.86016	29.9916	2.95567	up
Cluster-20561.61161	MYB-related	TF	MYB->MYB-related	2.75559	31.9515	3.53333	up
Cluster-20561.77137	MYB-related	TF	MYB->MYB-related	66.0832	22.6574	-1.54354	down
Cluster-20561.77138	MYB-related	TF	MYB->MYB-related	1535.04	598.33	-1.35923	down
Cluster-20561.79433	MYB-related	TF	MYB->MYB-related	72.4172	23.8652	-1.60167	down
Cluster-20561.80757	MYB-related	TF	MYB->MYB-related	55.6365	165.144	1.56927	up
Cluster-20561.81813	MYB-related	TF	MYB->MYB-related	54.7281	14.1876	-1.94687	down
Cluster-20561.84807	MYB-related	TF	MYB->MYB-related	13.5479	39.2397	1.53345	up
Cluster-20561.86314	MYB-related	TF	MYB->MYB-related	11.6489	45.4249	1.96378	up
Cluster-20561.87173	MYB-related	TF	MYB->MYB-related	1037.27	518.127	-1.00148	down
Cluster-20561.87694	MYB-related	TF	MYB->MYB-related	46.842	133.49	1.51125	up
Cluster-20561.87695	MYB-related	TF	MYB->MYB-related	22.2918	83.0802	1.89697	up
Cluster-20561.87696	MYB-related	TF	MYB->MYB-related	717.148	1615.33	1.17141	up
Cluster-20561.88272	MYB-related	TF	MYB->MYB-related	22.74	1.9419	-3.554	down
Cluster-20561.93425	MYB-related	TF	MYB->MYB-related	76.4709	172.891	1.17685	up
Cluster-20561.93428	MYB-related	TF	MYB->MYB-related	25.9952	59.1645	1.18632	up
Cluster-20561.93447	MYB-related	TF	MYB->MYB-related	13.8412	231.111	4.06144	up
Cluster-20561.93945	MYB-related	TF	MYB->MYB-related	125.061	255.208	1.02888	up
Cluster-20561.95069	MYB-related	TF	MYB->MYB-related	30.0081	106.644	1.82831	up
Cluster-20561.95070	MYB-related	TF	MYB->MYB-related	4432.53	9980.79	1.17099	up
Cluster-20561.95908	MYB-related	TF	MYB->MYB-related	57.3977	754.958	3.71757	up
Cluster-20561.96472	MYB-related	TF	MYB->MYB-related	6.66536	75.9905	3.51273	up
Cluster-20561.97047	MYB-related	TF	MYB->MYB-related	2518.73	9957.89	1.98312	up
Cluster-20561.97048	MYB-related	TF	MYB->MYB-related	16.839	48.872	1.53566	up
Cluster-20561.97054	MYB-related	TF	MYB->MYB-related	283.579	0	-10.3836	down
Cluster-20561.97055	MYB-related	TF	MYB->MYB-related	3047.04	11925.8	1.96858	up
Cluster-20561.97059	MYB-related	TF	MYB->MYB-related	299.425	1017.23	1.7644	up
Cluster-20.0	NAC	TF	NAC	1.37958	44.9947	5.02326	up
Cluster-20561.100576	NAC	TF	NAC	223.006	105.375	-1.0812	down
Cluster-20561.107469	NAC	TF	NAC	10.4909	33.4636	1.67209	up
Cluster-20561.108743	NAC	TF	NAC	92.4612	265.284	1.5201	up
Cluster-20561.112519	NAC	TF	NAC	31.2745	3.8638	-3.01937	down
Cluster-20561.152657	NAC	TF	NAC	19.3298	43.0824	1.15494	up
Cluster-20561.38696	NAC	TF	NAC	35.1367	6.91669	-2.34421	down
Cluster-20561.38697	NAC	TF	NAC	158.733	70.4054	-1.17319	down
Cluster-20561.52051	NAC	TF	NAC	47.6122	201.314	2.081	up
Cluster-20561.60560	NAC	TF	NAC	113.158	43.0378	-1.39391	down
Cluster-20561.64148	NAC	TF	NAC	130.607	429.668	1.71837	up
Cluster-20561.77890	NAC	TF	NAC	109.147	276.475	1.34107	up
Cluster-20561.82260	NAC	TF	NAC	51.4724	156.973	1.60813	up
Cluster-20561.82564	NAC	TF	NAC	166.496	444.592	1.41715	up
Cluster-20561.84854	NAC	TF	NAC	193.197	63.0365	-1.61525	down
Cluster-20561.84855	NAC	TF	NAC	45.6532	9.2274	-2.30656	down
Cluster-20561.88157	NAC	TF	NAC	11.2681	74.6429	2.72614	up
Cluster-20561.88158	NAC	TF	NAC	443.468	2122.81	2.25892	up
Cluster-20561.89496	NAC	TF	NAC	2557.88	12130.1	2.24554	up
Cluster-20561.89497	NAC	TF	NAC	50.1418	271.557	2.43641	up
Cluster-20561.90762	NAC	TF	NAC	11814.5	33594.8	1.50767	up
Cluster-20561.90763	NAC	TF	NAC	497.768	1408.86	1.501	up
Cluster-20561.91537	NAC	TF	NAC	487.044	1261.91	1.37332	up
Cluster-20561.92051	NAC	TF	NAC	2334.43	6855.93	1.55427	up
Cluster-20561.92054	NAC	TF	NAC	1305.44	4051.72	1.63406	up
Cluster-20561.92056	NAC	TF	NAC	46.6633	198.045	2.08615	up
Cluster-20561.92322	NAC	TF	NAC	48.6875	132.339	1.44203	up
Cluster-20561.92818	NAC	TF	NAC	6369.85	27050.5	2.08631	up
Cluster-20561.94901	NAC	TF	NAC	5869.45	12634.2	1.10601	up
Cluster-20561.94902	NAC	TF	NAC	333.827	809.997	1.27867	up
Cluster-20561.94903	NAC	TF	NAC	182.087	423.416	1.21713	up
Cluster-20561.95406	NAC	TF	NAC	27.8044	141.755	2.34936	up
Cluster-20561.95407	NAC	TF	NAC	450.274	1514.02	1.74942	up
Cluster-20561.95408	NAC	TF	NAC	215.367	2679.01	3.63677	up
Cluster-20561.95410	NAC	TF	NAC	233.079	523.452	1.16707	up
Cluster-20561.95411	NAC	TF	NAC	10046.9	54488.1	2.43918	up
Cluster-20561.95413	NAC	TF	NAC	54.3146	719.272	3.72693	up
Cluster-20561.95414	NAC	TF	NAC	590.891	1491.26	1.33546	up
Cluster-20561.98585	NAC	TF	NAC	30.4298	86.9014	1.51363	up
Cluster-23366.0	NAC	TF	NAC	34.2498	10.0003	-1.77549	down
Cluster-31855.0	NAC	TF	NAC	28.5504	8.85203	-1.68958	down
Cluster-20561.53565	NF-X1	TF	NF-X1	25.4349	5.77727	-2.1395	down
Cluster-20561.121396	NF-YA	TF	NF-Y->NF-YA	26.7458	89.6065	1.74375	up
Cluster-20561.54603	NF-YA	TF	NF-Y->NF-YA	45.5687	0.383381	-6.78418	down
Cluster-20561.59791	NF-YA	TF	NF-Y->NF-YA	188.016	0	-9.79079	down
Cluster-20561.85027	NF-YA	TF	NF-Y->NF-YA	368.501	111.513	-1.72418	down
Cluster-20561.85028	NF-YA	TF	NF-Y->NF-YA	333.533	158.054	-1.07714	down
Cluster-20561.91954	NF-YA	TF	NF-Y->NF-YA	250.074	64.0017	-1.96642	down
Cluster-20561.27868	NF-YB	TF	NF-Y->NF-YB	54.7632	1.91461	-4.83372	down
Cluster-20561.45581	NF-YB	TF	NF-Y->NF-YB	58.5519	6.12723	-3.25489	down
Cluster-20561.47576	NF-YB	TF	NF-Y->NF-YB	25.3544	1.55352	-4.03423	down
Cluster-20561.67530	NF-YB	TF	NF-Y->NF-YB	38.0237	0.771761	-5.62428	down
Cluster-20561.81422	NF-YB	TF	NF-Y->NF-YB	25.203	70.5499	1.48482	up
Cluster-20561.30765	NF-YC	TF	NF-Y->NF-YC	35.1199	1.15514	-4.92725	down
Cluster-20561.70268	NF-YC	TF	NF-Y->NF-YC	46.5259	1.92076	-4.59686	down
Cluster-20561.100286	Others	TR	Others	62.4029	298.248	2.25722	up
Cluster-20561.102201	Others	TR	Others	48.2612	5.77655	-3.0629	down
Cluster-20561.106441	Others	TR	Others	98.6434	0	-8.86014	down
Cluster-20561.107291	Others	TR	Others	80.5232	33.7986	-1.25175	down
Cluster-20561.1074	Others	TR	Others	24.3611	7.30965	-1.73691	down
Cluster-20561.108746	Others	TR	Others	6.13141	41.9453	2.77754	up
Cluster-20561.109803	Others	TR	Others	63.2757	213.801	1.75586	up
Cluster-20561.110585	Others	TR	Others	164.462	381.966	1.21534	up
Cluster-20561.112830	Others	TR	Others	15.809	1.14785	-3.77919	down
Cluster-20561.115134	Others	TR	Others	2.748	53.496	4.28113	up
Cluster-20561.116628	Others	TR	Others	218.479	458.729	1.07	up
Cluster-20561.125010	Others	TR	Others	106.262	0	-8.96748	down
Cluster-20561.126298	Others	TR	Others	4.40081	55.7691	3.6604	up
Cluster-20561.128321	Others	TR	Others	4.15171	18.855	2.18282	up
Cluster-20561.139450	Others	TR	Others	23.3413	0	-6.78069	down
Cluster-20561.29213	Others	TR	Others	48.2661	8.85974	-2.44627	down
Cluster-20561.30126	Others	TR	Others	44.4989	1.15285	-5.27003	down
Cluster-20561.31952	Others	TR	Others	171.277	47.318	-1.85606	down
Cluster-20561.33231	Others	TR	Others	154.354	8.8336	-4.12561	down
Cluster-20561.38432	Others	TR	Others	118.039	10.0195	-3.55911	down
Cluster-20561.41301	Others	TR	Others	125.137	18.4462	-2.76156	down
Cluster-20561.44199	Others	TR	Others	36.0706	0	-7.40875	down
Cluster-20561.44202	Others	TR	Others	23.0573	0.770616	-4.90425	down
Cluster-20561.45437	Others	TR	Others	305.926	1.53623	-7.63688	down
Cluster-20561.48666	Others	TR	Others	52.08	0	-7.93869	down
Cluster-20561.50323	Others	TR	Others	24.4405	0.382236	-5.88541	down
Cluster-20561.52158	Others	TR	Others	35.0636	0.38838	-6.40642	down
Cluster-20561.53074	Others	TR	Others	17.4109	95.0246	2.44719	up
Cluster-20561.53533	Others	TR	Others	76.3065	0.38838	-7.52797	down
Cluster-20561.54013	Others	TR	Others	45.7623	3.06747	-3.89825	down
Cluster-20561.56938	Others	TR	Others	39.0491	1.9319	-4.341	down
Cluster-20561.59414	Others	TR	Others	79.2541	12.296	-2.68763	down
Cluster-20561.69732	Others	TR	Others	272.776	130.481	-1.06385	down
Cluster-20561.69944	Others	TR	Others	33.3005	0	-7.29347	down
Cluster-20561.71823	Others	TR	Others	96.1681	14.2225	-2.75719	down
Cluster-20561.73358	Others	TR	Others	6.59295	44.9697	2.76795	up
Cluster-20561.75601	Others	TR	Others	2757.11	291.361	-3.24228	down
Cluster-20561.77457	Others	TR	Others	643.86	291.713	-1.1425	down
Cluster-20561.80461	Others	TR	Others	232.472	649.508	1.48207	up
Cluster-20561.80464	Others	TR	Others	39.1708	120.41	1.61903	up
Cluster-20561.82453	Others	TR	Others	13.5568	81.1029	2.58034	up
Cluster-20561.82455	Others	TR	Others	1873.25	5626.65	1.58665	up
Cluster-20561.86508	Others	TR	Others	364.882	977.682	1.42178	up
Cluster-20561.86509	Others	TR	Others	30.1422	98.5474	1.70832	up
Cluster-20561.86511	Others	TR	Others	217.494	459.191	1.07794	up
Cluster-20561.86514	Others	TR	Others	17.4393	57.7029	1.72606	up
Cluster-20561.86515	Others	TR	Others	2462.38	5487.02	1.15592	up
Cluster-20561.90050	Others	TR	Others	232.142	94.8879	-1.29052	down
Cluster-20561.92876	Others	TR	Others	97.8035	20.0332	-2.28788	down
Cluster-20561.93843	Others	TR	Others	1331.94	3490.86	1.39006	up
Cluster-20561.93855	Others	TR	Others	619.373	2128.63	1.78109	up
Cluster-20561.97407	Others	TR	Others	116.869	273.693	1.22727	up
Cluster-20561.101166	PHD	TR	PHD	20.7664	57.6185	1.47251	up
Cluster-20561.101306	PHD	TR	PHD	40.6709	110.348	1.43969	up
Cluster-20561.106750	PHD	TR	PHD	218.685	477.733	1.12711	up
Cluster-20561.107512	PHD	TR	PHD	798.408	1658.98	1.05501	up
Cluster-20561.128395	PHD	TR	PHD	51.7218	2.69752	-4.26292	down
Cluster-20561.146180	PHD	TR	PHD	27.2812	5.38275	-2.34048	down
Cluster-20561.151540	PHD	TR	PHD	44.5699	9.61879	-2.21237	down
Cluster-20561.21556	PHD	TR	PHD	22.6813	2.69523	-3.07394	down
Cluster-20561.25094	PHD	TR	PHD	36.5783	3.07132	-3.57244	down
Cluster-20561.45997	PHD	TR	PHD	81.9094	7.29622	-3.4876	down
Cluster-20561.46314	PHD	TR	PHD	34.5301	4.22532	-3.02997	down
Cluster-20561.52459	PHD	TR	PHD	272.216	53.0343	-2.35939	down
Cluster-20561.58808	PHD	TR	PHD	28.7787	2.30414	-3.64142	down
Cluster-20561.70693	PHD	TR	PHD	90.1025	362.142	2.00747	up
Cluster-20561.79853	PHD	TR	PHD	1594.52	708.842	-1.16948	down
Cluster-20561.84011	PHD	TR	PHD	19.2554	61.8803	1.68308	up
Cluster-20561.85422	PHD	TR	PHD	108.882	42.2935	-1.36415	down
Cluster-20561.88107	PHD	TR	PHD	32.1279	154.342	2.26422	up
Cluster-20561.88114	PHD	TR	PHD	122.408	527.905	2.10858	up
Cluster-20561.86658	PLATZ	TF	PLATZ	9.96407	29.6281	1.57188	up
Cluster-20561.89960	PLATZ	TF	PLATZ	128.766	41.875	-1.61985	down
Cluster-20561.89961	PLATZ	TF	PLATZ	213.694	73.5816	-1.53824	down
Cluster-20561.112748	Rcd1-like	TR	Rcd1-like	36.0596	12.6594	-1.50864	down
Cluster-20561.36560	Rcd1-like	TR	Rcd1-like	66.952	11.1482	-2.58602	down
Cluster-20561.126531	RWP-RK	TF	RWP-RK	71.6695	20.7423	-1.78835	down
Cluster-20561.48138	RWP-RK	TF	RWP-RK	404.576	170.133	-1.24986	down
Cluster-20561.75805	RWP-RK	TF	RWP-RK	66.6672	254.323	1.93121	up
Cluster-20561.75806	RWP-RK	TF	RWP-RK	19.066	61.8975	1.69791	up
Cluster-20561.75809	RWP-RK	TF	RWP-RK	458.947	1326.79	1.53143	up
Cluster-20561.75810	RWP-RK	TF	RWP-RK	2086.04	6344.6	1.60473	up
Cluster-20561.75811	RWP-RK	TF	RWP-RK	328.312	658.381	1.00367	up
Cluster-20561.75812	RWP-RK	TF	RWP-RK	260.455	1070.2	2.03863	up
Cluster-20561.75813	RWP-RK	TF	RWP-RK	10.5231	41.1374	1.96702	up
Cluster-20561.75814	RWP-RK	TF	RWP-RK	9810.07	25120.4	1.35651	up
Cluster-20561.75816	RWP-RK	TF	RWP-RK	5.82532	42.2817	2.86057	up
Cluster-20561.75817	RWP-RK	TF	RWP-RK	145.169	675.492	2.21797	up
Cluster-20561.86015	RWP-RK	TF	RWP-RK	200.992	61.873	-1.69943	down
Cluster-20561.95482	SBP	TF	SBP	52.7032	121.899	1.20914	up
Cluster-20561.97514	SBP	TF	SBP	52.122	113.092	1.11799	up
Cluster-20561.102840	SET	TR	SET	76.0167	163.75	1.10719	up
Cluster-20561.103246	SET	TR	SET	25.3239	0	-6.8984	down
Cluster-20561.103626	SET	TR	SET	164.339	45.2206	-1.86131	down
Cluster-20561.104453	SET	TR	SET	47.7241	13.7938	-1.78943	down
Cluster-20561.105287	SET	TR	SET	15.7849	33.4279	1.08293	up
Cluster-20561.109099	SET	TR	SET	1.66824	36.2372	4.44398	up
Cluster-20561.113712	SET	TR	SET	42.6584	0	-7.65076	down
Cluster-20561.144373	SET	TR	SET	19.1455	2.31799	-3.04816	down
Cluster-20561.21690	SET	TR	SET	14.3991	0.383381	-5.12218	down
Cluster-20561.36967	SET	TR	SET	14.1435	1.16514	-3.6081	down
Cluster-20561.53771	SET	TR	SET	72.2661	29.641	-1.28561	down
Cluster-20561.55156	SET	TR	SET	84.7909	8.1087	-3.38713	down
Cluster-20561.59622	SET	TR	SET	24.9438	11.1616	-1.16027	down
Cluster-20561.65702	SET	TR	SET	42.2288	20.0102	-1.07701	down
Cluster-20561.67021	SET	TR	SET	96.6765	0	-8.83113	down
Cluster-20561.72137	SET	TR	SET	85.9437	40.7557	-1.076	down
Cluster-20561.76669	SET	TR	SET	135.229	21.125	-2.67777	down
Cluster-20561.82158	SET	TR	SET	122.446	41.5762	-1.5587	down
Cluster-20561.86923	SET	TR	SET	18.2204	57.7118	1.66207	up
Cluster-20561.87368	SET	TR	SET	51.1108	122.179	1.25687	up
Cluster-20561.95273	SET	TR	SET	46.2645	121.823	1.3969	up
Cluster-20561.96707	SET	TR	SET	1813.89	3807.85	1.06984	up
Cluster-20561.96709	SET	TR	SET	493.417	1229.95	1.31761	up
Cluster-20561.100072	SNF2	TR	SNF2	9.1866	33.053	1.84991	up
Cluster-20561.100087	SNF2	TR	SNF2	53.7828	137.227	1.35095	up
Cluster-20561.100302	SNF2	TR	SNF2	49.672	172.369	1.79571	up
Cluster-20561.100379	SNF2	TR	SNF2	635.979	1341.08	1.07624	up
Cluster-20561.102548	SNF2	TR	SNF2	481.455	191.869	-1.32705	down
Cluster-20561.130992	SNF2	TR	SNF2	19.6737	3.06132	-2.68075	down
Cluster-20561.13420	SNF2	TR	SNF2	54.5516	3.84423	-3.82626	down
Cluster-20561.135446	SNF2	TR	SNF2	26.6601	0	-6.97247	down
Cluster-20561.140826	SNF2	TR	SNF2	33.7946	12.7001	-1.41218	down
Cluster-20561.17614	SNF2	TR	SNF2	27.0246	0	-6.99224	down
Cluster-20561.25428	SNF2	TR	SNF2	54.0414	6.15607	-3.13409	down
Cluster-20561.33399	SNF2	TR	SNF2	91.028	7.31122	-3.63852	down
Cluster-20561.38799	SNF2	TR	SNF2	31.8098	2.69523	-3.56214	down
Cluster-20561.38993	SNF2	TR	SNF2	18.8602	6.15722	-1.61488	down
Cluster-20561.40005	SNF2	TR	SNF2	35.8657	0	-7.40033	down
Cluster-20561.44142	SNF2	TR	SNF2	96.5486	6.94241	-3.80025	down
Cluster-20561.44788	SNF2	TR	SNF2	55.9737	3.83694	-3.86458	down
Cluster-20561.51704	SNF2	TR	SNF2	0	26.5408	7.44023	up
Cluster-20561.52549	SNF2	TR	SNF2	46.4213	15.3712	-1.59445	down
Cluster-20561.52551	SNF2	TR	SNF2	46.078	15.8283	-1.54255	down
Cluster-20561.58503	SNF2	TR	SNF2	23.5544	2.30799	-3.35126	down
Cluster-20561.59108	SNF2	TR	SNF2	43.018	91.8975	1.09428	up
Cluster-20561.63399	SNF2	TR	SNF2	91.6028	21.5057	-2.08955	down
Cluster-20561.67556	SNF2	TR	SNF2	207.793	62.3531	-1.73666	down
Cluster-20561.69318	SNF2	TR	SNF2	64.0485	26.908	-1.25135	down
Cluster-20561.74095	SNF2	TR	SNF2	35.0295	0.382236	-6.40469	down
Cluster-20561.8199	SNF2	TR	SNF2	24.9405	1.54123	-4.01784	down
Cluster-20561.83109	SNF2	TR	SNF2	122.44	292.245	1.25544	up
Cluster-20561.92528	SNF2	TR	SNF2	17.0706	51.5668	1.5934	up
Cluster-20561.95332	SNF2	TR	SNF2	1675	3379.18	1.01246	up
Cluster-20561.98515	SNF2	TR	SNF2	171.668	512.891	1.57906	up
Cluster-20561.99899	SNF2	TR	SNF2	106.314	400.926	1.91542	up
Cluster-3479.0	SNF2	TR	SNF2	27.4519	8.84859	-1.63322	down
Cluster-20561.49977	SOH1	TR	SOH1	69.2051	7.30122	-3.24388	down
Cluster-20561.86337	SOH1	TR	SOH1	20.7087	50.7877	1.29325	up
Cluster-20561.86340	SOH1	TR	SOH1	69.6756	180.75	1.37479	up
Cluster-20561.66453	STAT	TF	STAT	93.208	29.6213	-1.65361	down
Cluster-20561.11726	SWI/SNF-BAF60b	TR	SWI/SNF-BAF60b	44.7448	5.00666	-3.16084	down
Cluster-20561.33660	SWI/SNF-BAF60b	TR	SWI/SNF-BAF60b	58.7491	4.99593	-3.55485	down
Cluster-20561.48820	SWI/SNF-BAF60b	TR	SWI/SNF-BAF60b	61.4114	19.1923	-1.67695	down
Cluster-20561.75046	SWI/SNF-BAF60b	TR	SWI/SNF-BAF60b	344.979	104.669	-1.72057	down
Cluster-20561.78222	SWI/SNF-BAF60b	TR	SWI/SNF-BAF60b	72.0967	246.464	1.773	up
Cluster-20561.93197	SWI/SNF-BAF60b	TR	SWI/SNF-BAF60b	1003.25	454.336	-1.14282	down
Cluster-20561.42838	SWI/SNF-SWI3	TR	SWI/SNF-SWI3	19.3566	1.16014	-4.06623	down
Cluster-20561.69919	SWI/SNF-SWI3	TR	SWI/SNF-SWI3	188.826	93.4825	-1.01413	down
Cluster-20561.91738	SWI/SNF-SWI3	TR	SWI/SNF-SWI3	311.925	775.092	1.31307	up
Cluster-20561.100340	TAZ	TR	TAZ	138.103	291.573	1.07783	up
Cluster-20561.100523	TAZ	TR	TAZ	106.739	9.18969	-3.53712	down
Cluster-20561.109239	TAZ	TR	TAZ	2.22432	47.4087	4.41641	up
Cluster-20561.70008	TAZ	TR	TAZ	88.1009	204.935	1.21752	up
Cluster-20561.86888	TAZ	TR	TAZ	1496.3	3042.61	1.02377	up
Cluster-20561.95468	TAZ	TR	TAZ	137.762	614.679	2.15716	up
Cluster-20561.99556	TAZ	TR	TAZ	1864.35	4981.88	1.41798	up
Cluster-20561.102789	TCP	TF	TCP	95.5167	8.84245	-3.4326	down
Cluster-20561.108379	TCP	TF	TCP	505.044	72.2985	-2.80423	down
Cluster-20561.119831	TCP	TF	TCP	179.819	35.7605	-2.3298	down
Cluster-20561.136208	TCP	TF	TCP	45.5399	0.764472	-5.89024	down
Cluster-20561.83613	TCP	TF	TCP	425.593	141.176	-1.59225	down
Cluster-20561.85813	TCP	TF	TCP	128.417	54.2394	-1.24357	down
Cluster-20561.97854	TCP	TF	TCP	34.4383	91.2215	1.40629	up
Cluster-20561.100018	Tify	TF	Tify	369.551	1020.6	1.46576	up
Cluster-20561.102969	Tify	TF	Tify	8.67835	91.9352	3.40833	up
Cluster-20561.124213	Tify	TF	Tify	38.8577	10.3748	-1.90398	down
Cluster-20561.74780	Tify	TF	Tify	64.0707	138.079	1.10844	up
Cluster-20561.79367	Tify	TF	Tify	725.814	2623.05	1.85372	up
Cluster-20561.95771	Tify	TF	Tify	594.789	2824.27	2.24743	up
Cluster-20561.95773	Tify	TF	Tify	60.0351	637.311	3.40803	up
Cluster-20561.95775	Tify	TF	Tify	26.1552	84.3325	1.69	up
Cluster-20561.99292	Tify	TF	Tify	2530.01	7098.46	1.48836	up
Cluster-20561.99826	Tify	TF	Tify	109.247	580.28	2.40902	up
Cluster-20561.112319	TRAF	TR	TRAF	86.5794	11.9418	-2.85817	down
Cluster-20561.113822	TRAF	TR	TRAF	26.7894	62.7303	1.22624	up
Cluster-20561.13073	TRAF	TR	TRAF	2.21046	21.5526	3.28325	up
Cluster-20561.130925	TRAF	TR	TRAF	47.3133	0.38838	-6.83838	down
Cluster-20561.139182	TRAF	TR	TRAF	19.068	4.23261	-2.17232	down
Cluster-20561.23873	TRAF	TR	TRAF	7.71248	58.9176	2.93205	up
Cluster-20561.24015	TRAF	TR	TRAF	2.20219	50.666	4.51921	up
Cluster-20561.29405	TRAF	TR	TRAF	133.798	60.0013	-1.15686	down
Cluster-20561.45978	TRAF	TR	TRAF	209.865	99.4374	-1.07735	down
Cluster-20561.47960	TRAF	TR	TRAF	153.763	60.7876	-1.33868	down
Cluster-20561.47982	TRAF	TR	TRAF	35.9331	5.38046	-2.73917	down
Cluster-20561.53299	TRAF	TR	TRAF	38.7298	4.23219	-3.19412	down
Cluster-20561.56358	TRAF	TR	TRAF	5.51454	57.3107	3.37516	up
Cluster-20561.56360	TRAF	TR	TRAF	164.649	1.54123	-6.74001	down
Cluster-20561.59561	TRAF	TR	TRAF	93.5608	0.770616	-6.92465	down
Cluster-20561.60599	TRAF	TR	TRAF	17.1768	0	-6.33843	down
Cluster-20561.62456	TRAF	TR	TRAF	153.686	309.935	1.01169	up
Cluster-20561.69128	TRAF	TR	TRAF	24.8645	62.7611	1.33489	up
Cluster-20561.73074	TRAF	TR	TRAF	398.362	189.6	-1.0709	down
Cluster-20561.75922	TRAF	TR	TRAF	42.6101	9.60807	-2.14839	down
Cluster-20561.77996	TRAF	TR	TRAF	18.5653	52.997	1.51389	up
Cluster-20561.80512	TRAF	TR	TRAF	6.61507	68.077	3.36251	up
Cluster-20561.86884	TRAF	TR	TRAF	14.9596	33.5078	1.16322	up
Cluster-20561.90523	TRAF	TR	TRAF	556.454	152.249	-1.86974	down
Cluster-20561.95283	TRAF	TR	TRAF	218.776	612.298	1.48482	up
Cluster-20561.95285	TRAF	TR	TRAF	133.308	381.913	1.51802	up
Cluster-20561.95286	TRAF	TR	TRAF	499.967	1281.63	1.3579	up
Cluster-20561.103419	Trihelix	TF	Trihelix	19.921	48.4449	1.28179	up
Cluster-20561.106535	Trihelix	TF	Trihelix	1.95041	33.2301	4.09342	up
Cluster-20561.111593	Trihelix	TF	Trihelix	149.124	48.0455	-1.63373	down
Cluster-20561.118435	Trihelix	TF	Trihelix	13.0014	388.458	4.90077	up
Cluster-20561.125173	Trihelix	TF	Trihelix	1.36953	40.6477	4.88627	up
Cluster-20561.140353	Trihelix	TF	Trihelix	31.8569	5.77456	-2.46413	down
Cluster-20561.62158	Trihelix	TF	Trihelix	113.135	21.1062	-2.42124	down
Cluster-20561.70708	Trihelix	TF	Trihelix	95.4404	273.466	1.51818	up
Cluster-20561.82239	Trihelix	TF	Trihelix	743.989	1673.02	1.16893	up
Cluster-20561.87212	Trihelix	TF	Trihelix	37.0082	91.21	1.30039	up
Cluster-20561.89182	Trihelix	TF	Trihelix	165.206	442.151	1.41991	up
Cluster-20561.92142	Trihelix	TF	Trihelix	356.226	123.495	-1.52821	down
Cluster-20561.52634	TUB	TF	TUB	86.3254	38.9381	-1.14917	down
Cluster-20561.64042	TUB	TF	TUB	422.898	171.246	-1.30423	down
Cluster-20561.78037	TUB	TF	TUB	50.5529	104.225	1.04324	up
Cluster-20561.81598	TUB	TF	TUB	498.854	150.897	-1.72504	down
Cluster-27533.0	TUB	TF	TUB	54.8241	12.6928	-2.11036	down
Cluster-20561.77998	ULT	TF	ULT	502.426	1233.7	1.29604	up
Cluster-20561.78000	ULT	TF	ULT	21.0961	264.171	3.64599	up
Cluster-20561.111355	VOZ	TF	VOZ	23.5155	84.8916	1.8519	up
Cluster-20561.52547	Whirly	TF	Whirly	286.642	71.9366	-1.9943	down
Cluster-20561.105349	WRKY	TF	WRKY	188.726	79.6743	-1.24408	down
Cluster-20561.111017	WRKY	TF	WRKY	68.5068	23.0369	-1.57133	down
Cluster-20561.125276	WRKY	TF	WRKY	341.614	145.539	-1.23099	down
Cluster-20561.127571	WRKY	TF	WRKY	48.5294	18.4889	-1.3931	down
Cluster-20561.138313	WRKY	TF	WRKY	184.095	71.9442	-1.35528	down
Cluster-20561.47737	WRKY	TF	WRKY	249.7	73.8581	-1.75726	down
Cluster-20561.62471	WRKY	TF	WRKY	83.8447	299.119	1.8344	up
Cluster-20561.68789	WRKY	TF	WRKY	445.298	168.029	-1.40591	down
Cluster-20561.69216	WRKY	TF	WRKY	277.887	68.5019	-2.02027	down
Cluster-20561.79928	WRKY	TF	WRKY	20.2497	1.92347	-3.39605	down
Cluster-20561.81278	WRKY	TF	WRKY	34.4713	93.5466	1.43951	up
Cluster-20561.81279	WRKY	TF	WRKY	521.603	1102.74	1.07995	up
Cluster-20561.81380	WRKY	TF	WRKY	100.641	33.8354	-1.57229	down
Cluster-20561.81642	WRKY	TF	WRKY	205.67	100.831	-1.02876	down
Cluster-20561.85304	WRKY	TF	WRKY	431.14	166.661	-1.37151	down
Cluster-20561.86533	WRKY	TF	WRKY	7717.86	21037.9	1.4467	up
Cluster-20561.87859	WRKY	TF	WRKY	53.3772	289.392	2.43819	up
Cluster-20561.87860	WRKY	TF	WRKY	16.2371	63.0634	1.95596	up
Cluster-20561.88995	WRKY	TF	WRKY	51.5606	16.5528	-1.63946	down
Cluster-20561.89494	WRKY	TF	WRKY	13.8564	88.5415	2.67607	up
Cluster-20561.91748	WRKY	TF	WRKY	16.0593	80.2203	2.32063	up
Cluster-20561.92564	WRKY	TF	WRKY	477.813	155.017	-1.62386	down
Cluster-20561.94266	WRKY	TF	WRKY	429.552	897.8	1.06339	up
Cluster-20561.95983	WRKY	TF	WRKY	80.839	174.017	1.10579	up
Cluster-20561.95986	WRKY	TF	WRKY	152.648	439.33	1.5248	up
Cluster-20561.95988	WRKY	TF	WRKY	85.4315	267.572	1.6467	up
Cluster-20561.51759	zf-HD	TF	zf-HD	46.5882	21.9075	-1.08768	down
Cluster-20561.73057	zf-HD	TF	zf-HD	9.13967	57.3695	2.64993	up
Cluster-20561.10117	zn-clus	TF	zn-clus	67.6493	8.06569	-3.06704	down
Cluster-20561.101249	zn-clus	TF	zn-clus	3.03665	26.1301	3.10359	up
Cluster-20561.1100	zn-clus	TF	zn-clus	31.8466	3.84037	-3.05047	down
Cluster-20561.111262	zn-clus	TF	zn-clus	27.6585	0	-7.02577	down
Cluster-20561.111263	zn-clus	TF	zn-clus	18.5363	0	-6.44836	down
Cluster-20561.11423	zn-clus	TF	zn-clus	0.82261	25.8128	4.96176	up
Cluster-20561.115582	zn-clus	TF	zn-clus	16.9094	0.38838	-5.35398	down
Cluster-20561.120002	zn-clus	TF	zn-clus	56.1389	0	-8.04711	down
Cluster-20561.120444	zn-clus	TF	zn-clus	96.6143	6.1895	-3.96626	down
Cluster-20561.121202	zn-clus	TF	zn-clus	19.417	0	-6.5152	down
Cluster-20561.121290	zn-clus	TF	zn-clus	133.15	2.71866	-5.61852	down
Cluster-20561.130733	zn-clus	TF	zn-clus	21.8936	0.383381	-5.72667	down
Cluster-20561.131082	zn-clus	TF	zn-clus	27.0152	1.14671	-4.55503	down
Cluster-20561.132881	zn-clus	TF	zn-clus	237.889	0.771761	-8.27029	down
Cluster-20561.132900	zn-clus	TF	zn-clus	41.1273	7.31351	-2.49149	down
Cluster-20561.133343	zn-clus	TF	zn-clus	33.6556	0	-7.30903	down
Cluster-20561.133434	zn-clus	TF	zn-clus	32.504	4.21261	-2.94584	down
Cluster-20561.138145	zn-clus	TF	zn-clus	40.8454	0	-7.58809	down
Cluster-20561.140003	zn-clus	TF	zn-clus	45.867	3.83423	-3.5783	down
Cluster-20561.140004	zn-clus	TF	zn-clus	46.4521	0	-7.7739	down
Cluster-20561.17677	zn-clus	TF	zn-clus	20.4679	1.154	-4.14889	down
Cluster-20561.19732	zn-clus	TF	zn-clus	31.6139	0.382236	-6.25672	down
Cluster-20561.20705	zn-clus	TF	zn-clus	64.113	8.46479	-2.92149	down
Cluster-20561.24292	zn-clus	TF	zn-clus	36.8733	1.52894	-4.58713	down
Cluster-20561.25230	zn-clus	TF	zn-clus	25.0317	1.16514	-4.42997	down
Cluster-20561.27721	zn-clus	TF	zn-clus	33.8648	0.770616	-5.4585	down
Cluster-20561.28954	zn-clus	TF	zn-clus	43.5681	3.46314	-3.65317	down
Cluster-20561.29065	zn-clus	TF	zn-clus	32.9296	0	-7.27754	down
Cluster-20561.29635	zn-clus	TF	zn-clus	16.9892	0	-6.32227	down
Cluster-20561.30455	zn-clus	TF	zn-clus	76.768	8.07069	-3.24966	down
Cluster-20561.34741	zn-clus	TF	zn-clus	55.8154	1.15514	-5.59589	down
Cluster-20561.36097	zn-clus	TF	zn-clus	34.4587	1.92461	-4.1624	down
Cluster-20561.38564	zn-clus	TF	zn-clus	14.1598	1.53738	-3.202	down
Cluster-20561.40328	zn-clus	TF	zn-clus	80.4494	8.45865	-3.24902	down
Cluster-20561.41679	zn-clus	TF	zn-clus	44.1938	6.55747	-2.75359	down
Cluster-20561.41819	zn-clus	TF	zn-clus	33.2168	0	-7.28996	down
Cluster-20561.42255	zn-clus	TF	zn-clus	25.5084	0	-6.90893	down
Cluster-20561.43220	zn-clus	TF	zn-clus	68.924	0	-8.34285	down
Cluster-20561.44240	zn-clus	TF	zn-clus	66.9647	15.7787	-2.08572	down
Cluster-20561.44843	zn-clus	TF	zn-clus	60.8846	0	-8.1639	down
Cluster-20561.44844	zn-clus	TF	zn-clus	64.1726	0	-8.23983	down
Cluster-20561.45430	zn-clus	TF	zn-clus	74.6991	0	-8.45914	down
Cluster-20561.45460	zn-clus	TF	zn-clus	36.0853	0	-7.40933	down
Cluster-20561.47567	zn-clus	TF	zn-clus	54.0916	0.383381	-7.03143	down
Cluster-20561.4998	zn-clus	TF	zn-clus	37.5975	0.38838	-6.50701	down
Cluster-20561.52542	zn-clus	TF	zn-clus	69.6951	3.46928	-4.33049	down
Cluster-20561.52964	zn-clus	TF	zn-clus	20.9929	0	-6.62803	down
Cluster-20561.52983	zn-clus	TF	zn-clus	48.8073	0	-7.84502	down
Cluster-20561.53260	zn-clus	TF	zn-clus	189.745	24.323	-2.9639	down
Cluster-20561.5367	zn-clus	TF	zn-clus	18.5434	0.765617	-4.59483	down
Cluster-20561.53944	zn-clus	TF	zn-clus	55.0804	3.8588	-3.83766	down
Cluster-20561.55820	zn-clus	TF	zn-clus	101.662	2.69523	-5.23842	down
Cluster-20561.56506	zn-clus	TF	zn-clus	30.6046	0	-7.17181	down
Cluster-20561.63551	zn-clus	TF	zn-clus	8.85639	56.6227	2.67625	up
Cluster-20561.67769	zn-clus	TF	zn-clus	34.3824	3.0909	-3.47926	down
Cluster-20561.68525	zn-clus	TF	zn-clus	111.78	10.7682	-3.37576	down
Cluster-20561.69111	zn-clus	TF	zn-clus	2.2013	41.9457	4.24599	up
Cluster-20561.72208	zn-clus	TF	zn-clus	15.0057	0	-6.14326	down
Cluster-20561.74150	zn-clus	TF	zn-clus	64.0673	8.07641	-2.98753	down
Cluster-20561.75154	zn-clus	TF	zn-clus	4.47344	32.7264	2.8736	up
Cluster-20561.75483	zn-clus	TF	zn-clus	66.8149	22.7088	-1.55705	down
Cluster-20561.85525	zn-clus	TF	zn-clus	20.4827	47.738	1.22035	up
Cluster-20561.8898	zn-clus	TF	zn-clus	19.6616	3.08861	-2.67258	down
Cluster-36371.1	zn-clus	TF	zn-clus	1.92091	29.2579	3.9217	up

## Sheet: HRL_vs_RL
Table S9. Differentially expressed TFs in HEL vs RL
ID	Family	Category	Classification	THRL	TRL	log2FoldChange	regulated
Cluster-20561.106968	AP2/ERF-ERF	TF	AP2/ERF->AP2/ERF-ERF	237.316	523.056	1.13894	up
Cluster-20561.73950	AP2/ERF-ERF	TF	AP2/ERF->AP2/ERF-ERF	176.512	359.06	1.02294	up
Cluster-20561.74523	AP2/ERF-ERF	TF	AP2/ERF->AP2/ERF-ERF	8.91255	70.9667	2.99428	up
Cluster-20561.74524	AP2/ERF-ERF	TF	AP2/ERF->AP2/ERF-ERF	412.264	1324.41	1.68559	up
Cluster-20561.76785	AP2/ERF-ERF	TF	AP2/ERF->AP2/ERF-ERF	256.907	1369.98	2.41393	up
Cluster-20561.79676	AP2/ERF-ERF	TF	AP2/ERF->AP2/ERF-ERF	4.73537	33.6868	2.81419	up
Cluster-20561.83532	AP2/ERF-ERF	TF	AP2/ERF->AP2/ERF-ERF	65.784	148.746	1.17313	up
Cluster-20561.90388	AP2/ERF-ERF	TF	AP2/ERF->AP2/ERF-ERF	78.3274	211.391	1.4294	up
Cluster-20561.98826	AP2/ERF-ERF	TF	AP2/ERF->AP2/ERF-ERF	85.9178	364.159	2.07941	up
Cluster-32810.0	AP2/ERF-ERF	TF	AP2/ERF->AP2/ERF-ERF	0.629185	19.016	4.86253	up
Cluster-20561.48074	ARID	TR	ARID	80.4892	7.0038	-3.52135	down
Cluster-20561.55558	ARID	TR	ARID	58.3408	3.32405	-4.13137	down
Cluster-20561.127855	AUX/IAA	TR	AUX/IAA	4.96331	17.6584	1.83503	up
Cluster-20561.63194	AUX/IAA	TR	AUX/IAA	199.399	30.9825	-2.68546	down
Cluster-20561.67464	AUX/IAA	TR	AUX/IAA	112.725	40.3283	-1.48071	down
Cluster-20561.86718	AUX/IAA	TR	AUX/IAA	1816.42	534.447	-1.76476	down
Cluster-20561.96918	AUX/IAA	TR	AUX/IAA	32.5758	7.33849	-2.14809	down
Cluster-20561.97362	AUX/IAA	TR	AUX/IAA	2295.97	721.421	-1.67004	down
Cluster-20561.116329	B3	TF	B3->B3	138.014	2.33013	-5.88753	down
Cluster-20561.121262	B3	TF	B3->B3	123.525	57.9639	-1.09091	down
Cluster-20561.23955	B3	TF	B3->B3	26.5883	0.332513	-6.21279	down
Cluster-20561.107315	bHLH	TF	bHLH	0	37.6592	7.69176	up
Cluster-20561.117348	bHLH	TF	bHLH	24.6948	2.32216	-3.41037	down
Cluster-20561.130162	bHLH	TF	bHLH	59.7629	0	-8.3439	down
Cluster-20561.133397	bHLH	TF	bHLH	0	21.659	6.89374	up
Cluster-20561.26518	bHLH	TF	bHLH	40.5622	1.32643	-4.93003	down
Cluster-20561.28546	bHLH	TF	bHLH	43.688	0.667201	-6.0326	down
Cluster-20561.35462	bHLH	TF	bHLH	89.8546	0	-8.93213	down
Cluster-20561.44552	bHLH	TF	bHLH	71.2984	7.00018	-3.34698	down
Cluster-20561.44705	bHLH	TF	bHLH	30.7435	0	-7.38413	down
Cluster-20561.57865	bHLH	TF	bHLH	90.8047	0.332513	-7.98549	down
Cluster-20561.58553	bHLH	TF	bHLH	115.172	16.6666	-2.7879	down
Cluster-20561.71738	bHLH	TF	bHLH	104.403	15.6883	-2.73312	down
Cluster-20561.74042	bHLH	TF	bHLH	120.425	9.33031	-3.68938	down
Cluster-20561.8390	bHLH	TF	bHLH	62.8059	0.672998	-6.54988	down
Cluster-20561.88387	bHLH	TF	bHLH	28.4657	94.8964	1.72973	up
Cluster-35883.0	BSD	TF	BSD	16.9206	0.330702	-5.55964	down
Cluster-20561.102544	bZIP	TF	bZIP	13.0506	32.9764	1.33149	up
Cluster-20561.10940	bZIP	TF	bZIP	48.5595	0.667201	-6.18529	down
Cluster-20561.123783	bZIP	TF	bZIP	28.9475	0.336499	-6.33476	down
Cluster-20561.126181	bZIP	TF	bZIP	267.702	0.99754	-8.06723	down
Cluster-20561.137405	bZIP	TF	bZIP	1.65425	26.9706	4.03229	up
Cluster-20561.141195	bZIP	TF	bZIP	0	22.3502	6.93894	up
Cluster-20561.150245	bZIP	TF	bZIP	32.225	0.332513	-6.49066	down
Cluster-20561.16322	bZIP	TF	bZIP	27.098	0	-7.20186	down
Cluster-20561.24153	bZIP	TF	bZIP	92.9472	0	-8.98096	down
Cluster-20561.25663	bZIP	TF	bZIP	1.57846	24.9958	3.94571	up
Cluster-20561.26404	bZIP	TF	bZIP	71.5401	3.0053	-4.57305	down
Cluster-20561.29796	bZIP	TF	bZIP	58.8136	0.667201	-6.46205	down
Cluster-20561.32205	bZIP	TF	bZIP	13.9694	0	-6.24586	down
Cluster-20561.38986	bZIP	TF	bZIP	58.9765	0	-8.32496	down
Cluster-20561.38988	bZIP	TF	bZIP	37.6231	0	-7.67629	down
Cluster-20561.41406	bZIP	TF	bZIP	57.8518	2.32759	-4.63425	down
Cluster-20561.47292	bZIP	TF	bZIP	45.3322	0	-7.94528	down
Cluster-20561.49600	bZIP	TF	bZIP	126.605	5.6636	-4.48181	down
Cluster-20561.50880	bZIP	TF	bZIP	18.7482	3.33383	-2.4892	down
Cluster-20561.51667	bZIP	TF	bZIP	51.7601	0.992107	-5.70031	down
Cluster-20561.54216	bZIP	TF	bZIP	76.0159	2.3381	-5.02304	down
Cluster-20561.57502	bZIP	TF	bZIP	51.4979	5.99104	-3.10272	down
Cluster-20561.67907	bZIP	TF	bZIP	17.9243	0.330702	-5.64299	down
Cluster-20561.70573	bZIP	TF	bZIP	62.5618	0.336499	-7.44783	down
Cluster-20561.74306	bZIP	TF	bZIP	34.759	16.9988	-1.03388	down
Cluster-20561.92791	bZIP	TF	bZIP	83.6004	265.21	1.66273	up
Cluster-20561.96031	bZIP	TF	bZIP	13.4904	41.3545	1.61528	up
Cluster-20561.9934	bZIP	TF	bZIP	19.9682	0.336499	-5.798	down
Cluster-22494.1	bZIP	TF	bZIP	18.0916	2.65902	-2.76061	down
Cluster-20561.120044	C2C2-GATA	TF	C2C2->C2C2-GATA	71.462	0.332513	-7.63925	down
Cluster-20561.126610	C2C2-GATA	TF	C2C2->C2C2-GATA	91.742	0	-8.96199	down
Cluster-20561.128177	C2C2-GATA	TF	C2C2->C2C2-GATA	44.1924	1.33223	-5.05017	down
Cluster-20561.131070	C2C2-GATA	TF	C2C2->C2C2-GATA	39.1136	0.672998	-5.86777	down
Cluster-20561.139158	C2C2-GATA	TF	C2C2->C2C2-GATA	119.561	5.33688	-4.48509	down
Cluster-20561.14747	C2C2-GATA	TF	C2C2->C2C2-GATA	29.187	0.332513	-6.34783	down
Cluster-20561.149213	C2C2-GATA	TF	C2C2->C2C2-GATA	27.6347	0.669012	-5.36921	down
Cluster-20561.23972	C2C2-GATA	TF	C2C2->C2C2-GATA	35.2847	0.993918	-5.14552	down
Cluster-20561.26809	C2C2-GATA	TF	C2C2->C2C2-GATA	1.54549	70.3564	5.46095	up
Cluster-20561.40472	C2C2-GATA	TF	C2C2->C2C2-GATA	42.652	0	-7.85724	down
Cluster-20561.40473	C2C2-GATA	TF	C2C2->C2C2-GATA	72.2994	4.66932	-3.95201	down
Cluster-20561.44289	C2C2-GATA	TF	C2C2->C2C2-GATA	20.8966	1.00153	-4.38254	down
Cluster-20561.45213	C2C2-GATA	TF	C2C2->C2C2-GATA	71.0842	0.999715	-6.15095	down
Cluster-20561.46193	C2C2-GATA	TF	C2C2->C2C2-GATA	70.2924	0.672998	-6.71223	down
Cluster-20561.51748	C2C2-GATA	TF	C2C2->C2C2-GATA	164.717	3.35702	-5.61773	down
Cluster-20561.71548	C2C2-GATA	TF	C2C2->C2C2-GATA	30.863	10.3177	-1.58071	down
Cluster-17411.0	C2H2	TF	C2H2	56.4369	0.663215	-6.40632	down
Cluster-20561.10000	C2H2	TF	C2H2	49.8455	0	-8.08188	down
Cluster-20561.101545	C2H2	TF	C2H2	138.551	285.736	1.04236	up
Cluster-20561.10621	C2H2	TF	C2H2	44.5934	0.336499	-6.9587	down
Cluster-20561.110961	C2H2	TF	C2H2	31.138	8.99345	-1.78724	down
Cluster-20561.114430	C2H2	TF	C2H2	3.48742	27.0017	2.92476	up
Cluster-20561.122358	C2H2	TF	C2H2	66.1685	0.672998	-6.62668	down
Cluster-20561.122601	C2H2	TF	C2H2	2.17467	48.6173	4.44153	up
Cluster-20561.125264	C2H2	TF	C2H2	162.273	9.99316	-4.02058	down
Cluster-20561.126396	C2H2	TF	C2H2	143.964	19.9783	-2.84841	down
Cluster-20561.126422	C2H2	TF	C2H2	71.4706	0	-8.6022	down
Cluster-20561.127695	C2H2	TF	C2H2	171.508	0	-9.86498	down
Cluster-20561.138241	C2H2	TF	C2H2	59.4152	0	-8.33536	down
Cluster-20561.14101	C2H2	TF	C2H2	27.7861	1.99762	-3.79473	down
Cluster-20561.143061	C2H2	TF	C2H2	30.3532	0.332513	-6.40381	down
Cluster-20561.14438	C2H2	TF	C2H2	60.5596	4.34115	-3.80153	down
Cluster-20561.144397	C2H2	TF	C2H2	44.7025	0	-7.92471	down
Cluster-20561.144414	C2H2	TF	C2H2	5.6139	40.0092	2.83564	up
Cluster-20561.144509	C2H2	TF	C2H2	39.7115	0	-7.75409	down
Cluster-20561.146001	C2H2	TF	C2H2	24.6407	0	-7.06529	down
Cluster-20561.146262	C2H2	TF	C2H2	62.6383	0	-8.41183	down
Cluster-20561.149705	C2H2	TF	C2H2	35.3867	0.672998	-5.72303	down
Cluster-20561.150903	C2H2	TF	C2H2	25.7038	0.669012	-5.26456	down
Cluster-20561.16740	C2H2	TF	C2H2	22.5247	2.00342	-3.4896	down
Cluster-20561.17973	C2H2	TF	C2H2	49.4767	2.67025	-4.21105	down
Cluster-20561.18123	C2H2	TF	C2H2	70.3467	0	-8.57899	down
Cluster-20561.18941	C2H2	TF	C2H2	28.0354	2.33593	-3.58239	down
Cluster-20561.20640	C2H2	TF	C2H2	27.5051	0.999715	-4.78038	down
Cluster-20561.21185	C2H2	TF	C2H2	42.7388	0	-7.86016	down
Cluster-20561.23155	C2H2	TF	C2H2	13.1991	0.330702	-5.20187	down
Cluster-20561.23519	C2H2	TF	C2H2	100.698	2.99733	-5.0689	down
Cluster-20561.23611	C2H2	TF	C2H2	141.588	0	-9.58827	down
Cluster-20561.23616	C2H2	TF	C2H2	28.2371	0.667201	-5.40197	down
Cluster-20561.25280	C2H2	TF	C2H2	44.0028	0	-7.9022	down
Cluster-20561.26996	C2H2	TF	C2H2	116.437	0.665026	-7.44979	down
Cluster-20561.28654	C2H2	TF	C2H2	90.1704	0	-8.93739	down
Cluster-20561.32176	C2H2	TF	C2H2	50.6973	0.663215	-6.25204	down
Cluster-20561.33222	C2H2	TF	C2H2	35.1869	0.330702	-6.61719	down
Cluster-20561.34080	C2H2	TF	C2H2	55.0903	0	-8.22599	down
Cluster-20561.34201	C2H2	TF	C2H2	46.8131	0	-7.99161	down
Cluster-20561.37308	C2H2	TF	C2H2	46.2212	0.332513	-7.01072	down
Cluster-20561.41244	C2H2	TF	C2H2	31.3622	1.33042	-4.55619	down
Cluster-20561.4199	C2H2	TF	C2H2	2.37078	20.9994	3.16605	up
Cluster-20561.44343	C2H2	TF	C2H2	42.6194	1.32462	-5.004	down
Cluster-20561.44836	C2H2	TF	C2H2	50.2949	2.65286	-4.24185	down
Cluster-20561.44837	C2H2	TF	C2H2	51.3918	0	-8.12621	down
Cluster-20561.44965	C2H2	TF	C2H2	57.7169	0.336499	-7.33127	down
Cluster-20561.45572	C2H2	TF	C2H2	55.6558	0	-8.24111	down
Cluster-20561.48845	C2H2	TF	C2H2	70.6705	2.019	-5.13178	down
Cluster-20561.49343	C2H2	TF	C2H2	75.9182	4.99857	-3.92387	down
Cluster-20561.50467	C2H2	TF	C2H2	53.5124	4.64287	-3.52449	down
Cluster-20561.52677	C2H2	TF	C2H2	202.701	2.99117	-6.08104	down
Cluster-20561.54198	C2H2	TF	C2H2	151.722	8.34762	-4.18377	down
Cluster-20561.55701	C2H2	TF	C2H2	81.3372	1.33621	-5.92807	down
Cluster-20561.57181	C2H2	TF	C2H2	126.236	2.00704	-5.97592	down
Cluster-20561.57925	C2H2	TF	C2H2	62.6383	0.672998	-6.54402	down
Cluster-20561.60092	C2H2	TF	C2H2	45.5376	1.66873	-4.76953	down
Cluster-20561.60440	C2H2	TF	C2H2	38.4472	3.00893	-3.67492	down
Cluster-20561.68469	C2H2	TF	C2H2	30.912	1.99725	-3.95004	down
Cluster-20561.71785	C2H2	TF	C2H2	241.774	1.99943	-6.91763	down
Cluster-20561.73945	C2H2	TF	C2H2	129.844	452.401	1.80455	up
Cluster-20561.74715	C2H2	TF	C2H2	85.7808	10.9889	-2.96353	down
Cluster-20561.74942	C2H2	TF	C2H2	180.247	8.66093	-4.37872	down
Cluster-20561.79553	C2H2	TF	C2H2	2.02871	24.3536	3.61046	up
Cluster-20561.8065	C2H2	TF	C2H2	32.9401	5.01198	-2.71468	down
Cluster-20561.97032	C2H2	TF	C2H2	197.878	3.6504	-5.75897	down
Cluster-20561.9999	C2H2	TF	C2H2	23.8594	0.663215	-5.16361	down
Cluster-26529.0	C2H2	TF	C2H2	31.3946	2.33593	-3.74687	down
Cluster-32202.1	C2H2	TF	C2H2	30.6457	0	-7.3795	down
Cluster-6735.0	C2H2	TF	C2H2	25.679	8.99707	-1.51317	down
Cluster-20561.11137	C3H	TF	C3H	68.6914	8.98222	-2.93341	down
Cluster-20561.18213	C3H	TF	C3H	42.3536	0.330702	-6.88499	down
Cluster-20561.34324	C3H	TF	C3H	30.2115	1.3402	-4.49553	down
Cluster-20561.36745	C3H	TF	C3H	32.2303	0.993918	-5.01474	down
Cluster-20561.42627	C3H	TF	C3H	130.488	8.63593	-3.91609	down
Cluster-20561.44996	C3H	TF	C3H	24.8735	0.665026	-5.22191	down
Cluster-20561.4660	C3H	TF	C3H	30.0385	0.336499	-6.38875	down
Cluster-20561.47120	C3H	TF	C3H	121.878	7.00597	-4.12025	down
Cluster-20561.47210	C3H	TF	C3H	34.0745	2.34354	-3.86219	down
Cluster-20561.60760	C3H	TF	C3H	95.3389	3.99705	-4.57496	down
Cluster-20561.71665	C3H	TF	C3H	40.7416	2.0132	-4.3404	down
Cluster-20561.73980	C3H	TF	C3H	0	66.6466	8.5153	up
Cluster-20561.77754	C3H	TF	C3H	3197.09	6835.59	1.09605	up
Cluster-20561.8088	C3H	TF	C3H	42.7715	0	-7.86135	down
Cluster-20561.76257	DBP	TF	DBP	50.3885	10.6774	-2.23612	down
Cluster-20561.126223	DDT	TR	DDT	176.986	6.65607	-4.73201	down
Cluster-20561.151541	DDT	TR	DDT	20.523	0	-6.80099	down
Cluster-20561.111443	FAR1	TF	FAR1	41.8867	0.665026	-5.9745	down
Cluster-20561.52425	FAR1	TF	FAR1	73.6719	3.32804	-4.46689	down
Cluster-20561.114144	GARP-G2-like	TF	GARP->GARP-G2-like	485.28	179.468	-1.43467	down
Cluster-20561.47475	GARP-G2-like	TF	GARP->GARP-G2-like	12.3628	60.3125	2.2958	up
Cluster-20561.94956	GARP-G2-like	TF	GARP->GARP-G2-like	29.2578	0	-7.31518	down
Cluster-20561.96889	GARP-G2-like	TF	GARP->GARP-G2-like	3280.91	1433.64	-1.19429	down
Cluster-20561.115153	GNAT	TR	GNAT	33.9928	1.67271	-4.34483	down
Cluster-20561.13173	GNAT	TR	GNAT	123.561	5.32348	-4.53564	down
Cluster-20561.13230	GNAT	TR	GNAT	21.033	1.33042	-3.9793	down
Cluster-20561.140799	GNAT	TR	GNAT	63.3914	6.6481	-3.25155	down
Cluster-20561.148041	GNAT	TR	GNAT	59.6315	2.35549	-4.66391	down
Cluster-20561.9506	GNAT	TR	GNAT	43.6286	0.332513	-6.92803	down
Cluster-20561.65606	GRAS	TF	GRAS	51.9053	119.601	1.20087	up
Cluster-20561.99729	HB-BELL	TF	HB->HB-BELL	0	101.283	9.11912	up
Cluster-20561.150430	HB-KNOX	TF	HB->HB-KNOX	6.36284	28.3104	2.16642	up
Cluster-20561.111721	HB-other	TF	HB->HB-other	93.2842	0.663215	-7.132	down
Cluster-20561.45486	HB-other	TF	HB->HB-other	118.477	0.663215	-7.47632	down
Cluster-20561.46507	HB-other	TF	HB->HB-other	256.692	6.97481	-5.20086	down
Cluster-20561.71715	HB-other	TF	HB->HB-other	208.289	15.969	-3.70461	down
Cluster-20561.87564	HB-other	TF	HB->HB-other	6.48739	23.3564	1.83842	up
Cluster-20561.80713	HB-WOX	TF	HB->HB-WOX	39.2466	11.3721	-1.78614	down
Cluster-17470.0	HMG	TR	HMG	43.4815	0.330702	-6.92243	down
Cluster-20561.131394	HMG	TR	HMG	29.8472	1.99182	-3.90028	down
Cluster-20561.141389	HMG	TR	HMG	31.4107	0	-7.41496	down
Cluster-20561.148905	HMG	TR	HMG	24.2065	0	-7.03922	down
Cluster-20561.154190	HMG	TR	HMG	38.5504	0	-7.71098	down
Cluster-20561.28233	HMG	TR	HMG	131.755	12.3497	-3.41486	down
Cluster-20561.37293	HMG	TR	HMG	73.7503	30.6445	-1.26415	down
Cluster-20561.48355	HMG	TR	HMG	6.11911	48.2844	3.0032	up
Cluster-20561.49902	HMG	TR	HMG	133.19	2.66627	-5.64197	down
Cluster-20561.50965	HMG	TR	HMG	19.2858	1.33621	-3.85064	down
Cluster-20561.52381	HMG	TR	HMG	55.3988	10.3514	-2.41847	down
Cluster-20561.61884	HMG	TR	HMG	195.358	15.6644	-3.63988	down
Cluster-20561.61963	HMG	TR	HMG	33.4673	0	-7.50707	down
Cluster-20561.7637	HMG	TR	HMG	26.5553	1.66655	-3.99233	down
Cluster-20561.44804	HSF	TF	HSF	64.0758	1.67271	-5.26023	down
Cluster-20561.63725	HSF	TF	HSF	26.1594	0.665026	-5.29482	down
Cluster-20561.126920	IWS1	TR	IWS1	31.9475	0	-7.43944	down
Cluster-20561.147584	IWS1	TR	IWS1	43.3671	0	-7.88061	down
Cluster-20561.78560	IWS1	TR	IWS1	74.181	4.68345	-3.98535	down
Cluster-20561.82328	IWS1	TR	IWS1	3.15692	22.3295	2.79923	up
Cluster-20561.82329	IWS1	TR	IWS1	119.954	260.15	1.11401	up
Cluster-20561.106399	Jumonji	TR	Jumonji	33.6702	4.32376	-2.95606	down
Cluster-20561.107821	Jumonji	TR	Jumonji	102.174	35.9477	-1.50643	down
Cluster-20561.138148	Jumonji	TR	Jumonji	34.8015	3.00893	-3.53109	down
Cluster-20561.42211	Jumonji	TR	Jumonji	91.8098	12.3063	-2.89732	down
Cluster-20561.8441	Jumonji	TR	Jumonji	40.6819	3.66236	-3.47078	down
Cluster-20561.88912	Jumonji	TR	Jumonji	23.6334	79.2534	1.7508	up
Cluster-20561.12170	LIM	TF	LIM	27.1687	1.33223	-4.34761	down
Cluster-20561.51254	LIM	TF	LIM	91.2927	0	-8.95509	down
Cluster-20561.91031	LOB	TF	LOB	0.320088	26.9452	6.24721	up
Cluster-20561.91032	LOB	TF	LOB	23.9994	284.292	3.57562	up
Cluster-20561.95528	LOB	TF	LOB	144.857	321.514	1.14873	up
Cluster-20561.41397	LUG	TR	LUG	33.6769	2.65721	-3.66053	down
Cluster-20561.68190	MADS-MIKC	TF	MADS->MADS-MIKC	78.3296	183.71	1.22595	up
Cluster-20561.77110	MADS-MIKC	TF	MADS->MADS-MIKC	157.876	400.01	1.34343	up
Cluster-20561.50244	MADS-M-type	TF	MADS->MADS-M-type	44.8219	0.336499	-6.96653	down
Cluster-20561.56232	MADS-M-type	TF	MADS->MADS-M-type	268.945	18.3353	-3.87423	down
Cluster-20561.129264	MBF1	TR	MBF1	27.6567	0.330702	-6.26922	down
Cluster-20561.30315	MBF1	TR	MBF1	141.778	7.98721	-4.149	down
Cluster-20561.121346	MED7	TR	MED7	83.9626	8.00967	-3.38924	down
Cluster-20561.88723	mTERF	TR	mTERF	24.9727	3.662	-2.77219	down
Cluster-20561.110291	MYB	TF	MYB->MYB	52.2871	109.606	1.06325	up
Cluster-20561.22563	MYB	TF	MYB->MYB	18.9273	0.672998	-4.8188	down
Cluster-20561.23915	MYB	TF	MYB->MYB	41.4368	1.33621	-4.95477	down
Cluster-20561.24810	MYB	TF	MYB->MYB	36.716	1.00153	-5.19552	down
Cluster-20561.37397	MYB	TF	MYB->MYB	57.9858	13.0274	-2.15275	down
Cluster-20561.67804	MYB	TF	MYB->MYB	89.6867	32.331	-1.47011	down
Cluster-20561.85332	MYB	TF	MYB->MYB	64.5276	168.703	1.38232	up
Cluster-20561.98223	MYB	TF	MYB->MYB	409.316	825.308	1.01308	up
Cluster-20561.108501	MYB-related	TF	MYB->MYB-related	95.0946	28.3289	-1.74478	down
Cluster-20561.136190	MYB-related	TF	MYB->MYB-related	57.0131	18.6689	-1.60847	down
Cluster-20561.142851	MYB-related	TF	MYB->MYB-related	36.3427	0	-7.62631	down
Cluster-20561.19535	MYB-related	TF	MYB->MYB-related	25.5193	2.66663	-3.25575	down
Cluster-20561.23649	MYB-related	TF	MYB->MYB-related	39.9445	2.33013	-4.09719	down
Cluster-20561.46551	MYB-related	TF	MYB->MYB-related	34.1932	5.00256	-2.77272	down
Cluster-20561.5975	MYB-related	TF	MYB->MYB-related	15.4777	0	-6.39388	down
Cluster-20561.75525	MYB-related	TF	MYB->MYB-related	35.021	73.2342	1.06539	up
Cluster-20561.93428	MYB-related	TF	MYB->MYB-related	23.574	51.2618	1.11854	up
Cluster-20561.93447	MYB-related	TF	MYB->MYB-related	56.3214	200.213	1.82999	up
Cluster-20561.93943	MYB-related	TF	MYB->MYB-related	254.595	592.713	1.21977	up
Cluster-20561.95908	MYB-related	TF	MYB->MYB-related	172.324	653.98	1.92226	up
Cluster-30925.1	MYB-related	TF	MYB->MYB-related	23.7672	0.669012	-5.1518	down
Cluster-20.0	NAC	TF	NAC	5.33778	38.9791	2.88049	up
Cluster-20561.106785	NAC	TF	NAC	29.0597	82.0074	1.50285	up
Cluster-20561.82260	NAC	TF	NAC	19.4142	135.96	2.81766	up
Cluster-20561.92322	NAC	TF	NAC	48.1023	114.643	1.25334	up
Cluster-20561.95413	NAC	TF	NAC	191.52	623.011	1.70277	up
Cluster-20561.53565	NF-X1	TF	NF-X1	29.2076	5.00618	-2.54233	down
Cluster-20561.54603	NF-YA	TF	NF-Y->NF-YA	76.0858	0.332513	-7.73006	down
Cluster-20561.59791	NF-YA	TF	NF-Y->NF-YA	558.473	0	-11.5684	down
Cluster-20561.71717	NF-YA	TF	NF-Y->NF-YA	84.5817	185.932	1.13852	up
Cluster-20561.27868	NF-YB	TF	NF-Y->NF-YB	106.901	1.65894	-6.00725	down
Cluster-20561.32920	NF-YB	TF	NF-Y->NF-YB	53.3123	1.0037	-5.73204	down
Cluster-20561.45581	NF-YB	TF	NF-Y->NF-YB	80.1759	5.30935	-3.91513	down
Cluster-20561.67530	NF-YB	TF	NF-Y->NF-YB	62.8986	0.669012	-6.55642	down
Cluster-33360.0	NF-YB	TF	NF-Y->NF-YB	15.4777	0	-6.39388	down
Cluster-20561.23994	NF-YC	TF	NF-Y->NF-YC	20.4686	1.33621	-3.9354	down
Cluster-20561.30765	NF-YC	TF	NF-Y->NF-YC	45.9712	1.00153	-5.52049	down
Cluster-20561.46481	NF-YC	TF	NF-Y->NF-YC	24.6407	0.330702	-6.10319	down
Cluster-20561.48675	NF-YC	TF	NF-Y->NF-YC	29.7728	0	-7.33818	down
Cluster-20561.70268	NF-YC	TF	NF-Y->NF-YC	64.4221	1.66474	-5.27261	down
Cluster-20561.100286	Others	TR	Others	65.8034	258.399	1.9755	up
Cluster-20561.104104	Others	TR	Others	12.4972	29.6412	1.24558	up
Cluster-20561.108746	Others	TR	Others	8.16362	36.3429	2.14788	up
Cluster-20561.112830	Others	TR	Others	27.0819	0.993918	-4.76333	down
Cluster-20561.118215	Others	TR	Others	42.4618	0	-7.85043	down
Cluster-20561.125010	Others	TR	Others	97.8202	0	-9.05498	down
Cluster-20561.136371	Others	TR	Others	62.6489	0	-8.41203	down
Cluster-20561.136372	Others	TR	Others	86.9699	0	-8.88535	down
Cluster-20561.24204	Others	TR	Others	53.4149	0	-8.18156	down
Cluster-20561.29213	Others	TR	Others	54.0055	7.67499	-2.81336	down
Cluster-20561.30126	Others	TR	Others	97.1193	0.997904	-6.603	down
Cluster-20561.31952	Others	TR	Others	310.088	40.9988	-2.91869	down
Cluster-20561.32614	Others	TR	Others	73.5524	1.65713	-5.46848	down
Cluster-20561.33231	Others	TR	Others	188.058	7.65325	-4.6181	down
Cluster-20561.38432	Others	TR	Others	149.448	8.68376	-4.10503	down
Cluster-20561.39150	Others	TR	Others	29.4093	0.667201	-5.46133	down
Cluster-20561.41301	Others	TR	Others	177.48	15.9831	-3.4724	down
Cluster-20561.43944	Others	TR	Others	26.3006	1.00551	-4.71068	down
Cluster-20561.44202	Others	TR	Others	41.0786	0.667201	-5.94376	down
Cluster-20561.45437	Others	TR	Others	786.35	1.33042	-9.206	down
Cluster-20561.48666	Others	TR	Others	58.7375	0	-8.31901	down
Cluster-20561.50323	Others	TR	Others	35.4582	0.330702	-6.62832	down
Cluster-20561.52158	Others	TR	Others	50.2242	0.336499	-7.1304	down
Cluster-20561.53533	Others	TR	Others	125.172	0.336499	-8.44868	down
Cluster-20561.53908	Others	TR	Others	78.7983	1.346	-5.87479	down
Cluster-20561.54013	Others	TR	Others	77.3929	2.65685	-4.86173	down
Cluster-20561.56938	Others	TR	Others	61.2866	1.67452	-5.19514	down
Cluster-20561.58076	Others	TR	Others	48.2504	1.33223	-5.17709	down
Cluster-20561.59414	Others	TR	Others	77.3557	10.6491	-2.85953	down
Cluster-20561.67560	Others	TR	Others	194.083	68.6449	-1.49818	down
Cluster-20561.69944	Others	TR	Others	60.9073	0	-8.37117	down
Cluster-20561.71823	Others	TR	Others	210.829	12.3229	-4.09626	down
Cluster-20561.75601	Others	TR	Others	551.425	252.416	-1.12681	down
Cluster-20561.82453	Others	TR	Others	20.6058	70.2564	1.76672	up
Cluster-20561.86500	Others	TR	Others	34.7148	157.388	2.17536	up
Cluster-20561.110964	PHD	TR	PHD	20.8755	0	-6.82531	down
Cluster-20561.115171	PHD	TR	PHD	26.2896	0.330702	-6.19598	down
Cluster-20561.128395	PHD	TR	PHD	61.0373	2.33774	-4.70639	down
Cluster-20561.151540	PHD	TR	PHD	49.1448	8.33566	-2.55791	down
Cluster-20561.21556	PHD	TR	PHD	25.3065	2.33412	-3.43604	down
Cluster-20561.25094	PHD	TR	PHD	57.5107	2.65902	-4.43267	down
Cluster-20561.45997	PHD	TR	PHD	95.0092	6.32102	-3.9088	down
Cluster-20561.46314	PHD	TR	PHD	37.0184	3.65874	-3.33463	down
Cluster-20561.56168	PHD	TR	PHD	31.7801	0	-7.43239	down
Cluster-20561.58808	PHD	TR	PHD	38.3334	1.99725	-4.26076	down
Cluster-20561.65405	PHD	TR	PHD	28.5029	1.33042	-4.41715	down
Cluster-20561.71026	RB	TR	RB	29.7562	79.3078	1.4153	up
Cluster-20561.36560	Rcd1-like	TR	Rcd1-like	66.9016	9.65521	-2.79138	down
Cluster-20561.86012	RWP-RK	TF	RWP-RK	0.309097	71.8765	7.66261	up
Cluster-20561.86013	RWP-RK	TF	RWP-RK	100.55	17.3501	-2.53539	down
Cluster-20561.113712	SET	TR	SET	34.6093	0	-7.55449	down
Cluster-20561.21690	SET	TR	SET	14.6854	0.332513	-5.35509	down
Cluster-20561.55156	SET	TR	SET	28.7041	7.02699	-2.03306	down
Cluster-20561.56334	SET	TR	SET	74.7029	9.00721	-3.05126	down
Cluster-20561.67021	SET	TR	SET	67.7503	0	-8.52414	down
Cluster-20561.86923	SET	TR	SET	24.0462	49.989	1.05593	up
Cluster-20561.107085	SNF2	TR	SNF2	0	22.3589	6.93952	up
Cluster-20561.13420	SNF2	TR	SNF2	68.4153	3.32985	-4.35952	down
Cluster-20561.146411	SNF2	TR	SNF2	54.1199	2.0074	-4.75331	down
Cluster-20561.17611	SNF2	TR	SNF2	17.5766	0	-6.57721	down
Cluster-20561.25428	SNF2	TR	SNF2	79.6501	5.33145	-3.89997	down
Cluster-20561.33399	SNF2	TR	SNF2	91.8351	6.33298	-3.85726	down
Cluster-20561.38799	SNF2	TR	SNF2	56.9953	2.33412	-4.60881	down
Cluster-20561.44142	SNF2	TR	SNF2	101.013	6.01568	-4.06963	down
Cluster-20561.44788	SNF2	TR	SNF2	68.377	3.32224	-4.36109	down
Cluster-20561.48377	SNF2	TR	SNF2	37.5084	3.00494	-3.64024	down
Cluster-20561.51704	SNF2	TR	SNF2	0	22.9916	6.97988	up
Cluster-20561.58503	SNF2	TR	SNF2	49.8289	1.99943	-4.63793	down
Cluster-20561.65306	SNF2	TR	SNF2	0	48.7405	8.06376	up
Cluster-20561.74095	SNF2	TR	SNF2	50.7134	0.330702	-7.14483	down
Cluster-20561.8199	SNF2	TR	SNF2	36.212	1.3344	-4.76132	down
Cluster-20561.49977	SOH1	TR	SOH1	103.168	6.325	-4.02675	down
Cluster-20561.33660	SWI/SNF-BAF60b	TR	SWI/SNF-BAF60b	47.2516	4.32594	-3.44722	down
Cluster-20561.26045	SWI/SNF-SWI3	TR	SWI/SNF-SWI3	29.4363	1.00153	-4.87658	down
Cluster-20561.42838	SWI/SNF-SWI3	TR	SWI/SNF-SWI3	33.2554	1.00551	-5.04956	down
Cluster-20561.95468	TAZ	TR	TAZ	189.453	532.518	1.49326	up
Cluster-20561.100018	Tify	TF	Tify	375.337	884.167	1.23654	up
Cluster-20561.79367	Tify	TF	Tify	907.737	2272.31	1.32313	up
Cluster-20561.79369	Tify	TF	Tify	0	53.6955	8.20349	up
Cluster-20561.95771	Tify	TF	Tify	853.516	2446.64	1.51865	up
Cluster-20561.95773	Tify	TF	Tify	110.619	552.109	2.31584	up
Cluster-20561.95775	Tify	TF	Tify	9.02554	73.056	3.00212	up
Cluster-20561.99292	Tify	TF	Tify	2468.32	6149.48	1.31675	up
Cluster-20561.99826	Tify	TF	Tify	134.981	502.633	1.89844	up
Cluster-20561.100592	TRAF	TR	TRAF	72.495	2.00124	-5.17839	down
Cluster-20561.112319	TRAF	TR	TRAF	93.6215	10.3471	-3.17678	down
Cluster-20561.13073	TRAF	TR	TRAF	3.80271	18.67	2.32511	up
Cluster-20561.130925	TRAF	TR	TRAF	81.6152	0.336499	-7.8318	down
Cluster-20561.23873	TRAF	TR	TRAF	8.03288	51.047	2.65234	up
Cluster-20561.56358	TRAF	TR	TRAF	4.51306	49.6442	3.43973	up
Cluster-20561.56360	TRAF	TR	TRAF	310.254	1.3344	-7.86152	down
Cluster-20561.59561	TRAF	TR	TRAF	357.774	0.667201	-9.06718	down
Cluster-20561.60599	TRAF	TR	TRAF	38.4576	0	-7.70716	down
Cluster-20561.68485	TRAF	TR	TRAF	33.141	0.999715	-5.04885	down
Cluster-20561.80512	TRAF	TR	TRAF	8.24616	58.977	2.8462	up
Cluster-20561.90523	TRAF	TR	TRAF	267.096	131.897	-1.01927	down
Cluster-20561.95282	TRAF	TR	TRAF	299.443	0	-10.669	down
Cluster-20561.95284	TRAF	TR	TRAF	201.71	612.515	1.60151	up
Cluster-20561.95286	TRAF	TR	TRAF	397.189	1110.26	1.48168	up
Cluster-20561.106535	Trihelix	TF	Trihelix	1.28035	28.7868	4.4752	up
Cluster-20561.111593	Trihelix	TF	Trihelix	102.072	41.6055	-1.29511	down
Cluster-20561.118435	Trihelix	TF	Trihelix	4.95851	336.499	6.11639	up
Cluster-20561.125173	Trihelix	TF	Trihelix	1.54549	35.2062	4.47962	up
Cluster-20561.87210	Trihelix	TF	Trihelix	683.205	1437.5	1.07247	up
Cluster-20561.87212	Trihelix	TF	Trihelix	28.207	79.0083	1.49316	up
Cluster-20561.89182	Trihelix	TF	Trihelix	177.886	383.038	1.10505	up
Cluster-20561.77998	ULT	TF	ULT	527.288	1068.77	1.02025	up
Cluster-20561.109788	WRKY	TF	WRKY	19.8843	56.0206	1.48525	up
Cluster-20561.81642	WRKY	TF	WRKY	31.7364	87.3475	1.45747	up
Cluster-20561.83534	WRKY	TF	WRKY	17.9973	2.32035	-2.95517	down
Cluster-20561.87859	WRKY	TF	WRKY	110.829	250.715	1.17484	up
Cluster-20561.89494	WRKY	TF	WRKY	11.8734	76.7125	2.67755	up
Cluster-20561.89495	WRKY	TF	WRKY	64.2497	155.962	1.27459	up
Cluster-20561.95986	WRKY	TF	WRKY	174.496	380.596	1.12372	up
Cluster-20561.95988	WRKY	TF	WRKY	113.03	231.822	1.03584	up
Cluster-20561.51759	zf-HD	TF	zf-HD	47.7571	18.9772	-1.32869	down
Cluster-20561.10013	zn-clus	TF	zn-clus	34.0959	0	-7.53345	down
Cluster-20561.10117	zn-clus	TF	zn-clus	81.8425	6.98641	-3.54909	down
Cluster-20561.10570	zn-clus	TF	zn-clus	24.1521	0	-7.03586	down
Cluster-20561.112291	zn-clus	TF	zn-clus	39.0606	0.336499	-6.76835	down
Cluster-20561.11423	zn-clus	TF	zn-clus	0.629185	22.3683	5.09984	up
Cluster-20561.115582	zn-clus	TF	zn-clus	26.7075	0.336499	-6.21889	down
Cluster-20561.120002	zn-clus	TF	zn-clus	57.4478	0	-8.28593	down
Cluster-20561.120444	zn-clus	TF	zn-clus	61.9952	5.3608	-3.53183	down
Cluster-20561.121290	zn-clus	TF	zn-clus	327.577	2.35549	-7.12167	down
Cluster-20561.12171	zn-clus	TF	zn-clus	14.3873	0.669012	-4.42687	down
Cluster-20561.122034	zn-clus	TF	zn-clus	21.0544	0.330702	-5.87522	down
Cluster-20561.130166	zn-clus	TF	zn-clus	22.4435	0	-6.93029	down
Cluster-20561.130733	zn-clus	TF	zn-clus	38.4582	0.332513	-6.74546	down
Cluster-20561.132881	zn-clus	TF	zn-clus	232.988	0.669012	-8.44705	down
Cluster-20561.132900	zn-clus	TF	zn-clus	68.0665	6.3366	-3.42384	down
Cluster-20561.133343	zn-clus	TF	zn-clus	41.898	0	-7.83156	down
Cluster-20561.138145	zn-clus	TF	zn-clus	55.835	0	-8.24576	down
Cluster-20561.139911	zn-clus	TF	zn-clus	48.5274	0	-8.04347	down
Cluster-20561.140003	zn-clus	TF	zn-clus	111.893	3.32187	-5.07306	down
Cluster-20561.140004	zn-clus	TF	zn-clus	46.8926	0	-7.99314	down
Cluster-20561.140523	zn-clus	TF	zn-clus	44.7996	0.663215	-6.07226	down
Cluster-20561.142507	zn-clus	TF	zn-clus	15.1306	0	-6.36186	down
Cluster-20561.151134	zn-clus	TF	zn-clus	30.3842	0.667201	-5.50749	down
Cluster-20561.152339	zn-clus	TF	zn-clus	45.1631	1.66692	-4.75847	down
Cluster-20561.17677	zn-clus	TF	zn-clus	35.9029	0.999715	-5.16468	down
Cluster-20561.17794	zn-clus	TF	zn-clus	24.3311	0	-7.04655	down
Cluster-20561.18114	zn-clus	TF	zn-clus	21.7923	0	-6.88751	down
Cluster-20561.19732	zn-clus	TF	zn-clus	40.6554	0.330702	-6.82578	down
Cluster-20561.20705	zn-clus	TF	zn-clus	105.864	7.33595	-3.85057	down
Cluster-20561.24293	zn-clus	TF	zn-clus	64.8191	0.661404	-6.61123	down
Cluster-20561.26903	zn-clus	TF	zn-clus	48.2121	0.332513	-7.07152	down
Cluster-20561.27721	zn-clus	TF	zn-clus	133.983	0.667201	-7.65011	down
Cluster-20561.28826	zn-clus	TF	zn-clus	22.9371	0.332513	-5.99932	down
Cluster-20561.28954	zn-clus	TF	zn-clus	51.0497	3.00095	-4.08719	down
Cluster-20561.30455	zn-clus	TF	zn-clus	100.45	6.99039	-3.8423	down
Cluster-20561.34741	zn-clus	TF	zn-clus	56.0892	1.00153	-5.80768	down
Cluster-20561.36097	zn-clus	TF	zn-clus	101.807	1.66692	-5.93206	down
Cluster-20561.40328	zn-clus	TF	zn-clus	107.871	7.33015	-3.8785	down
Cluster-20561.41679	zn-clus	TF	zn-clus	66.7108	5.68461	-3.55243	down
Cluster-20561.41819	zn-clus	TF	zn-clus	51.1044	0	-8.11818	down
Cluster-20561.42255	zn-clus	TF	zn-clus	49.4606	0	-8.071	down
Cluster-20561.43220	zn-clus	TF	zn-clus	20.0775	0	-6.76902	down
Cluster-20561.43956	zn-clus	TF	zn-clus	23.4905	0.661404	-5.14467	down
Cluster-20561.44843	zn-clus	TF	zn-clus	109.907	0	-9.22301	down
Cluster-20561.44844	zn-clus	TF	zn-clus	78.7508	0	-8.7421	down
Cluster-20561.45430	zn-clus	TF	zn-clus	37.7634	0	-7.68123	down
Cluster-20561.45460	zn-clus	TF	zn-clus	58.4174	0	-8.31113	down
Cluster-20561.47567	zn-clus	TF	zn-clus	83.3728	0.332513	-7.86252	down
Cluster-20561.4998	zn-clus	TF	zn-clus	62.9141	0.336499	-7.45576	down
Cluster-20561.52542	zn-clus	TF	zn-clus	87.6622	3.00675	-4.86588	down
Cluster-20561.52964	zn-clus	TF	zn-clus	28.4924	0	-7.27467	down
Cluster-20561.52983	zn-clus	TF	zn-clus	114.393	0	-9.28063	down
Cluster-20561.5367	zn-clus	TF	zn-clus	31.6823	0.663215	-5.57292	down
Cluster-20561.53944	zn-clus	TF	zn-clus	76.352	3.34506	-4.51282	down
Cluster-20561.55820	zn-clus	TF	zn-clus	81.2511	2.33412	-5.12092	down
Cluster-20561.58004	zn-clus	TF	zn-clus	52.9542	0.336499	-7.20734	down
Cluster-20561.63551	zn-clus	TF	zn-clus	6.72631	49.0527	2.88165	up
Cluster-20561.64880	zn-clus	TF	zn-clus	36.6408	1.34201	-4.77294	down
Cluster-20561.67162	zn-clus	TF	zn-clus	36.5865	0	-7.63546	down
Cluster-20561.68525	zn-clus	TF	zn-clus	215.19	9.32813	-4.52744	down
Cluster-20561.69111	zn-clus	TF	zn-clus	4.39331	36.3396	3.02608	up
Cluster-20561.7205	zn-clus	TF	zn-clus	16.237	0	-6.4626	down
Cluster-20561.74150	zn-clus	TF	zn-clus	74.529	6.99945	-3.41148	down
Cluster-20561.75154	zn-clus	TF	zn-clus	4.13379	28.3502	2.80442	up
Cluster-20561.8435	zn-clus	TF	zn-clus	29.903	0	-7.34441	down
Cluster-30571.0	zn-clus	TF	zn-clus	17.1973	0.663215	-4.68998	down
Cluster-36371.1	zn-clus	TF	zn-clus	0.927292	25.3486	4.71286	up
